# Supplementary material for: A pear S1-bZIP transcription factor PpbZIP44 modulates carbohydrate metabolism, amino acid, and flavonoid accumulation in fruits
Source: Hortic Res. 2023 Jul 21;10(8):uhad140. doi: 10.1093/hr/uhad140 (PMC10421730; doi:10.1093/hr/uhad140)
Supplement: Web_Material_uhad140 [file web_material_uhad140.zip]

Archive with 10 entries (10 files):
- Supplementary Fig. S1.tif
- Supplementary Fig. S2.tif
- Supplementary Table S1.docx
- Supplementary Table S2.xlsx
- Supplementary Table S3.xlsx
- Supplementary Table S4.2023.3.16.xlsx
- Supplementary Table S5.2023.3.16.xlsx
- Supplementary Table S6.xlsx
- Supplementary Table S7.xlsx
- Supplementary Table S8.xlsx
