# Supplementary material for: A pear S1-bZIP transcription factor PpbZIP44 modulates carbohydrate metabolism, amino acid, and flavonoid accumulation in fruits
Source: Hortic Res. 2023 Jul 21;10(8):uhad140. doi: 10.1093/hr/uhad140 (PMC10421730; doi:10.1093/hr/uhad140)
Supplement: Web_Material_uhad140 [file web_material_uhad140.zip › Supplementary Table S2.xlsx]

## Sheet: bZIP_PEAR
Table S1: bZIP proteins in pear (Pyrus pyrifolia Nakai).
>EVM0000329.1
MAQLPPKIPSMTQNWPSFPHQKLPAMANFIPTTTTTSAAAIQPSSNQPNQQQQSSSCNWMDEFLDFSSAR
RGAHRRSASDSITFLESPLILDEECRNPTATMMHHHGSTNNLGFDRLDDEQLMSMFSDDMSVTVPPTISS
SNPSTPSDQNSNNDENNINNVNNNNMKPLMLHLDQQQQPKTEPGEVESSSYEADANAQSHPPPPTSPADP
RGILANRQSAQRSRVRKLQYISELERSVTTLQSEVSALSPRVAFLDHQRLILNVDNSALKQRIAALAQDK
LFKDAHQEALKKEIERLRQVYHHQTLKKMDNQGNRNQNAQQHQQQQQQQQSNPDIMVCTDHNEQQIPN
>EVM0007307.1
MHSVFSADDSSDTFWALSPPAEMNRSASEWAFEQFLDEFATPVATPRQSVAEQFPVSSAASCSVASQSST
SKRDHVDEEVVEIKKPDRHRRRQLQPPQQLDHPSPPAALDPAPTAPINSDQYREFLKNQLDLACAAVALS
RASSLTPVDLGNLAENPSLVSKPSQLAPTRSLDKDAGNALPVPQNEADTSPLAVSALPAAQRRTPVLSKQ
TTSGSSKEDSDDDDLEGDIEINENMDPSDVKRARRMLSNRESARRSRRRKQAQMGELETQVGQLRVEHSG
LLERLTDVNQKYDNAAVDNRILRADIETLRAKVKMAEESVKRVTGINPLLLAMSNAANAGMPPVSNPMNV
STNAAVPMQPNSNQLFHPGVPSMTTTPLHHQRLETGFHANSPISLVGNRQGNAGQPVITGSNVAHNSSMP
HTGNIDHMPQQQQPRPGVGEALPGWDPQLPHAVPKNKK
>EVM0033986.1
MAQLPPKIPSMTQNWPSFPHQKLPAMANFIPTTTTTSAAAIQPSSNQPNQQQQSSSCNWMDEFLDFSSAR
RGAHRRSASDSITFLESPLILDEECRNPTATMMHHHGSTNNLGFDRLDDEQLMSMFSDDMSVTVPPTISS
SNPSTPSDQNSNNDENNINNVNNNNMKPLMLHLDQQQQPKTEPGEVESSSYEADANAQSHPPPPTSPADP
KRVKRILANRQSAQRSRVRKLQYISELERSVTTLQSEVSALSPRVAFLDHQRLILNVDNSALKQRIAALA
QDKLFKDAHQEALKKEIERLRQVYHHQTLKKMDNQGNRNQNAQQHQQQQQQQQSNPDIMVCTDHNEQQIP
N
>EVM0033949.1
MTQNWPSFPHQKLPAMANFIPTTTTTSAAAIQPSSNQPNQQQQSSSCNWMDEFLDFSSARRGAHRRSASD
SITFLESPLDDEQLMSMFSDDMSVTVPPTISSSNPSTPSDQNSNNDENNINNVNNNNMKPLMLHLDQQQQ
PKTEPGEVESSSYEADANAQSHPPPPTSPADPKRVKRILANRQSAQRSRVRKLQYISELERSVTTLQSEV
SALSPRVAFLDHQRLILNVDNSALKQRIAALAQDKLFKDAHQEALKKEIERLRQVYHHQTLKKMDNQGNR
NQNAQQHQQQQQQQQSNPDIMVCTDHNEQQIPN
>EVM0013194.1
MQDPAKPKPDPSSSSQDSHHPRMAPPFPDTTPSAPFRGSYHRRTQSEVHFRIPDDLDLLQDPFDGPSGSF
EELGGSEDDIFGTYMDMEKLGSKLDDGPSDVKLENAGGSKQAEGGGGFGGEMSARPKHRHSNSVDASLDS
IEAKKAMAPDKLAELWTVDPKRAKRILANRQSAARSKERKARYISELERKVQTLQTEATTLSAQLTLFQR
DTSGLSSENTELKLRVQAMEQQAQLRDALNDALKKELERLKVATGEQLTHTDSYNLGMHHFPYSQSLFYP
NQSQPGSRDSQNIHMPQFHQFQPNMSAPHQHMLASSQSHACSDMSQQDPIGRFQGLDINNRGSHLVRPEG
PSISSGESNRRF
>EVM0019784.1
MQSFKAASTNPEFYSHSSFYFRGDDSDRNQTRFADLGELEQSATAFPHDDAVVLCPSAGSMFSLKANNVS
VVPDGLHYGALNVGGCLDIGSTITGTGGGGGCVDTGQQQPYMYQQQKGTTSSGNGHFENWGDNSAMADNS
QQTDTSTDVDTDDKNQLHGVQHGALVVVDSMEQAKERTGDQKTLRRLAQNREAARKSRLRKKAYVQQLEN
SRLRLSQLEQELQRARQQGIFIANGLPGDYGHSVAGNGALTFDLEYAHWLEEHQRLIHDMRSAVNCHMGD
NELRILVDSVMTHYDEIFRLKSIAAKTDVFHMLSGMWQTPTERCFMWLGGFRSSELLKILGNHLEPLTDQ
QLMGVCNLQQSSQQAEDALSQGMEALQQSLVETLSSANHCPTGSGNVADYMGQMAIAMGKLATLENFLYQ
ADLLRQQTLQQLHRILTTRQAARALPVISDYFSRLRALSSLWQARPRD
>EVM0038578.1
MQEQATSSLAASSMPSSSERSSSSAFHLEVKEDRKSAGNRRRIGRSVGFRPENGSLAGPDQVQTAGESQR
KRGRNPADKESKRLKRLLRNRVSAQQARERKKAYLTDLEVRVKELEQKNSELDERLSTLQNENQMLRHIL
KNTTASRRGADGSANAD
>EVM0026402.1
MGTGEEGTPSKPSKQASTPQELPTTPSYPDWSSSMQAYYGPGGTPPPFFASTVASSTPHPYMWGAQHPMM
PPYGTPVPYPAMYPPGGVYAHPSMVMTPGAPQPTPELEGKGPDGKERASTKKPKGTAGTACLAGGKVVES
GKATSGSGNDGASQSGESGSEGSSDGSDDNANNQEYGANKKGSFDKMLADGANAQNSTGTLVQASVPGKP
VSMPGTNLNIGMDLWNASSAGAGAAKVRGNPSGPPSAGGAEHWIQDERELKRQKRKQSNRESARRSRLRK
QAECEELQARVEALSNENHSFREELHRLSEECEKLTSENANIKEELTQVCGPDLVANLEQQPGGGEGNS
>EVM0033533.1
MQDPANPKPDPSSSSQDSQRPRMAPPFPDATPSLPFRGSYHRRAQSEVHFRIPDDLDLLQDPFDGPSGRF
EELGVSEEDIFGIFMDMEKLGSKLDDGPSDPKPENASGSLHSEGGGFGGEMSARPRHRHSNSVDASLDSI
EAKKAMAPDKLAELWTVDPKRAKRILANRQSAARSKERKARYISELERKVQTLQTEATTLSAQLTLFQRD
TTGLSSENTELKLRVQAMEQQAQLRDALNDALKKELERLKVATGEQLTHTDSYNLGMHHFPYSQSPLFPS
QSQPGSRDSQNIHMPQFHQFQPNMSAPHQPMLGSSQSHACLDMSQQDPIGRFQGLDINNRGSHLVRPEGP
SISAGESNRRF
>EVM0034800.1
MGNDDDAKSVKSEKSYSPLLADQANPNNQTNMHVYPDWAAMQAYYGPRVALPPYYNSAMASGHPPHPYMW
PPPQHMMPPYGAPYAVYSHGGVYAHPAVPLASHGQGGPSSPAAATPLNMETPTKSSGNTDRGLMKKLKGF
DGLAMSIGSGNVMNAEGGAERSLSQSSGTEGSSNGSDGNTAAANQTRRKRSREGTPATAGEGKTDMQPGP
AEEASAATDKVLGVTLAAVGIPGKLVGPAVSPGMTTALELKNLPILNSKTSPTTVPQSCAVLPPETWIHN
DREIKRERRKQSNRESARRSRLRKQAETEELARKVEALSADNVALKSEINRLTENSATLRLENTTLLDKL
KNARVGRMEDIIMNIDDKRVQPFSTENLLSRVNNAGSIARDAEKDSDAYEKNNGTKLHQLLDASPRADAV
AAG
>EVM0041715.1
MGNDDDAKAVKSEKSYSPLLADQANPNNQTNMHVYPDWAAMQAYYGPRVALPPYYNSAMASGHPPHPYMW
PPPQHMMPPYGAPYAVYSHGGVYAHPAVPLASHGQGGPSSPAAGTTLNMETPTKSSGNTDRGLVKKLKGF
DGLAMSIGSGNVMNAEGGAERSLSQSSGTEGSSNGSDGNTAAANQTRRKRSREGTPATAGEGRLTCSLDQ
LRRQVQLLIKFGCNSCCCWYPGKLVGPAVSPGMTTALELKNLPILNSKTSPTTVPQSCAVLPPETWIHND
REIKRERRKQSNRESARRSRLRKQAETEELARKVEALSADNVALKSEINRLTENSATLRLENTTLLDKLK
NARVGRMEDIIMNIDDKRVQPFSTENLLSRVNNAGSIARDAEKDSDAYEKNNGTKLHQLLDASPRADAVA
AG
>EVM0022082.1
MDKDKSPGHGGGFPPPSGRYSGFLPTGAAFNVKSEPSSSASFPPLASGASVDSGHFSHDISRMPDNPPRK
LGHRRAHSEILTLPDDISFDSDLGVVGGADGPSFSDETDEDLFSMYLDMEKFNSSSATSSFQFGEPSSSA
AAPAPVIAPVSRSPTSSAENIAISSNERLRVRHQHSQSMDGSSTIKPEMLVSSSEDINAADSKKAVSAAK
LAELALIDPKRAKRIWANRQSAARSKERKMRYIAELEQKVQTLQTEATSLSAQLTLLQRDTNGLTAENSE
LKLRLQTMEQQVHLQDALNDALKEEIQHLKVVTGQAMPNGGPVMNYACFGGAGQQQFYPTNQAIHTLLTA
QQFQQLQIHSQKQQHQFQQHQFHQLQQQQMQQQLQQQQQQSGDLKLGGSVPSPSQKENTSEVNQSVTKDC
>EVM0013403.1
MSVPIRAGDDEAKNPMLSISSSSSSLEQLQQVQQPSGSSSLGPPHPSLLLHSNTKNSNKLDVPWFWSLDD
DDDGGDDVPEESDEDMFTVPDVEALPPPNNNINNAASTIANATSNNNNPDAQSGFPAKRRRGRNPVDKEY
RRLKRLLRNRVSAQQARERKKVYVNDLESRAKELDDRNSKLEEKISTLVNENTMLRKVLMNTRPKVDESI
EQKQGSVK
>EVM0026631.1
MALPAEPHSGHNSTNHPDHTDFKFNSEMESLGIPPLDPEFFSSDNGMAAAAVPSDDPFMSDLGFGFGDDG
NCEFELTFDDLDDLYLPSEAEDFLVPDGLDPGAAPLDSGSPESGSSAISVSGDDKGALDISRFLNCPASS
NECSENSGGPASSQGSGISEAVDSNSHSGNSDDEKVKVEDELAKNYLVKRKKEIDEGNAESRSAKYRRSE
NNNNSNNAASVNVSASANDEDEKRKARLIRNRESAQLSRQRKKHYVEELEDKVRAMHSTIADLNNRISYV
MAENATLKQQLSTPPPPSHLGMHPHPPMPPMAYPWMPYSPYVVNPQGSQSLLVPIPRLKSQQPAAAPKSK
KSDSKKSEGRTKKVASISFLGLLFFILLFGGLVPMVNVNFSGVMDRGFGGSSYVSDRFNGQNRGRLLNVH
GYFNGSEEIIGSGISDGKFDISNKIRHEKGHHTRNGPKEQGSRPTPGSDEFARLQNTSSEPLVASLYVPR
NDKLVKIDGNLIIHSVLASEKAMASRGPFERKNSKEPGLAVAKDLVSALAIPKPGGNRGIHAPLYRNSAG
PHKALTAGSTDVPKDHMKSTTADGKLQQWFREGLAGPMLSSGMCTEVFQFDVSAATSSGGIVPASSVSNA
SEHHQNTTELNRGRNRRILRGLPIPLPGSGHNVTEENVTGNQQNNTLPGNRSVSPMVVSVLVDPREAGDI
DVDGMIKPKSLSRIFVVVLLDSVKYVTYSCVLPRSGPHLVTT
>EVM0003360.1
MALPAEPHSGHNSTNHPDHTDFKFNSEMESLGIPPLDPELFSSDNGMAAAAVPSDDPFMSDLGFGFGDDG
NCEFELTFDDLDDLYLPSEAEDFLVPDGLDPGAAALDSGSPESGSSAISVSGDDKGALDISRFLNCPASS
NECSENSGGPASSQGSGISEAVDSNSHSGNSDDEKVKVEDELAKNYLVKRKKEIDEGNAESRSAKYRRSE
NNNNSNNAASVNVSASANDEDEKRKARLIRNRESAQLSRQRKKHYVEELEDKVRAMHSTIADLNNRISYV
MAENATLKQQLSTPPPPSHLGMHPHPPMPPMAYPWMPYSPYVVNPQGSQSLLVPIPRLQSQQPAAAPKSK
KSDSKKSEGSGISDGKFDISNKIRHEKGHHTRNGPKEQGSRPTPGSDEFARLQNTSSEPLVASLKNSKEP
GLAVAKDWVSALAIPKPGGNRGIHAPLYRNSAGPHKALTAGSTDVPKDHMKSTTADGKLQQWFREGLAGP
MLSSGMCTEVFQFDVSAATSSGGIVPASSVSNASEHHQNTTELNRGRNRRILRGLPIPLLDPVIT
>EVM0031795.1
MDDGEVVASDHALLPNPNCSSNFPGSTSVDTFFDEILNTQTCTHTHTCNPPGPDAAHTHTCYHTHTQVLS
SEDDDDDDSKNKERSIPKPQRRRPLGNREAVRKYRDKKKAHTAYLEEEIRKLQVLNQQLVGKIQAQATLE
AEFLRLKGLVLGLRGKIDNELGGFPFQKQ
>EVM0038790.1
MDDGELVASDHALLPNPNCSSNFPGSTSVDTFFDEILNTQTCTHTHTCNPPGPDAAHTHTCYHTHTQVLS
SEDDDDDDGKNKERSIPKPQRRRPLGNREAVRKYRDKKKAHTAYLEEEIRKLQVLNQQLVGKIQAQATLE
AEFLRLKGLVLELRGKIDNELGGFPFQKQCNSNTYFKESQCNLQSSAGAMGLHCQTDLPCSCPPVGSSVQ
VSIGAREKAMVPSGGNRQPAVIDCRANTNKESTQAE
>EVM0005329.1
MADGSPRTDISTDVDTDDKNQRFDRDQYAIAPVASDSSDKSKDPKDQKTLRRLAQNREAARKSRLRKKAY
VQQLESSRLKLTQLEQELQRARQQGIFISNSGDAAHSNSGNGAMTFNVEYGRWLEEQNRQINELRSAVNS
HASDAELRIIVDGILAHYDEIFKLKGTAAKADVFHLLSGMWKTPAERCFLWLGGFRSSELLKLLVTQLEP
LTEQQLVGINNLQQSSQQAEDALSQGMDALQQSLAETLSSGSLGSSGNSGNVANYMGQMAMAMGKLGTLE
GFIRQADNLRQQTLQQMHRILTTRQSARALLAIHDYFSRLRALSSLWLARPRE
>EVM0001771.1
MTMGSQGGADGNCKQSQFQPLGRQNSMYSLTLDEVQNQLGDLGKPLSSMNLDELLKNVWSVEANQTMGID
IEGTTQVNQAQLQRQASLSLTSALSKKTVDEVWRDIQQSKDDEERKSQERQRTLGEMTLEDFLVKAGVVA
EAEASSDKQCAGPLVGVDANVAAQFPQGQWMQYSQPQYHHPQQSMMGVYMPSQPIPPPMHVGAGAMMEVP
YPDNQVPLPSPLMGALSDTQTPGRKRGNSEDIVEKTVERRQKRMIKNRESAARSRARKQAYTNELENKVS
RLEEENERLRKQKELEKVLPSAPPPEPKYQLRRTSSAPL
>EVM0000754.1
MYGSSSTFSKDDHVISISSTKKRTAAVIEEVAQRDPKLAKRIMTNRRSAMKSKQRKKVYVQTLECNIQKL
QFEAAALIAQLELWKEDTRCITADNNRLKGCLHNILEDIQLQDSKDFSLVFF
>EVM0019651.3
MDDQEVFPGANMGGELASSCSMDSFFDDLLKDTHACTHAHTCNPPGPDYSHTHTCFHVHTKILSSASEDK
AGTDDTAESGEKKSKKQPLGNKVAVRKYREKEKARVKLLEDEVLNLRAENRRLVMRLQGQPALEAEIARL
KCLLVDIRGRIEGEIGSFPYQKSVNPSLPNPNMPGAIFMNPCNVQCDDQLYCLHPGMDGKCGDGAVMNGQ
DFNGCGFESLQCFVNQDGGAKELPDCGVGNGVSNVNSSGTSKRKRGTRAAAAN
>EVM0007548.4
MDDQEVFPGANMGGELASSCSMDSFFDDLLKDTHACTHAHTCNPPGPDYSHTHTCFHVHTKILSSASEDK
AGTDDTAESGEKKSKKQPLGNKVAVRKYREKEKARVKLLEDEVVNLRAENRRLVMRLQGQPALEAEIARL
KCLLVDIRGRIEGEIGSFPYKKSVNPSLPNPNMPGAIFMNPCNVQCDDQLYCLHPGMDGKCGDGAVMNGQ
DFNGCGFESLQCFANQDGGAKELPDCGLGNGVSNVNSSGTSKRKRGTRAAAAN
>EVM0029514.3
MGSNFNFKSFGEAPPVEGNGGRAGGSFGLVRQSSVYSLTFDEFQNTIGGLGKDYGSMNMDELLKNIWTAE
ETQGMTATSGVGGEVNAPGGNLQRQGSLTLPRTLSQKTVDEVWKNLIRETTDYKYNNVAAGSNLPQRQQT
LGEMTLEDFLVKAGVVREDIQPPVVRPNNGGFYGELYRPKNNVGLASGFQQPNISNGILGNRVADNKNSV
PNQAPTLALNVGGVRTSQQQTLQLPPQQQPLFPKPTTMAFAPSMHLVNNAQLSSPRTRGPMAGVVEPSMN
TAFSQAGGFPGAGIGTVGLGTGGGAVATRSPANQISPDVIAKSSGDTSSLSPVPYMFNRGRKCSGAVEKV
VERRQRRMIKNRESAARSRARKQAYTLELEAEVAKLKEMNEELQKKQEEIMEVQKDQMLETMKRQWGGKR
QCLRRTLTGPW
>EVM0009313.1
MASSSGTSSGSSSTIHQNSGTEASGSFSMIHQNSGSEEDLMALMDQRKRKKMISNRKSARRLRMRKQKHL
DDLTGQINQLKKENHQIISSLNITSQHYMNIEAENSALRAQADELNSRLQSLHEIASFLNATNGGFFDPL
NLSNLNQPTMASADMFHYWS
>EVM0005411.1
MASSSGTSSGSSPMIHRNSGSEEDLMALMHQRKRKRMISNRESARRSRMRKQKHLDDLTGQINQLKKENH
QIISSLNITSQHYMNIEAENSVLRAQADELSGRLQSLDEIASFLNANNGGLHAAAADSSCFNEPNNSFFD
PLNLSHLNQPIMASTDMFHY
>EVM0006110.2
MASSKLMSSSSTSQNSDLSRRPSTFSSATKPKPTTTTPHPSSSSAHPQNLNNYQNSIVNTTPSLPIGSMT
ADGLLYDPTPMTDATLLDTQITLLDAAANVNGPSAPPPKTVDEVWREIVSGESRKECKAEVPDEMMTLED
FLARAGAVEENDIKDFPLAPPPDMERLSSGVFSFDQIPLSPFGSIDKVEGSIVGFGNGVDPAGSGGRVGR
GKRGRAVMEPMDKAAQQRQKRMIKNRESAARSRERKQAYQVELESLAVRLEEEKEQLLKEQAERSRARLK
QLMENIIPVVEKRRPPRVLRRVHSLQW
>EVM0004317.1
MAPLLSTCYSAAAASPSPPYYPKPKPKALSSLLPTFSLLLLCFQQPELRQPPSATTHKKMDSNNINNFGA
ASRPSPTSSTDMEQMSETPQRGSHHRRAHSDTSFRIPNFDDLLLFDPSDLDLSCLPSPTLLPRGGNSSNN
NNIPMSLDSDDSSEGQPPNPFSSTPKPAASSGSTATAAHLRSLSVDSDFFDGLGLGDSAREVSGGQRSGP
HHRHSSSIDGSSFDADSSVMTLNGFKKSVAPERLAELSLIDPKRAKRILANRQSAARSKERKVRYTNELE
RKVQTLQTEATTLSAQVTLLQRDTTVITAENKELKLRLQALEQQAQLRDALNEKLKEEVQRLKIETNQIP
PGAGNGNPFYRGLPPQYGQTQHHQNHNQQNQHQQHHNQNVANGQAHPSFMDFNGRA
>EVM0030931.1
MESLPIPPLDPEFFSSDNGLASAAVPSDEFMSDLGFGFGPDDNCDFELTFDDLDKLYLPSMTEDFLLTEG
LDAGAAESNSGSPESGSSAISVSGDDKGGLDVSRFLNCPASSNECSENSGGPASSQGSGISEAVDSHSGN
SGNSVTVSSNAICSSDDEKVKVEDEMAKNYLVKRKKDSNDGNVEPRSAKYRRSDNNNNSASVNVGANAND
EEEKRKARLMRNRESAQLSRQRKKHYVEELEDKVRAMHSTITDLNNRISYVTAENATLKQHLSSGGTMCP
PPPPHLGMHPLPPMPPMAYPWMPYSPYVTKPQGSQSLLLPIPRLKSQQPAAAPKSKKSESKKSEGRTKKV
ASISFLGLLFFILLFGGLVPMVNVNFSGVMDRGFGGSSYVRDRFHGQNRGRLLNVHSHLNGSEEIISLGI
SGGKFDVSNKILHERGHHTRNMPKEQGSRPVPGSDEFARLHNTSSEPLVASLYVPRNDKLVKIDGNLIIH
SVLASEKAMASHEPFERQNSRETGLAVAKDLVSALAIPKPGGNRGIHAPLYRNSAGPHKGLTSGSTDVPK
DRMKSTSADGKLQQWFREGLAGPMLSSGMCTEVFQFDVSATTSSGGIIPASSVSNVSEDRQNTTELNRGR
NRRILRGLPIPLAGSGHNVTEENVKGNQRNSALPGNRSVSPMVVSVLVDPREAGDIDVDGMIKPKSLSRI
FVVMLLDSVKYVTYSCVLPRSGPHLVTT
>EVM0040787.1
MFCNKSLLSIFCSVVTSDHALLPNPNSSSNFHGSTYEDTFFDEFLKTARTCTHTHTCNPPGPEAAHTHTC
YHTHPKPRRRRSSGNKEAVRKYREKKKAHTAYLEDEVKKLQVLNQQLVRKLQGQAILEAERLRLRGLLLE
LRGKIDTELGAFPFQKQCNSNIYFEDSQCNLQSSVGAMGLRCQTDLPCFCPPGETMVPSGGNCQPAVIDC
RANTNEASTQAK
>EVM0022260.1
MADGSPRTDISTDVETDDKNQRFDRDQYAIAPVASDSSDKSKDPKDQKTLRRLAQNREAARKSRLRKKAY
VQQLESSRLKLTQLEQELQRARQQGIFISNSGDAAHSNSGNGAMAFDVEYGRWQEEHNRQINELRSAVNS
HASDAELRIIVDGVLAHYDEVFRLKGTAAKADVFHLLSGMWKTPAERCFLWLGGFRSSELLKLLVTQLEP
LTEQQLVGINNLQQSSQQAEDALSQGMEALQQSLAETLSSGSLGSSGNSGNVANYMGQMAMAMGKLGTLE
GFIRQADNLRQQTLQQMHRILTTRQSARALLAIHDYFSRLRALSSLWLARPRE
>EVM0026622.1
MQYPQPQYQHPQQSAGAMMEVPYPDNQVAVPSPLMGTLSDTQTPGRKRGNPEDIVEKTVERRQKRMIKNR
ESAARSRARSRYTNELENKVSRLEEENERLRKQKVREGLPSAPPPEPKYQLRRTTSSPF
>EVM0005512.1
MGIQTMGSQGGADGNCKQSQFQPLPRQNSIYSLTLDEVQNQLGDLGKPLSSMNLDELLKNVWSAEANQIM
GIDIEGTTLVNQSQLQRQASLSLTSALSKKTVDEVWKDIQQSKDEEEQKSQERQRTLGEMTLEDFLVKAG
VVAEAEASSDKKYADPLVGVDANVAAQLSQGQWMQYPQPQYQHPQQSMMGVYMPSQPLPPPMHVGAGAMM
EVPYPDNQVAVPSPLMGTLSDTQTPGRKRGNPGDIVEKTVERRQKRMIKNRESAARSRARKQAYTNELEN
KVSRLEEENERLRKQKEQEKVLPSAPPPEPKYQLRRTTSSPF
>EVM0038469.2
MGTGEEGTPPKPSKQASTAQEIPTPPSYPDWSSPMQAYYGPGGTPPPFFASTVASPTPHPYMWGAQHPMM
PPYGTPVPYPAMYPPGGVYAHPSMVTTPGAPQPAPELEGKGSDGKERVSTKKTKGAAGNASLAGGKAVES
GKATSGSGNDGASQSGESGSEGSSDGSDDNANHQEYGANKKGSFDKMLADVHFSGANAQNSTGAIQASVP
GKPVSMPGTNLNIGMDLWNASPAGAGAAKVRGNLSGAPSAGGEHWIQDERELKRQKRKQSNRESARRSRL
RKQAECEELQARVEVLSNENHSLREELHRLSEECEKLTSENTNIKEELTRVCGPDLVANLEQQPGGGEGN
I
>EVM0026513.1
MASSSGVSSESSKLQNSGSDEDLNQVMDQRKRKRMLSNRESARRSRMRKQEHMTDLTAQIGLLTRDNNQI
ITSMNVTNQLYMKLEAENSVLRAQMDELRNRLQSLNDIMDCINSSKWIYEEEDNHNNIGGGDGFLNPWSA
GFLNNQPIMASADMFMC
>EVM0009294.1
MLSSNGSDQTNLNTTGTSSRSSSSSPSPVSPPSSFQTPQRTMEEVWKDINLASLTESTTQIRSSSSSSPL
LHGNLPNGTHRHHPNCRNMTLQEFLAKPFAHDSPAAATALVSSAVSPPSPLPSSSLRPPRSGFIDHHQLN
PNNLSSSVSNSFSGCPFESLAASSSGLPSFGNRSFTESDHSNSGGDGRHKRMIKNRESAARSRARKQAYT
NELELKVALLMEENARLKRQQEHLIAAASQQPKRHNLNRTSTAPF
>EVM0012067.1
MSTETTTPPMHQDQHLLQQSNPNPNFFTFNSNPNPNPKSNPIPRLPRSVGISGNANASGLAAAATSSSST
SSTTSTSLSLATMLGNSASPFIREDADGPHLHHDYGGSHRRAHSEVSFRLSEDMVDKSAAAADPFNGGSS
TASLEEMGSEEDLFSTYIDLDKLGGSNNSSDQNSGGNDGPDGGPNGGPNGNGGGGDGGGEKKLSRHRYSS
SVDGSSTSTGVFGEVMDAKKAMPPDKLAELWTLDPKRAKRILANRQSAARSKERKARYMQELERKVQTLQ
TEATTLSAQLTLFQRDTTGLSTENTELKRRLQSMEQQAQLRDALNEALKKEVERLKIATGEMMSASDSFN
LGMHQMPYNHPSAYFPLQQQPGPASHQTMHLPQFNHSQSSMPPQHLHQSNSRTHLSDMLQNGPVGQLQGL
DIGSKGAPLVKSEDPSLSASESSSTF
>EVM0018039.1
MAFISSATCPDSSFFLEYKDENGLRKSCMAASHQVGDATATATTAGLSSESGPSNHHIPYAVLHGMNVPS
ASFLNQEGSAFNFGELEEAIARQVRNDEAQAPLFTAGGEGAGRPAATLEMFPAWPMRFHQTSRGSSKSGG
EESTDSESQVNTLTTTTTNQLELEPESPMSKNPSSSQAAFDQKHLHFQQQQQQLQQKLAISDTSRGPNSQ
TQSAPKPSQEKRKGAGSTSENKQLDAKTLRRLAQNREAARKSRLRKKAYVQQLESSRIKLTQLEQELHRA
RAQGLFLAGAGGGLGNISSGAAIFDMEYARWLEDDHRHMSEFRTGLQAHLSDRDLLLSVDGYISHYDELF
QLKGVAAKSDVFHLITGMWTTPAERCFLWMGGFRPSELIKMLIGQLDPLTEQQFMGIYNLQQSSQQAEEA
LTQGLEQLHQSLVDTIAGGPVIDGMQQMAVALGKLTNLEGFVRQADNLRQQTLHQLRRILTVRQAARCFL
VIGEYYGRLRALSSLWASRPRESMMSDDNSCQTTTELQMVQPSQNHFSSF
>EVM0041187.1
MSSLQRQSSSGSDGSATVDEKKRKRMLSNRESARRSRMKKQKQMDDLTTEITRLEMSNNQVRQTLDARER
SYNEIESANNVLRAQAMELTDRLQSLNSVLHIFEEVSGFSVDIPEMHDPLLKPWQLPFSQPIPASSDMFF
I
>EVM0026524.1
MDRVFSVEEMSDQLWSSTAPADNGGADDDNLSKLNRSASEWAFQRFLQEASPYSPSPSPTPPPPPHPSSS
STAHHHDQNDVEEIKMINAHHHNPTHTHYNNMRPPNVTVDSDEYRAFLKTKLDLACAAVALSREGSLVKA
QESAALADSGSHASSTSQLGSEAPSKGAGYDLSRSNDKNAHAPLGAIPSLPATKYRSAIPVRQATSGSSR
EMTDDEEAEGETTMNENMDPADAKRVRRMLSNRESARRSRRRKQAHLTDLEGQVSQLRVENSSLLKRLTD
SDEKYNKAAVDNRVLKADIETLRAKVKMAEEMVKRFTGSNPMFHATSEVSSIGMPPFDGSPSEASIDAAV
PEQDDPNHHFFQPASNNPIPTHDPRVKNDSADVPSVENVQKNSAATSSADVSGKKMGRTPSLQRVASLEH
LQKRIRGGNPSNWEQ
>EVM0020397.1
MGSRRVKVDANDGNKVVTDMPSFVPPVPTPNPTGTEGSSIRSSRISDFRTLEQTLAFRIEDAVDIGRSPM
FSQNKLNRQAVGSSDAQFGGLNKLMPLQKEPQPNLLSVSRNNHENWGESNMADGSPRTDTSTDDTEDKNQ
KIEGNQMTALLASDSSDRSKEKSGDQKTLRRLAQNREAARKSRLRKKAYVQQLESSRLKLTQLEQELQRA
RQQGIFISSSGDQSHSMNGNGALAFDVEYARWLEEHNRQINELRAAVNSHAGDTELRTVIDNVIAHYDDI
FRLKGTAAKADVFHILSGMWKTPAERCFMWIGGFRSSELLKLLVSQLEPLTEQQLVGIYNLQQSSQQAED
ALSQGMEALQQSLSETLASGSPAPSGSSGNVANYMGQMAMAMGKLGTLDGFLRQADNLRQQTLQQMHRIL
TTRQSARALLAINDYFSRLRALSSLWLARPRE
>EVM0034328.1
MGFLRGFNFGGGEEENKREQQLLETKLLASSATPTSTSSSFPMASSIQENSNQLEHQQQQQHHQIQDQHH
HHQQQQIQYGMMQSSSSNIPAGNFISSKDGGAAYDLGELDQALFLYLDEQSQDHHNPSVNHVHHQDQRHP
HQNNSSSGMRPPTLNIFPSQPMHVEPSSTQAAGTGLVSSSSSGSKRPSLPSMELANPRNDSTAPPPPSGP
PQQPAKAIKREGNRKGPTTSSSEQEGPKTPDPKTLRRLAQNREAARKSRLRKKAYVQQLETSRIKLTQLE
QELQRARSQGMFFGGGLVGGEQQNLPVGINNISSDAAVFDMEYARWLEEHHRLMCELRAAVQEHLPENEL
RLFVDNCLAHYEEVLNLKGMVAKTDVFHIVSGMWKSPAERCFMWMGGFRPSDVIKIILNQMEPLTDQQLL
GICGLQQSTQETEEALSQGLEALNQSLSETITSDSLSCPPNMANYMGHMAIAMNKLSTLEGFVRQADNLR
QQTIHRLQQILTTRQAARCLLAIAEYFHRLRALSSLWMARPRQDQS
>EVM0000237.1
MGVSESEIISQGKVDSPLSSDEQEKNQLLSSLGRQSSIYSLTLDEFQHTLCESGKNFGSMNMDEFLTSIW
TAEENQAINSNHTNTSTTNNNTNNIEVHMPLAGASAEKRIATQPSLPRQGSLTLPAPLCRKTVDEVWSEI
HKGQQAKQQNNHNSSIDGDGGVQSSEFAPRQPTFGEMTLEDFLVKAGVVREQDSMAATVVPPQPQQQQQY
GMYQNGNQAVVPSFVNRPVMGMGAAGAADTSTAAVIPNYQTIPQCGSAVVGESSAYAANAKRNGAYPTVP
PPQSVCFGGRVVNGGGGYAAGQTIGMVAPVSPVSSDGMGTSQVENSGGQFGLEMGGLRGRKRGLDGAVEK
VVERRQRRMIKNRESAARSRARKQAYTVELEVELNQLREENSHLKQALAELERKRKQQYFEEMKMRVQNR
AQKVKEKLRVLRRSHSCGL
>EVM0040052.1
MVSSQGRSFSSSTGSTAAGSSSPPDSGYYSSSTNGAVERFGGSGGGVDPMVKEELEAAEALADLAHLAMR
ESSGAESAGNWGLKRKRAGKRVKSGSPPSQSGLNPPDPAPTCPDLPQDQAVTGLLQCEMVCTNVVTELVK
TEQVLSEKVVRAEHDPELNKPSPICTTSYPSFSCSKSRRNLTEEEKEERRIRRVLANRESARQTIRRRQA
LCEELTTKAADLALENENLKRKKELAVKEFQSLEKTNKHLKVQMTKVIRAEDDKTPGENMSAYVQMQIPP
SSSTNSPFFLFNRPPFAPLFWPSIIQSSNSTQVQHIPQNPIAIPSNIALPANGAADSSLEQDNPSNINGA
RAPLYVFPCPWFIPHFDNGNGLQPQSSLCLNNKQEETTFNNQFSASSSSRTVAQLDNHQSSFPVRLKTED
SPSIEGRLSRDLNETPDQFPLDGGDQHTGPHPMENGCKEIFPSAASVNHSGVASCIKNENGFESDYTVTT
LNSFHEFSALSDKNSEPIIYPTRKLVDANAAAEARKRRKNLTKLKSLHGRQCRTQC
>EVM0034692.1
MELNESMPIYPTRFFPISHIHVPNPDFSANTSSLGNEAAFDEAGEQDMNYERKLKRMISNRESARRSRMR
KKKQIEELQYQVDQLHSTNRQLSEKLIQLLEGNQQILQENAQLKERVSSLQIIHADLITPLRIEGDVTVN
TNGNQLTAEDSTTP
>EVM0036532.1
MLDNMDQDVTKKLKGSDGTAVPAGYDSPKDGNLVLEASKSLEQKVDGLTDGNDGNTKAEHLTQRNNGSES
MQSAEFQKCFRYCTPAVGYIGVSLGLPYETLGISTAFVAPSAGSGFLLDERQMKREKRKQANRESARRSR
IRKQAEYEELVKTCESLNAEKMALQSKIENLKGDSETLRLENAALREKLKNAQAVTQGGIASVKIEVDLE
LPNDAKNIISNLGSVSRNGELDRGKHESSMSEAKFHQLLESNSRTDAVAAR
>EVM0034362.1
MGSREMDKPAKEKEKETKTTPATSQEQPATTSTGTVNPDWSGFQAYSPIPPHGFMASSPQAHPYMWGVQH
IMPPYGTPPHPYVAMYPHGGLYAHPSMPPGSYPFSPFAMPTPNGIVEASGNTPGSMEADGKPSEVKEKLP
IKRSKGSLGSLNMITGKNNELGKTSGASANGVYSKSAESASDGTSEGSDANSQSDSQLKSGGRQDSLEGD
VSQNGSSAHGSQNGAPHTMLNQAMAIMPITAAGAPGAVPGPATNLNIGMDYWGAPPSAAMPAMHGKIPTT
PVSAGIVTAGSRDSVQSQIRLQDEREMKRQRRKQSNRESARRSRLRKQAECDELAQRAEVLKEENNTLRS
EVNRIRSEYEQLLSENASLKERLGEIPGREDIRSARSEPHLSNDTKQNAQTEQHGGH
>EVM0000257.1
MGSREMDKPAKEKEKETKTTPATSQEQPATTSTGTVNPDWSGFQAYSPIPPHGFMASSPQAHPYMWGVQH
IMPPYGTPPHPYVAMYPHGGLYAHPSMPPGSYPFSPFAMPTPNGIVEASGNTPGSMEADGKPSEVKEKLP
IKRSKGSLGSLNMITGKNNELGKTSGASANGVYSKSAESASDGTSEGSDANSQSDSQLKSGGRQDSLEGD
VSQNGSSAHGSQNGAPHTMLNQAMAIMPITAAGAPGAVPGPATNLNIGMDYWGAPPSAAMPAMHGKIPTT
PVSAGIVTAGSRDSVQSQIRLQDEREMKRQRRKQSNRESARRSRLRKQAECDELAQRAEVLKEENNTLRS
EVNRIRSEYEQLLSENASLKERLGEIPGREDIRSARSEPHLSNDTKQNAQTEQHGGH
>EVM0032489.1
MELEADVGFLDEIDWDLWLEDASISNGLDHVFQLPNPPVMATGSTPLPPSSSSSPSSTVEEPDPPSNPSP
DLLGAIETILMKDDDFDANKVPLAESGPANNEYYDQFLADILVNSPSTDRDSNAFPDSDKDKFDRSPLTD
DADDDPISKKRRRQLRNKDAAVRSRERRKMYVKDLEIKSKYFEAECRRLGNLLQCCYAENHALRLSLQMN
NTYQHGHGGLASKQESAVLFLELLLLGSLLWCLDIMCLLALPRTLMTLLLHLHPLKNVDVDGNKALGSVG
QGPRGGSSKMFQLRSFSKSRRCKSSRTKMKQSGLPWFLSVYVNSTRPPLMLIT
>EVM0004682.1
MEPNESKGTRYLPNHCLPNHPHPDSMPIYPPRFFPISHIHVPAHDFSPNASSLSNEAAFDEAGEPDMNYE
RKLKRMISNRESARRSRMRKKKQIEELQYQVDQLHSTNRGLSDKLIQLLEGNQLILQENAQLKERVSSLQ
IVLADLITPLRNAGEVTGNTSGNRLRAEDSSTP
>EVM0007398.1
MPIYPPRFFPISHIHVPAHDFSPNASSLSNEAAFDEAGEPDMNYERKLKRMISNRESARRSRMRKKKQIE
ELQYQVDQLHSTNRGLSDKLIQLLEGNQLILQENAQLKERVSSLQIVLADLITPLRNAGDVTGNTSGNRL
RAEDSSTP
>EVM0033984.1
MQPCNKKLMGSNGTAVPVGYDNPKEGDNGNLANHLTQRKNGSDSMQSAENDVKVHAQVSPTTEEEAKEIS
TNVSGYAPPAAGFVGVSLAFVAPSAGAQLPFGTSVLDERQMKREKRKQANRESARRSRLRKQAEYEELVK
TCESLNEEKVALQSKMEELKGDSETLRLENAALREKLKNAQAVTQGGIVSVKIEVDLDLPNDAKNILSNL
GSVSRNDELDRKKHESSMSETKFHQLMESNARTDAVAAR
>EVM0032006.1
MGSRRVKVGANDGNKVVTEMPSFVPPVPTPNPSVTEGSSIRSSQVSDFGILEQTLGFRIEDAVDIGRSPM
FNQNKLSSPAVGSSDAQFGALNKLIPLQKEPQPLSVSRSNHENWGESNMADGSPRTDTSTDDTEDKNQRI
EGNQITGLLASDSSDRSKEKPGDQKTLRRLAQNREAARKSRLRKKAYVQQLESSRLKLTQLEQELQRARQ
QGIFISSSGDQSHSMSGNGALAFDVEYSRWLEEHNRQINELRAAVNSHAGDTELRTVIDNVIAHYDDIFR
IKGTAAKADVFHILSGMWKTPAERCFMWIGGFRSSELLKLLVNQLEPLTEQQLVGIYNLQQSSQQAEDAL
SQGMEALQQSLAETLASGSPAPSGSSGNVANYMGQMAMAMGKLGTLEGFLHQADNLRQQTLQQMHRILTT
RQSARALLAIHDYFSRLRALSSLWLARPRE
>EVM0000806.1
MGFSRGFDFGGGGGQEEENKRDHLLLETKLLASSARPTSTSSSFLMASSIQGNSNQLEHQQQHHHQIQDQ
HHQPHQQQQQQIQYGMMQSSSANIPAGNFISNKDGGAAYDLGELDQALFLYLDGQSQDHHNPSANHVHRQ
DQRHLHQNNSSSGMRPPTLNIFPSQPMHVEPSSSTKAAGTGLVSPSSSGSKRPSEPSMELANPRNDSTAP
PPPSGPSHEPAKAIKREGNRKGPTTSSSEQEGPKTPDPKTLRRLAQNREAARKSRLRKKAYVQQLETSRI
KLTQLEQELQRARSQGMFFGGGLVGGEQQSLPVGINNISPDAAVFDMEYARWLEEHHRLMCELRAAVQEH
LQENELRLYVDNCLAHYDEVLNLKGMVAKTDVFHIVSGMWKTPAERCFMWMGGFRPSEVIKIILNQIEPL
TEQQLLGICGLQQSTQETEEALSQGLEALNQSLSETITSDSLSCPPNMANYMGQMAIAMNKLSTLEGFVR
QADNLRQQTIHRLQQILTTRQAARCLLAIAEYFHRLRALSSLWMGRPRQDQS
>EVM0036500.1
MGVSESEINSHGEVDSPLLSDQAAKNHLFSSLGGQSSIYSLTLDEFQHTLCESGKNFGSMNMDEFLTSIW
TAEENQAINSNLTNTTTTTNNNNMNNIEVHKPLAEASAEKCIAMQPSLPRQGSLTLPEPLCRKTVDEVWS
EIHRGQQAKQQNNHNSSIDGGVQSSEFAPRQPTFGEMTLEDFLVKAGVVREQDSMAATVVPPQPHQQQQY
GMYQNGNQAVGPSFVNRPVMGMGAAAAVGASTSTAAGIPSYQTIPQSGPAVVRESSAYAANGKRNGAYQG
VPPPHSVCFGGGVVNGGGGYAAGQTIGMAAPGSPVSSDGMGTSQVENSAGQFGLDMGGLRGRKRGLDGPV
EKVVERRQRRMIKNRESAARSRARKQAYTVELEAELNHLREENSHLKQALAELERKRKQQFFEEMKMRVQ
NRAQKVKEKLRVLRRSNSCVL
>EVM0014725.1
MVSSERRSFSSSTGSTAAGPSSSPDSGSYSSSTSGGVGGSGGADRMVKEELEAAEALADLAHLAMRESSG
AESAGHWGQKGKRARKRVKSESPPSRSGLNPLDPPPTCPDLLPQDQAVTGLQQCETVCTNVLTEPVKTEQ
VLSEKVVKAEHDTELNKPNPICTTIYPSFTCSKSRRNLTEEEKEERRIRRIMANRESARQTIRRRQALCE
ELTRKAADLALENENLKRKKELAVKEFQSLEKTNKHLKVQMAKVIKAEDQEAPAENMSAYVQMQIPPSSP
TNSPFFLFNRPPFTPLFWPPIIQSSNSIQVQHVLQNPTAVLSNISLPANGTAESSLDQENPPNINGARTP
LYVFPCPWFIPHFDNGNGLQPQSSLCLNNKQEETSFNNQYSSSSSSRAATQLDNHQPSLPVRLKTEDSAS
IEGRPSHDLNETPAQFPLDEGDQHTGPHPKENGCKEIFVSPSSLNHAGVASCIKHENGFEPDYTVTVDNS
YHKFSALPEKNSEPIVYPTGKLADAIAAAEARKRRKKLTKLKNLHGRQCRTQC
>EVM0011276.1
MQSFKAASTNPEFYSHSSFYFRGDDSDRNQTRFADLGELEQSATAFPHDDAVLKSNNVSVVPDGLHYGAL
NVGGWGGCVDTGQQQPYMYQQQKGTTSSGNGHFENWGDNSAMADNSQQTDTSTDVDTDDKNQLHGVQHGA
LVVVDSMEQAKERTGDQKTLRRLAQNREAARKSRLRKKAYVQQLENSRLRLSQLEQELQRARQQGIFIAN
GLPGDYGHSVAGNGALTFDLEYAHWLEEHQRLIHDMRSAVNCHMGDNELRILVDSVMTHYDEIFRLKSIA
AKTDVFHMLSGMWQTPTERCFMWLGGFRSSELLKLCIHLHCWPICNRVFIVGYSDTWEPPRALTDQQLMG
VCNLQQSSQQAEDALSQGMEALQQSLVETLSSANHCPTGSGNVADYMGQMAIAMGKLATLENFLYQADLL
RQQTLQQLHRILTTRQAARALPVISDYFSRLRALSSLWQARPRD
>EVM0038194.1
MLSSPALQNTGRSPFNCKSIKNLKQKLSAFRAMLPGEIISGLHYFEPEIPLPNPSDYGFMHNQIPSHHFN
TLFNNLSRQIPPPPGHDFTQQSSSLSYNSSTSDDAEEHHHLRVIEERKQRRMISNRESARRSRMRKQKHL
DELWSQVVRLRNENHSLIGRLNNVSESRDRVVEENARLKEEASDLRQMLTNLQIGSPYNINASTFRELDS
DVPCITAHLRAESSNQSIAASADLLH
>EVM0012949.1
MGSSEMDKPSKEKEKETKTTPASTQEQSATTSAGAVNPEWSGFQAYSPIPPHGFMASSPQAHPYMWGVQH
IMPPYGTPPHPYVAMYPHGGLYAHPSMPPGSYPFSPFAMPTPNGIVEASGNTPGSMEADGKPSEVKDKLP
IKRSKGSLGSLNMITGKNNELGKTSGASANGVYSKSAESASDGTSEGSDANSQSDSQLKSGVRQDSLEGD
VSQNGSSAHGSQNGAPNTHTMLNQTMAVMPITAAGAPGVVPGPATNLNIGMDYWGAPPSAAMPAMRGKVA
TTPVSAGIVTAGSRDSVQSQLWLQDERELKRQKRKQSNRESARRSRLRKQAECDELALRAEALKEENGTL
RSEVNRIRSEYELLLSENASLKERLGKIPGHEDVRSARSEPHLSNDTKQIAQTERHGGL
>EVM0017745.1
MTFKLDWELDERELKRQKRKQSNRESARRSRLRKQAECDELALRAEALKEENGTLRSEVNRIRSEYELLL
SENASLKERLGEVPGHEDVRSARSEPHLSNDTKQIAQTERHGGL
>EVM0015451.1
MDKDKSPAHGGGFPPPSGRYSGFLPAGAAFNVKPEPSSSSPFPPLASGASADSGHFGHGMSAESSLFSHD
ISRMPDNPPRKLGHRRAHSEILTLPDDISFDSDLGVVGGADGPSFSDDTEEDLFSMYLDMEKFNSSSATS
SFQFGEPSSSAATPAPAIAPSSRAPTSSAENIAIGSNERPRVRHQHSQSMDGSSTIKPEMLVSSSEDINA
ADSKKALSATKLAELALVDPKRAKRIWANRQSAARSKERKMRYIAELEQKVQTLQTEATSLSAQLTLLQR
DTNGLTAENSELKLRLQTMEQQVHLQDALNDALKEEIQHLKVMTGQAMPNGGPMMNYTSFGGAGQQQFYP
NNQAMHTLLTAQQFQQLQIHSQKQQHQFQQHQLHQLQQQQMQQQHQQQQQQQQQQSGELKIGGSAPSPSQ
KDSTSEVNQSVTKD
>EVM0030455.1
MDKVFSVEEMSDQLWSSTGPPANGRADDGDDLSKLNRSASEWAFQRFLQEASPYSPSPSPPTPPPPHHSS
SSSSSSAHHHDQDDVKEIKMVNSQHPHPNPTQTHCNNNTAAFNLRPPNVAVDSEEYQAFLKTKLDLACAA
VALSRVKGSLVNAQEPVASADSGSHASSTSQLGSQAPSKGAGYDLPSLPATQHRSAIPVRQATSGSSREM
TDDEEAEGETAMNENMEPADVKRVRRMLSNRESARRSRRRKQAHLTELEEKASQLRVENSSLMKHLTDAD
KKYNEAAVDNRVLKADIETLRAKVKMAEETVKRLTGSNPMFHAMLEMSSIGMAPFDGSPSEASTDAAVPV
QDDPNQYFFQPASDNPIPTHDPRVKNDSTDVPTVENVQKNSAATSPADVSENKMGRTPSLQRVASLEHLQ
KRIRGGNPSNGEQ
>EVM0009525.1
MMATSSKMAVVSTANSDLPRRESSICSLSTFLADDDDNRHHKHQSMSMDDILRNIYSSTGTGTGNEIHDN
GHHQQLHHHAEARSVDEVWKEIVAGGVGVGVGEEEVGVAEGDGGDQVRGGEGGDGGGGGMEEMTLEDYLT
RAGAVREEDVSLNAGGVPIGYGQFQVQPPPPPPPPPPAAQGQLVYANGTTSTSGGGGGGGGGGRAGKRRA
VQEAPLDKATQQKQKRMIKNRESAARSRERKQAYTVELESLVTQLEEENARLLRQQAEQKKERFKLLMEN
LIPVVEKRRPPRVLRRVHSVHW
>EVM0023586.1
MDDRTLGSGNGGDQRPQFPPLANLDGVQSQLGNIGSKPLNGMHFDELLKNVISADEGQLLQNPNSSSFPT
SFFLGNLNGALSKKSADEIWKGISHHEHANAAANESLHQRTIRETAATPEHFLVRTGAINLGNQNAMMNA
QPPADWFQFQVSSVQQRMTMLDSNFKVFESVYDNSAVNNLDYSENQAGMSMPMPAISASSSESQATAERK
RHFSDEIKEKTIERRQKRMIKNRESAARSRARKQAYTSQLEHEVFRLRKMNSWLKKQKEVEMILSSNPNS
MPKYQLRRTSSAPF
>EVM0035782.1
MASTFAGVGMLQESMSYPSTQFATARQMGIYEPFRQVDVWKETLRGDHGSNTAASSIIEVDSGIETKFGF
VSHESMMPSGNDHEPNRSADKARRRLEQNREAARKSRMRKKAYVQQLETSRLKLAQLEQELDKARKQGAY
AGNALGTSHMGYNGALNSGITTFEMEYGHWVEEQYRQNVELRNALQDHVTDIELLKLVKGALNHYANLFR
MKADAATADVFYLLSGIWRTSVERYFHWIGGFRPSELLNIVLPQLQPLTEQQLLDFCNLRLSSQQAEDAL
SQGMDKLQQTLALSIAADQMSGESFGSQMASALEKLEALENFVSQADHLRQQTLQQMSRILTTYQAAQAL
LAMGEYFHRLRALSSLWTACPRERT
>EVM0004751.1
MDKSMIGQEGADTQWHQDEKIGEYWAKYRNFASTDVFSGDLCAGDLSFAFKNEDIMDGFSSFGELTETLI
CTQNLTPKNSCISATMDSPSSICDGLSVGCPTSTAKPIGRDNQARGGHGGSSGEQSDEDDFEMEFDPCGD
STDPLDIKRIRRMISNRESARRSRRRKQAHLVELELQFEQLRGENSTLCLQLTDASQQLCDADTNNRVLK
SDVEALRAKVKLAEDMVARGSITSSLNQILQGHLGTPQPLNPHNVRGVAAHVSPTITIHGQDAPYAGIAV
SGQNAGLGLGNAGMANSNLSNRMMSDTLSCVSDIW
>EVM0035920.1
MGTNMNFKGFGNEPPIARQSSIYTLTFEELQNTIGGSGKDFGSMNMDELLKSIWTAEETQIIAPAAGGAG
GQDGLGHGSGGSLQRQGSLTLPRTLSQKTVDEVWKNLSKEGTGAGGSNMPQRQPTLGEMTLEEFLFRAGV
VREDAQVAPKPNGAGFFGDLSRFGNSGSLEFEFQRPNSGVGVMGNRVSENDNHQVPNQGSNLPLNANGVR
SSQHHNQHQQQQQMPQHQQQIFPKQQPVTYNTSQLPMGPNAQLGSPGMRGGMMGIGDPGMNGALVPSSGM
GMVGLGAVRVVTPSPANLLSSDGIEKSNGTDTSSVSPVPYVFNGGFRGRKGGGPVEKVVERRQRRMIKNR
ESAARSRARKQAYTTELEAEVAELKEENQELQKKQAEMAEMQKNQDMEIINLQRGKKRCLRRTMTGPL
>EVM0040513.1
MGTNMNFKGFGNEPPIARQSSIYTLTFEELQNTIGGSGKDFGSMNMDELLKSIWTAEETQIIAPAAGGAG
GQDGLGHGSGGSLQRQGSLTLPRTLSQKTVDEVWKNLSKEGAGAGGSNMPQRQPTLGEMTLEEFLFRAGV
VREDAQVAPKPNGAGFFGDLSRFGNSGSLEFEFQRPNSGVGVMGNRVSENDNHQVPNQGSNLPLNANGVR
SSQHHNQHHQQQQQMPQQQQQIFPKQQPVTYNTSQLPMGPNAQLGSPGMRGGMMGIGDPGMNGALVPTVR
VVTPSPANLLSSDGIEKSNGTDTSSVSPVPYVFNGGFRGRKGGGPVEKVVERRQRRMIKNRESAARSRAR
KQAYTTELEAEVAELKEENQELQKKQAEMAEMQKNQDMEIINLQRGKKRCLRRTMTGPL
>EVM0027824.1
MMKSSSVMPFIHEPAHMGRFKCPVQETVLTTAEIQELLSLLQAGNSASPSSEGSNREADTVDERKHRRMM
SNRESARRSRWRKKRHLEDLTSEVDRLKIENQELKNRLGLVAQNCHVLWRENDRMTSESLALRARLSDLY
RILIAMQTQCSQ
>EVM0042575.1
MASSSGNSSGSTQLQNSGSEGDLHHLVDQRKRKRMQSNRESARRSRMRKQQHLDDLTAQVAQLRKENNQI
LTSINITTQHYMNVESENSVLKAQMAELSQRLESLNEILGYIDAGGGYGGDFETVPVADHNNFINPWNML
YVNQPIMATADMLDQYY
>EVM0013562.1
MEGSDETGSANKQQRPNPTFGSSSFSVPKPNSNLDIPNFNPSSQMGLPMRQSSPSLSPENSKRPGIPPSH
PNNHNSMPFSNVMRPQSRSWQLGTQNLSPGSSHTRSLSQPPFFSLDSLPPLSPLTYRDPSGPSLPDPNSV
EVSMEETVVNSHGPSLRSPVADSSAFWAGDGLPPRRGHRRSNSDVPLGFSAVIQSSPQLIPIGRRTSLDG
SASGRENSGIGKPNQLMRQGSNGNAEGMDERKSGGENIDKMNSSGNEDKDLDSRASGSKTNGGESSDNEV
ESGLNGNGNGRQRPGSGFPSERREGLKRTASGDVVPIRHCRSISMDSYMENLNFDDEPLKPLPLGQQSPS
TSLDGNSAKFNMEFGSGEFNAIELRKIMENEKLAEIALSDPKRAKRILANRQSAARSKERKMRYIQELEH
KVQTLQTEATTLSAQFTKLQRDSVSLTSENNELKFRLQALEQQAQLKDALNEALTGEVQRLKLAAGELGG
GEGHLSNRMVQQLSLSQQMLQLQHLNLYQMQQQPQHQAQQNTQPQQFMQQPQQNRPSHHQNGNAAAKPEL
SQ
>EVM0022828.1
MEGSDETGSAKQQRPNPAFGSSSFLVPKPNSNLDIPNFNPSQMGFRMSPESSKRPGIPPSHPNNPNSMPF
SRPQSGSLSMSQPPFFSLDSLPPLSPLTYREPSPPSLSDPNSVDVSMGESVVNSHGASLRSPVNDSTAYW
AGDGRPPRRGHRRSNSDVSLGLSAISQPSPQLIPVGRRTSLDESASAKPVQLMSQGSNGNAEGMDERKSG
GEVVDDLFNAYMNLENIDQMNLSGNDDKDMDSRASGSKTNGGESSDNEVESGLNGSRNSMLRPASGLPNE
RREGLKRTASGDVVPNARHCRSISMDSYMENLNFDDEPLKPLPVGQQSPSTSLDGSSAKFSMEFGSGEFN
AVELKKIMENDKLAEIALSDPKRAKRILANRQSAARSKERKMRYIIELEHKVQTLQTEATTLSAQFTLLQ
RDSMGLTSENNELKFRLQSLEQQAQLKDALNEALTGEVQRLKLAAAELGGESHLSNHTQQNTQPQQFNQN
GNAAAKLELNQ
>EVM0000485.1
MASSSGNSSGSTQLQNSGSEGDLHHLVDQRKRKRMQSNRESARRSRMRKQQHLDDLTAQVAQLRKENNQI
LTSINITTQHYMNVESENSVLKAQMAELSQRLESLNEILGYIDAGGGYGGDFETTPVADHNNFINPWNML
YVNQPIMATADMLDQYY
>EVM0012794.1
MANSKSTSNIRNFMYSGKHPLLPPKSPFPSVAPSYADYVLSPAIGSKIVQKPREGNAHHQRTSSESLLIE
EQPSWLDDLLNEPDTPIRRGGHRRSSSDSFAYVDAINASNLDYATQDEYKYHNMISAPSWGSQDFDPRKD
LRHASLYTELNLVKQKNKAWESSLNSVNNLGGLPSARDNIILQSSRSLSTPQEADGIASTASEKQDHFDS
GLHDPKASSERKDNSNAKPYASETDAKRAKQQFAQRSRVRKLQYIAELERNVQALQAEGTEVSAELEFLN
QQNMILSMENKALKQRLESIAQEQLIKYLEQELLEREIGRLRALYQQQQQQHQQQRPSSSHSRSNSRDLD
SQFANLSLKHKDANAGRDPVTGALGI
>EVM0009279.1
MMAASSKMVVVSTTNSDLPRRESICSLSTLMADNDDDHHKHPSVTMDDILKNIYSSTATTHDVDDNDHHQ
QHQHHAEARSVDDVWKDIVAGGVGVGMGEEEEGAAEGDGGDQVRAGEGDGGGGMEEMTLEDFLTRARAVR
EEDVNVTASGVPIGYGQFQVQPPPPPPPPPAAQGQLVYANGTTSGGGGGGGRAGKRRVVQEAPLDKATQQ
KQRRMIKNRESAARSRERKQAYTVELESLVTQLEEENARLVRQQAEQKKERFKRLMENLIPIVEKRRPPR
VLRRVHSMHW
>EVM0030561.1
MAASSKMVVVSTTNSDLPRRESICSLSTLMADNDDDHHKHPSVTMDDILKNIYSSTATTHDVDDNDHHQQ
HQHHAEARSVDDVWKDIVAGGVGVGMGEEEEGAAEGDGGDQVRAGEGGGGLSHQGSGREEEDVNVTASGV
PIGYGQFQVQPPPPPPPPPAAQGQLVYANGTTSGGGGGGGRAGKRRVVQEAPLDKATQQKQRRMIKNRES
AARSRERKQAYTVELESLVTQLEEENARLLRQQAEQKKERFKRLMENLIPIVEKRRPPRVLRRVHSMHW
>EVM0002698.1
MFSCVFFSMSYSSTQFATSRQMGIYEPFRQIGVWKETFRGDHTSNTAASTILEEDSGIENKIGFVSHEPM
LPSGNGNDHEPSRSADKVQRRLEQNREAARKSRMRKKAYVQQLETSRLKLAQLELEIDRVRKRGAYASSS
LGTSHMGYNGALNSEITTFEMEYVHWVEEQHRQIVELKNALREHATDIELRKLVDSGLNHYAILFRMKAD
AARADIFYLLSGIWRTPVERHFHWIGGFRPSELLNIVLPQLQPLTDQQLLDFYNLQQSSQQAEDALSQGM
DKLQQTLALSIAADQMSGEGFGCQMTSALEKLEALESFVSQADHLRQQTLQQMSRILTTHQAAEGLLALG
EYFHRLRALSSLWTARPRKPT
>EVM0033502.1
MLSRSLSPSLLLILKTKIKNYPPTQVVSMNSPSTQFVTSRRMGVFEPIHQLSMWDESFRSSGNFNASASM
ILDEDTKLDNQSEDASHGILGPSSKYDQEATKPTDKVQRRLAQNREAARKSRMRKKAYVQQLETSRLKLI
QLEQELDRVRQQGVYIGGGLDTNPLGFSGTINSGITTFEMEYGHWVEEQNRQSCELRNALKACISDVELR
FLVDNGMSHYFELFSMKSTAAKADVFYVMSGMWKTSAERFFSWIGGFRPSELLKVLQPHLDPLTDQQLLD
VHNLRQSCQQAEDALSQGMDKLQHTLAETVAACQLGEGSYVPQMANAMERLEALVSFVTQADHLRRETLQ
QMSRILTTRQAARGLAALGEYFYRLRALSSLWANRPREPA
>EVM0000143.1
MLSAVPAMLPSDSLLHFPTFDGGFTPGGFTPWDCSEHFPAIPSPIPAISTLSSSLVQSPKTVILSSGSDD
GPNRPDRTHANAKSCQNDDSNRTVSVVDERKRRRMISNRESARRSRMRKQKHIENLRNQVNRLRVENREL
NNRLRIVLYHFQLVRTDNDRLRSDHVMLLQKLSDIRRILVFRQHLSSAWPCDTIIPQQTP
>EVM0007131.1
MLSAVPAMLPSDSLLHFPTFDGGFTPGGFTPWDCSEHFPAIPSPIPVISTLSSSLVQSPKTVILSSGSDD
APNRPDRTHANAKSCQNDDSNRTVSVVDERKRRRMISNRESARRSRMRKQKHIENLRNQVNRLRVENREL
NNRLRIVLYHFQLVRTDNDRLRSDHVMLLKKLSHIRRILVFRQHLSSAWPCDTIIPQQTP
>EVM0037110.1
MASSSGVSSESSKLQNSGSDADLNLVMDQRKRKRMLSNRESARRSRMRKQEHMTDLTAQIGLLMNENNQI
ITSMNVTNQLYMKIEAENSVLRAQMDELTNRLQSLNDILDCINSSKWIYEEEENHNIIGGSDGFLNPWSA
GFLNNQPIMASADMFMC
>EVM0038929.1
MASSSGVSSESSKLQNSGSDADLNLVMDQRKRKRMLSNRESARRSRMRKQEHMTDLTAQIGLLMKENNQI
ITSMNVTNQLYMKIEAENSVLRAQMDELTNRLQSLNDILDCINSSKWIYEEEENHNIIGGNDGFLNPWSA
GFLNNQPIMASADMFMC
>EVM0019697.1
MLSSTGSDQTNHNTTSTSSWSSSSSPSPFSQPSSFQTPQRTMEEVWKDFNLASLTDPTTQIRSSSSSSTS
PLLQINLPNGPHQGRHHHPNFRNMTLQDFLARPFAHDSPAAAAALVSAAASPPSPLPPAAPTLLSLNNPG
SEFQLFYASDSLRPPSSGFIDQHQANHNNISSSVSNSFSGCPFESLATSSFGLPSFGKRSFTESDHSNSG
GDRRHKRMIKNRDSAARSRARKQECISPAYTNELELKVAHLMEENARLKGQLEQLIAAASQQPKRHNLHR
TSTAPF
>EVM0008182.1
MQEQATSSLAASSLPSSSERSSSSAFHLEVKEGMESDEEIRRVPEIGGESAGASASGLENGSLAGPDRVQ
AAGESQRKRGRNPADKESKRLKRLLRNRVSAQLARERKKAYLNDLEVRVKELEQKNSELDERLSTLQNEN
QMLRQILKNTTASRRGAGGSANAD
>EVM0012439.1
MQEQATSSLAASSLPSSSERSSSSAFHLEVKEGMESDEEIRRVPEIGGESAGASASGLENGSLAGPDRVQ
AAGESQRKRGRNPADKESKRLKRLLRNRVSAQLARERKKAYLNDLEVRVKELEQKNSELDERLSTLQNEN
QMLRQILKNTTATRRGAGGSANAD
>EVM0011484.1
MEQKPRYHVEVYSQTASSPLELKRSPSEVCLGEALEYLLEKPMIGQEAADTQGHRDEKFGELGARDRSFA
GTDVFFGDVCAGDHSFAFQNRDIMNGFSSSQLTETLLCTQNLTPKNSCISAAMDSQSSICVGSPTSAAKP
IGGDNQTRGAYSGSSGEQSDEDDFEIEVSPCGDSTEPLDIKRIRRKVSNRESARRSRRRKQAHLADLELQ
VEQLRGENSTLHRQLTNAFQQFRDADTNNRVMKSDVEALRAKVKLAEDMVARGSMTSSFNQILQGHLGTQ
PLNPQNLRGVAAHVSPTITIHGEDAPYAGIAVSGQNASFGLGNAGMANSNLSNRMMSDTVSCVSDLWS
>EVM0039870.1
MEQKPRYHVEVYSQTASSPLELKRSPSEVCLGEALEYLLEKPMIGQEAADTQGHRDEKFGELGARDRSFA
DTDVFFGDVCAGDHSFAFQNRDIMNGFSSSQLTETLLCTQNLTPKNSCISAAMDSQSSICVGSPTSAAKP
IGGDNQTRGAYSGSSGEQSDEDDFEIEVSPCGDSTEPLDIKRIRRKVSNRESARRSRRRKQAHLADLELQ
VEQLRGENSTLHRQLTDAFQQFRDADTNNRVMKSDVEALRAKVKLAEDMVARGSMTSSFNQILQGHLGTQ
PLNPQNLRGVAAHVSPTITIHGEDAPYAGIAVSGQNASFGLGNAGMANSNLSNRMMSDTVSCVSDLWS
>EVM0039176.1
MGTNMNFKGFGNEPPLARQSSIYSLTFEELQNTIGGPGKDFGSMNMDELLKSIWTAEETQIMAPAGGAAG
GQDGLGHGGGGSLQRQGSLTLPRTLSQKTVDEVWKNLSKEGTGAGGSNMPQRQQTLGEMTLEEFLVRAGV
VREDAQMAPKPNGAAFYGDLSRFGNSGSLGFEFQQLNRGVGVMGNRVSENNNHQVPNQGSNLPLNANGVR
SNQHQQQQQMPQQQQQQQQIFPKQQPVTYNTSQLPIGPNTQLGSPGMRGGMMGIGDQGMNGALAPSSGMG
MIGLGVAGAIRVATPSPANQLSSDGVGKSNGTDTSSVSPVPYVFNGGFRGRKGGGPVEKVVERRQRRMIK
NRESAARSRARKQAYTMELEAEVAKLKEENQELQKKQAQMAEVQKNQNMEILNLQRGKKRCLRRTMTGPW
>EVM0034247.1
MCHFSFDHKNSAPPLRSFPFLFLPSLPFTQMMMSSSAMFFNHEPAHMGHFECPVQETELTTAEIQELLSL
LQAGNSASPSSEGSNREVYTVDERKRRRTMSNRESARRSRWRKKKHLEDMTNEVERLKIENLEMKNRLGV
VAQKCHVTWRENDRLTSESLALCARLSDLYRILIAMEMQYSE
>EVM0014652.1
MASSSGNSSGSAQLQNFASEGDLHRPVDQRKRKRMQSNRESARRSRMRKQQHLDDLMAQVAQLRKENNQI
LTSINITTQHFMNVESENSVLKAQMGELSQRLESLDEILGYINGGVGHGAGFETTPVADHNSLINPWNML
HVNQPIMATADMLHQYY
>EVM0042497.1
MGFRMSPESSKRPGIPPSHPNNHNSMPFSRPQSGSWQLGQQNFSSGSSHTRSIPLTYREPSAPSLSDQNS
VDVSMGESVVNSHGPTLRSPGAPRSNSDVPLGFSAINQPSPQLIPVRRRTSFDGSASAKPIQLMKQGSNG
NAEGVDDRKSGGEVDKDIDSRASASKTNGVRVAIMKWKRAEARFWFPNERREGLKRTASGDVVSSARHCR
SISMDSYMENLNFDDEPLKPLGQQSPSTSLDGNSAKFSMEFGSGEFNAIELKKIMESEKLAEIALSDPKR
AKRILANRQSAARSKERKMRYIVELEHKVQTLQTEATTLSAQFTSLQRDSVSLTSENNELKFRLQSLEQQ
AKLKDALNEALTGEVQRLKLAAAELSGEGHLSNQTQQNTQPQQFMQPQQNRQPSHRQNSNAAAKPE
>EVM0025494.1
MEDVWKDISPASLSRNASDNTTTSTHQPTAAAFRGIMLQDFLASTSTTSSNIDPPPPAAATTVLRLNCGT
RSGLKQHLLETTSTTITGPPLLKPNSITRPTSTSVTTTTRPNSLNNPSSVFPSCCKKRALDDHDQNREDH
HNSTNGGRHKRMMKNRESAARSRARKQEPFSAGGECQAQETAASKDDDQFILLGCPYPCSAAASKKAIPV
QNFNSSILIS
>EVM0003331.1
MQPGEATGLHYLAPLSSSSPYPPHFSMSTQSNATAFQFNRFSSPLYNFQFPNSQLQEINNNPQQPSSFSS
STSDEADEQQLSLINERKQRRMLSNRESARRSRMRKQKHLDELWSQVVWLRNENHQLVDKLNHVSESHDK
VLEENAQLKEEASELRQMVNDLQLHSPYHSFLRDLEDVPCNTAYLRTESSNPSITSSMDLLG
>EVM0009354.1
MDSNNVNNNFGAAARPFPTFNDMEQMSETPQRGSHHRRAHSDTSFRTPNFDDLLLFDPSDLDLSCLACPN
LPPRGSDSDNIAMFLESDDSSGGQPRNPFSSTPKPTASSGSTATAAHLRSLSVDSDFFDGLGLGDSGREV
TGGQRSRSHRHSISMDGSSIEADSSVITLNSFKKSIAPERLAELSLTDPKRAKRILANRQSAARSKERKV
KYANELERKVQTLQTEATTLSAQVTLLQRDTTVITAENKELKLRLQALEQQSQLRDALSEKLKEEAQRLK
IEANQILPGAGNGNPFYGGLPPQYGQTQLHQNQTQHQQHHNQGVASGQAHPSYMDFNGRA
>EVM0010596.1
MSSLSSRSRNSDLSRRPSSNFSSATKPKPTTTTAHPSSSSANPQSLNNYQNSNTSTTPALPIGPMTVDGL
LYDSNPTPMTDATLFNAQITLLDSSAEINSSTAPPPKTVDEVWREIVSGQCRKECKEEVPDEMMTLEDFL
ARAGAVEENDIKDFPLAPPPPETERLSSGVFSFDQIPLSPFGSIDKVEGSIVGFGNGPDPAGSGGGVGRR
KRGRTVMEPMDKAAQQRQRRMIKNRESAARSRERKQAYQVELESLAVRLEEENEQLLKEQTGRTQARLKQ
LMENIIPVVEKRRPPRVLRRVRSLQW
>EVM0014055.1
MASSSGTSSGSSSMIHQNSGSEEDLTALMDQRKRKRMISNRESARRSRMRKQKHLDDLTGQISQLKKDNE
QIISSLNITSQHYMNVEAENSVLRAQADELSNRLQSLNEIASFLNANNGGVHAAAADSSCFTEPHDSFFN
PLNLSYLNQPITASAELFY
>EVM0035619.1
MGTRESSAASTQVVAFEMQKEELILDEYTESLIIYEGGSVGTDFVGKRVAEGEKTTCISGNNCDGASQSA
ASRGEDSSDKNREDYEQRMERRRLANREAARRSRIHRQQECEKLRATAEILESEIAQIPRDIWRLSEQIE
KLKEENDSIFDELEKKYGADAVSDLRAVKDSLEGKGKDTDPKTPSRDS
>EVM0014919.1
MDDHEVDFSNQEVFSSANMGGELASSCSMDTFFDDLLKDTHACTHTHTCNPPGPDYSHTHTCFHVHTKIV
SSASEDKADDTCESGEKKSKKQPLGNKVAVRKYRENKKARVKLLEAEVVNLRAENRQLVMRLQGQPALEA
EIARLKCLLVDIRGRIEGEIGSFPYQKSVNPSLPKPNMPNAFFMNPCNVQCDDQLYCPHPGMDGKCGDGA
VMNGQDFNGCDFESLQCLVNQDGGAKELPGCGPGNEASNVNSSGTSKRKRRTRAAAAN
>EVM0023027.1
MYGSSSTSSKDDTVISIPSTKKRPAAVLEEVAQRDPKLAKRIMTNRRSAVRAKERKKMYIQTLECNIQRL
QFELAALTAQLEQWQVDTLYITAENNRLKECLHHILEDIELQDGKNSFLVFFYELCYIKMHTI
>EVM0026808.1
MHSVFSADDSSDTFWALSPPAEMNRSASEWAFEQFLDEFATPVATPRQSVAEQFPVSSAASCSVASQSST
SKRDHVDEEVVEIKKPDRHRQLQPPQQLDHPSPPAALDPAPTAPINSDQYREFLKNQLDLACAAVALSRA
SSLTPVDLGNLAENPSLVSKPSQLAPTRSLDKDAGNALPVPQNEADTSPLAVSALPAAQRRTPVLSKQTT
SGSSKEDSDDDDLEGDIEINENMGPSDVKRARRMLSNRESARRSRRRKQAQMSELETQVGQLRVEHSGLL
KRLTDVNQKYDNAAVDNRILRADIETLRAKVKMAEESVKRVTGINPLLLAMSNAANAGMPPVSNPMNVST
NAAVPMQPNSNQLFHPGVPSMTTTPLHHQRLETGFHANPPISLVRNRQSNVGQPVVAGSNMTQNSSIPHT
GNIDHMPQQQPQPQQPRPQQQQQQPRPQQQQQQPRPGVGEALPGWDPQLPHAVPKNK
>EVM0008785.1
MQPGEVTGIHYLVPSSSSSPYPPFSMSTQSNATTFEFNRFSSPFYNFQYPTSQLQEVNNNPQQPSSFSSN
STSDEADEQQLSLINERKHRRMISNRESARRSRMRKQKHLDELWSQVVWLRKENHQILDKLNHVSESHEK
VLQENAQLKEEASELRQQLNDLQLDSPYHPSLRDLEDVPCNTAYLRAESSNQSITSSMDLLG
>EVM0015731.1
MAQLPPKVPSMTPNWPDFSHQKMPPSMGGCFAPNGNATNATTSQNPCWVDEFLDFSSVRRGSHRRSVSDS
TTFLEAPMQEECRVSVAPPGSHPHANNNHEFDRFDDEQFMSMFTTDEISAAAATVGPTGSSSNPSTPSDH
NSINDDEKETQGINKQQQINKQLKNEFEEGESQCELQTTSNGRKIDPKRVKRILANRQSAQRSRVRKLQY
VSELERSVNSLQAEVSVLSPRVSFLDHQRLLLNVDNSALKQRIAALAQDNIFKDAHQEALKREIERLRQV
YHQQNVKKMERVAQSPTSLTPPSDTISTTPPPPDQGEHLLNVSSS
>EVM0041928.1
MSLVQRQSSSGSDGSATVDEKKRKRMLSNRESARRSRMKKQKQIDDLTTEITRLEMSNNQVRQTVDARER
SYNEIESANNVLRAQAMELTDRLQSLNSVLHIFEEVSGFSVDIPEMHDPLLKPWQRPYPSQPIPASSGMF
FI
>EVM0009738.1
MAQLPPKIPSMTQNWPSFPHQRLPAMANFIPTTTTTTSAAAVQPSSNQPNQQQQQQSSSYNWIDEFLDFS
SARRGAHRRSASDSIAFLESPLILDEECRNPTATMMHHHGSTNNLGFDRLDDEQLMSMFSDDMSVTVPPT
VSSSSPSTPSDQNSNNDENNINNDNNNNKKPLMVHLDQQQPKTEPGEVESSSCEADANAQSHPPPPTSPA
DPKRVKRILANRQSAQRSRVRKLQYISELERSVTTLQSEVSALSPRVAFLDHQRLILNVDNSALKQRIAA
LAQDKLFKDAHQEALKKEIERLRQVYHHQTLKNMGNQGNQNAQQHQKQQQQQQQQSNPDIMVCTDHNEQQ
ILN
>EVM0040153.1
MTAPTNLPEQKPFSKMAPSNVPLAPAGSSQVWNQFYLMNHSSGIGGSSSSCAYANKPPLQPSSNNPAVAN
RTNTASIVAVMDANRKNSGPDSDDDDHADAGNQDKDINKGKILLVDGVQVRLGGNMDAESFDSRKLKRII
SNRASAQKSRLKKVQYVMEMEKKAKILESQIAFLSPQVEFYTHQKQFLQMEQKSLNGKITAYTNDKIQKD
AEIEATKKEVARLRELLDQKANIQAGANASSRMVNQKDAGLMVPTPGFNQSGPGKMGFSNSEKVGESSSE
ANKLKQVTVAQEEQQNQNQPVGLTTMAGQEPARSDQSVPQQKDKNKMNSEDGDQEMKDVMNFNEQKR
>EVM0015624.1
MKQDPPLQQSNPNPDFFTFNSNPITNPKSNPIPPLPRSVGIDGNANASGLAAAATSSSSTSFTTSTSLSL
ASMLGNSASPFIREDADGSHHHHNHGVSHRKAHSEVSFRLPEDMMDLPAAAADPFNGGSSTASLEEMGSE
EDLFSTYIDLDKLGGSNNSSDQNSGGNDGPDGGANGGPNGNAGGGEGGGGGEKRPSRHRYSSSVDGSSTS
TGLFGEVMEAKKAMPPDKLAELWALDPKRAKRILANRQSAARSKERKSRYIQELERKVKTLQTEATTLSA
QLTLFQRDTTGLSTENTELKLRLQSMEQQAQSRDALNEALKKEVERLKIATGEMMSPSDSFNLGMHQMPY
NHPSAYFPLQQQPGLASHQTMQLRQFNHSQSSMPTQHLHQSNSHTRLSDMLQNGPVGQLQGLDIGSKGAP
VVNSEGPSLSASEKSSPF

## Sheet: S1_bZIP_PEAR
Table S1: S1-bZIP proteins in pear (Pyrus pyrifolia Nakai).
>EVM0009313.1
MASSSGTSSGSSSTIHQNSGTEASGSFSMIHQNSGSEEDLMALMDQRKRKKMISNRKSARRLRMRKQKHL
DDLTGQINQLKKENHQIISSLNITSQHYMNIEAENSALRAQADELNSRLQSLHEIASFLNATNGGFFDPL
NLSNLNQPTMASADMFHYWS
>EVM0005411.1
MASSSGTSSGSSPMIHRNSGSEEDLMALMHQRKRKRMISNRESARRSRMRKQKHLDDLTGQINQLKKENH
QIISSLNITSQHYMNIEAENSVLRAQADELSGRLQSLDEIASFLNANNGGLHAAAADSSCFNEPNNSFFD
PLNLSHLNQPIMASTDMFHY
>EVM0026513.1
MASSSGVSSESSKLQNSGSDEDLNQVMDQRKRKRMLSNRESARRSRMRKQEHMTDLTAQIGLLTRDNNQI
ITSMNVTNQLYMKLEAENSVLRAQMDELRNRLQSLNDIMDCINSSKWIYEEEDNHNNIGGGDGFLNPWSA
GFLNNQPIMASADMFMC
>EVM0041187.1
MSSLQRQSSSGSDGSATVDEKKRKRMLSNRESARRSRMKKQKQMDDLTTEITRLEMSNNQVRQTLDARER
SYNEIESANNVLRAQAMELTDRLQSLNSVLHIFEEVSGFSVDIPEMHDPLLKPWQLPFSQPIPASSDMFF
I
>EVM0042575.1
MASSSGNSSGSTQLQNSGSEGDLHHLVDQRKRKRMQSNRESARRSRMRKQQHLDDLTAQVAQLRKENNQI
LTSINITTQHYMNVESENSVLKAQMAELSQRLESLNEILGYIDAGGGYGGDFETVPVADHNNFINPWNML
YVNQPIMATADMLDQYY
>EVM0000485.1
MASSSGNSSGSTQLQNSGSEGDLHHLVDQRKRKRMQSNRESARRSRMRKQQHLDDLTAQVAQLRKENNQI
LTSINITTQHYMNVESENSVLKAQMAELSQRLESLNEILGYIDAGGGYGGDFETTPVADHNNFINPWNML
YVNQPIMATADMLDQYY
>EVM0037110.1
MASSSGVSSESSKLQNSGSDADLNLVMDQRKRKRMLSNRESARRSRMRKQEHMTDLTAQIGLLMNENNQI
ITSMNVTNQLYMKIEAENSVLRAQMDELTNRLQSLNDILDCINSSKWIYEEEENHNIIGGSDGFLNPWSA
GFLNNQPIMASADMFMC
>EVM0038929.1
MASSSGVSSESSKLQNSGSDADLNLVMDQRKRKRMLSNRESARRSRMRKQEHMTDLTAQIGLLMKENNQI
ITSMNVTNQLYMKIEAENSVLRAQMDELTNRLQSLNDILDCINSSKWIYEEEENHNIIGGNDGFLNPWSA
GFLNNQPIMASADMFMC
>EVM0014652.1
MASSSGNSSGSAQLQNFASEGDLHRPVDQRKRKRMQSNRESARRSRMRKQQHLDDLMAQVAQLRKENNQI
LTSINITTQHFMNVESENSVLKAQMGELSQRLESLDEILGYINGGVGHGAGFETTPVADHNSLINPWNML
HVNQPIMATADMLHQYY
>EVM0014055.1
MASSSGTSSGSSSMIHQNSGSEEDLTALMDQRKRKRMISNRESARRSRMRKQKHLDDLTGQISQLKKDNE
QIISSLNITSQHYMNVEAENSVLRAQADELSNRLQSLNEIASFLNANNGGVHAAAADSSCFTEPHDSFFN
PLNLSYLNQPITASAELFY
>EVM0041928.1
MSLVQRQSSSGSDGSATVDEKKRKRMLSNRESARRSRMKKQKQIDDLTTEITRLEMSNNQVRQTVDARER
SYNEIESANNVLRAQAMELTDRLQSLNSVLHIFEEVSGFSVDIPEMHDPLLKPWQRPYPSQPIPASSGMF
FI

## Sheet: S1_bZIP_other species
Table S1: S1-bZIP proteins in other species.
Species	Gene ID	Gene name	mORF protein
Arabidopsis	At5g49450	AtbZIP1	MANAEKTSSGSDIDEKKRKRKLSNRESARRSRLKKQKLMEDTIHEISSLERRIKENSERCRAVKQRLDSVETENAGLRSEKIWLSSYVSDLENMIATTSLTLTQSGGGDCVDDQNANAGIAVGDCRRTPWKLSCGSLQPMASFKT
	At2g18160	AtbZIP2	MASSSSTYRSSSSSDGGNNNPSDSVVTVDERKRKRMLSNRESARRSRMRKQKHVDDLTAQINQLSNDNRQILNSLTVTSQLYMKIQAENSVLTAQMEELSTRLQSLNEIVDLVQSNGAGFGVDQIDGCGFDDRTVGIDGYYDDMNMMSNVNHWGGSVYTNQPIMANDINMY
	At4g34590	AtbZIP11	MESSSSGTTSSTIQTSSGSEESLMEQRKRKRMLSNRESARRSRMKKQKLLDDLTAQVNHLKKENTEIVTSVSITTQHYLTVEAENSVLRAQLDELNHRLQSLNDIIEFLDSSNNNNNNNMGMCSNPLVGLECDDFFVNQMNMSYIMNQPLMASSDALMY
	At1g75390	AtbZIP44	MNNKTEMGSSTSGNCSSVSTTGLANSGSESDLRQRDLIDERKRKRKQSNRESARRSRMRKQKHLDDLTAQVTHLRKENAQIVAGIAVTTQHYVTIEAENDILRAQVLELNHRLQSLNEIVDFVESSSSGFGMETGQGLFDGGLFDGVMNPMNLGFYNQPIMASASTAGDVFNC
	At3g62420	AtbZIP53	MGSLQMQTSPESDNDPRYATVTDERKRKRMISNRESARRSRMRKQKQLGDLINEVTLLKNDNAKITEQVDEASKKYIEMESKNNVLRAQASELTDRLRSLNSVLEMVEEISGQALDIPEIPESMQNPWQMPCPMQPIRASADMFDC
Rice	LOC_Os02g03960.1	OsbZIP14	MASSSGSGGSAVSAATAAAGGSSSAAEEELRALMEQRRAKRMLSNRESARRSRMRKQRHLDDLTAQVAHLRRENAHVATALGLTTQGLLAVDAENAVLRTQAAELAARLASLNDILSCINTNGAAAAAAAALTVAAATDPLLAFDSAAFDDLFRSSPELFQLC
	LOC_Os05g03860.1	OsbZIP38	MSSPSRRSSSPESNTSGGGGGADERKRKRMLSNRESARRSRARKQQRLEELIAEAARLQAENARVEAQIGAYAGELSKVDGENAVLRARHGELAGRLQALGSVLEILQVAGAPVDIPEIPDDPLLRPWQPPFAAQPIVATAMADAFQF
	LOC_Os08g26880.1	OsbZIP65	MTLSGGTLSSGITSGSSHGTRSSGSEGDIQLQVQMDLKRKRRKESNRESAKRSRLRKQQHLDDLTSQVNQLKMENQQLTTTLNMVTQSCAFAESQNSVLRTQMMELDSRLSALREIIFYMNNGNQSPSNPTIAATTYPSTTTMTAATTGHYDYYDVFTANAWGSGMQMMQQPIDQFLYQC
	LOC_Os09g13570.1	OsbZIP71	MSSGTSSGSSQGTRSSRSEDDLNLQAQMEKKRKRRKESNRESARRSRMRKQQHLDELTSQVNQLKNQNQQLSMALSLTTQNLVAVQAQNSVLQTQELELQSRLCALTDILMCMNNTSATPTPTIPATTTSACDIFGASSWNQPPIDLYQYQCF
	LOC_Os12g37410.1	OsbZIP87	MSSSSLSPAGSSDGDSAGVVVAADHRREKRRLSNRESARRSRLRKQQHLDELVQEVARLQADNARVLARASEIAGQYARVEQENTVLRARAAELGDRLRSVNEVLRVVEEFSGVAMDIQEECPPDDPLLRPWQIPCPAAAHMLQY
Cucumber	Cucsa.109420.1	CsZIP-06	MASSSGTSSTSSSMEEGELAALMEQRKRKRMISNRESARRSRMRKQKHLDDLMAMVTQLKKDNQQIVANLAVTTQHYAAVEAENSILKAQAAELSHRLQSLNEILAFLNPSDGVFDDDTYGCNGGGDGPGGGGGFFNPLQMAFHMSQPLIASSDVFQEY
	Cucsa.248080.1	CsZIP-09	MDSASGNNSSGSIRLQNSGSEEDLQVLMDQRKRKRMQSNRESARRSRMRKQQHLDELMAQVTQLKKDNAQILSNINITSQLFMNVEAENSILKAQMAELTQRLQSLEEIANCINTGGNNDGGFGETEEEKAFQIQTIVAADSFMNSMNFLYVNQPIMATADIFHY
	Cucsa.096740.1	CsZIP-30	MASIPRQTSSGSNGASPPSALPDERKRKRMQSNRESARRSRMRKQKQLEDLAGEVSRLQTANNQLVQSIGAKEQAFVQVDNMNNVLRAQAMELTDRLRSLNSVLHIVEEVSGLAMDIPEIPDPLLKPWEFSRPVLPVADAFLC
	Cucsa.106390.1	CsbZIP-32	MAISKKLLCFNTRPVSMASPLGSSSGSPSSDEDLRLIVDQRKRKRMISNRESARRSRMRKQKQLDDLTSQVGQIRTENEQIAVNINFTTQLYVNLEAENSVLRAQMVELRHRLDSLNEIIRFMNSSSRHVYDSEENDEVCGIDGFVDSWGFPFLNQPIMAAGDLFMC
	Cucsa.043170.1	CsZIP-54	MASSSGVSSGSTNGGIRPSRSEDDLEEERKRRRMQSNRESARRSRLRKQKHLDDLTNQVSRLRNHNNEMTTNMTVTMSLCISLEGENSILEAQILELTNRLKSLNNIIKLIESMEVLEKTFSCEIDDLNNDFEEEDYCNPWRYPFAN
Banana	GSMUA_Achr11P20700_001	bZIP78	MSSFPIRRASSSEGDSQPVIDERKRKRMLSNRESARRSRMKKQQHLNDLMNQMAHIKIQNSQIAEQTDLVTQQYTKVESDNAVLRAQLSELMERLQSVNSVLRFVEEASGMALDIPSIPSSLLKPCKLPTMATADRIQF
	GSMUA_Achr4P03790_001	bZIP89	MASPSGTSSGSSLLLPTSGSEEDLHALMMDQKKRKRMISNRESARRSRMRKQKHLDDLTAQVNQLRKENSQILSSLTLTTQQCFAVEADNSVLRTQTMELTNRLQSLNEILLFLNGSNTIVRNGFLIGPWSSTCTNQPIMASAADNLLQH
	GSMUA_Achr10P20720_001	bZIP90	MASPSATSSGSSRIGQSQSEEDLQALMNQRKQKRMLSNRESARRSRMRKQKHLDDLTAQVSQLRKENGQILTALSVTTQHYVGVEAENSVLRAQTMELTATLQSLRQILHYMRGIGSAIGDLVQPSDSFVRPWNLMGANQPMMMASADTSQLYC
	GSMUA_Achr4P11290_001	bZIP91	MASPGGTSSGSSLLQTSGSYEDLQAVAMEQKKRKRMISNRKSARLSRMRKQKHLDDLTAEANQLRKENGRLLTSVIFTTQQHVAVEAENSVLRTRMVELTDRLQSLDEILFCFQRTPSDPWSFGFVNQSVMASADNLFQYRQLRIQNEVLMATKTASSSLHCLLELETVRTEECAHLNH
	GSMUA_Achr11P05140_001	bZIP93	MSSIPVRRASSSEGDSQPTSDERKRKRMISNRESARRSRMRKQQHLDDLINQAEQLKNQNSQIDVQINLATQQYVKVESENAILRAQLSELTERLHSINSVLRFIEEVSGMAMDIPEIPDPLLKPLQLPRAAQPIMANADMLQF
	GSMUA_Achr8P29960_001	bZIP98	MPSYAIYRPSASEVDAQPAIDERKRKRMISNRESARRSRMRKQQQLDDLTNQVAQLKTQNGQIEMQISLQRRQYTTVEVENAILRAQLHELTQRLQSLAPVLGITEEIGGMAMGRPEIPAHLLRPWQLPYSERVIVATDNMLPF
	GSMUA_Achr8P22330_001	bZIP99	MSSLPVRGSTGRQESPLLGIDEHKRKRMLSNRESARRSRMRKQQRFDDLISQAAELKNQNSQIEMQINLLTQRYGEVESENAVLRAQLTELTERLQSLNSVLRFLEEFSGMTMDIPEIPDQLLKPWQLPRPAQPISATADLLQF
	GSMUA_Achr5P27130_001	bZIP101	MSPARSLQGSWSDGDARLTAEERKQRRKLSNRESARRSRIRKQRQLEDLTNQVAQLSKEKGRIVMQVDELAQHQLRLETENDMLRVRVAELTERLRSLSSVLRLVEELSGVAMDVPEIPDPLLKPWQPPGPALPVMAAAADMFQP
	GSMUA_Achr6P08660_001	bZIP104	MASPSGTSSGSSQLLTSGSEEDLQAVMDQKKRKRMISNRESARRSRMRKQKQLADLTAEVMRLRRENDQAVVALNLTTQSYSVVEAENSVLRAQAMELTYRLQSLNEIVDNLNENSISPWNFLCMNRPIMASAENMLYY
	GSMUA_Achr1P12710_001	bZIP109	MASSPSGTSSGSSQLQNSGSEEDLQAVMDQKKLRRMISNRESARRSRMRKQKHLDELMAHLNQLRKENRQLSTAFSLTKQQYVAVEAENCVLRAQMMELGNRLQSLDEILSFLNMNINISGHQMIDNSIKCLNQPIMASADMFYY
	GSMUA_Achr3P24300_001	bZIP110	MSAARSRQSLLAVNERTQKRKLSNRESARRSRMRKQQHLLELTSDETRLKLENRQILERVERLAQGHQWLESENAVLRAEVAELAESLRSLESVLCYAEEFDGVATDAVKPSDHLLRRWPPACVMASASDAMLFLV
Grape	VIT_03s0038g04450	bZIP07	MASSSGTSSGSTLLQNSGSEEDLQALMDQRKRKRMISNRESARRSRMRKQKHLDDLMAQAAQLRKENSQIITSMNVTTQHYFNIEAENSVLRAQFSELSNRLQYLVEIISFLNTSNGGFESGEPWTLPEPTTPDSLMNPLSLLYLSQPIMASDIFQY
	VIT_04s0023g02430	bZIP13	MGSSSGASSESSQLQHSGSEEDLRQIMDQRKRKRMLSNRESARRSRMRKQKHLDDMMAQMVHLRKENNRILTTMNVTTQFHMNVEAENAILRAQMAELTLRLQTLNEIMDYLNSSNVPFGTEYQGTQIADECFMNIPWVPPFINQPIMASADGMFMY
	VIT_05s0077g01140	bZIP14	MSSAQYGSAGLKENSPCGAVDEKKRKRMISNRESARRSRMRKQQHLDDLIKRKSELENQRLEIKRRIDMFQKLWEATVGENNALEALKAELTKELESAKSCVSDFKAIDRLETNFAGNRMLKPLMDVSGAREIVLQPWQLGRSSQPIAATMFQF
	VIT_07s0005g01450	bZIP22	MSAMQQQLGSAPNWGEPKIAVIDDRKRKRMQSNRESAKRSRIRKQQHLDDLLSKAAQLQKENGQIAERIDKTTELYIKIASDNNVLNAQIVELTDRLQSLNSVLQIVEEVNGLAVDIPEMPDDLLEPWQLPCPMPIMYPANMFQC
	VIT_14s0060g01210	bZIP37	MGGPRQTISSASEEDPQYAMMDEKKRRRMLSNRESARRSRMKKQKLSEDLISEVSRLQNLNKEIKQTIDATTQGYQNFVSENNVLVAQKMELVDRLNSLNFILQNVQDVYGVPLDIPEIPDPLLKPWSLPCPLQLIPASSDMLQF
	VIT_18s0001g13040	bZIP47	MMASSSGNSSGSTQLQNSGSEEDLQHVMDQRKRKRMLSNRESARRSRMRKQKHLDDLMAQVAQLRKENNEILSSINITNQRYLTVEADNSILRAQAMELSHRYQSLNDILNYMNTSNGVFETEDLPVTVDPFMNPMNYLYLNQPIIASVDMFPY
Peach	ppa013020m	ppa013020m	MLQNSGSDEDLHQVMDQRKRKRMLSNRESARRSRMRKQEHLTDLTAQIGLLKKENHQILTSMNVTNQLYMNLEAENSVLRAQMDELSNRLQSLNDIIDCINSSKWLFEAEEEDTQIIGGDGFLNPWSTLCLNQPIMASADMFMC
	ppa012507m	ppa012507m	MASSSGNSSGSTQLQNSGSEGDLQHLMDQRKRKRMQSNRESARRSRMRKQQHLDDLMGQVTQLRKENNQILTSINITTQHLMNVEAENSVLKAQMEELSQRLESLTEILNYINSSNGVFETHEPNNTLLHHHQASASADHNSFINPWNLLYVNQPIMATADMLHQY
	ppa012739m	ppa012739m	MASSSGTSSGSSMLQNSGSEEDLQVLMDQRKRKRMISNRESARRSRMRKQKHLDDLMAQMAELKKENNQIITSVNITSQHYMNIEAENSVLRAQADELSNRLQSLNEIASFLNASNGVFAAGDSSSFNEPTDSFFNPLNLSYLNQPIMASAAEMFHY
	ppa013046m	ppa013046m	MSSVQQQSSSGSDGSASVDEKKRKRMLSNRESARRSRMKKQKQMDDLTSEITRLEMSNNQLLQGIEVKERGYAEIESRNNVMRAQVMELTDRLQSLNSVLQIFEEVSGLAVDIPEIPDPLLRPWQVSYPTQLIPASSDMFLG
Strawberry	mrna21832	mrna21832	MASSSGTSSVSSMIQNSGSEEDLQALMDQRKRKRMLSNRESARRSRMRKQKHLDDLTAQMAQLRKENHQIVSSLNITSQHYMNIEAENSVLRAQAAELSNRLQSLNEIITFLNANNGGCVEDSSNNNNFTEPSADCFFNPLNFSYLNQPIMASAEMFQY
	mrna15193	mrna15193	MATSSGNSSGSQLHNSGSEGDLQHAIDQRKRKRMQSNRESARRSRMRKQQHLDELTAQVAQLRKENGQILTSINITTQHYMNVEAENSVLKAQMAELSQRLDSLTEILNYINGNNNINSNNNGVFETEPAGQLLQTGSTAADHNSSFMMNPWNNLLYSNLPIMATADMLQY
	mrna14942	mrna14942	MATSSGNSSGSSALQIMNSGSDQEGLHQVMDLRKRKRMVSNRESARRSRMRKQEHLTDLTAQVGLLRKENNQILTSINVTNQLYLNLEAENCVLRAQVAELTNRLQSLNDIVDCIDSTKWLLDNEEEEDMTAQFGGDEFLNPWSNLCFNQPVDMFMC
	mrna02284	mrna02284	MSSVQRQSSSGSDGCVVDDKKRKKMESNRESARRSRMKKQKHVEELTVEITRLQISNNQLRQSIDAKDKAYSELEAWNNVMRAQEKELTDRLRYLESIEQTFVEFSGGFDENMNGMAEMHDTMLNPWQIPYSTQPITASSADMFLDWP
Apple	MDP0000239026	MDP0000239026	MAPSSGTSSGSSSMSHQNSGSEEDLMALMDQRKRKRMVSNRESARRSRLRKQKHLDDLTGQINQLKKENHQIISSLNITSQHYMNMEAENSVLRAQADELSSRLQSLNEIASFLNANNGGLYAAAADSSCFNEPNSSFFDPLNLSNLNQPIMASADMFHY
	MDP0000205823	MDP0000205823	MASSSGTSSGSSSMIHQNSCSEEDLTALMDQRKRKRMISNRESARRSRMRKQKHLDDLTGQISQLQKDNEQIISSLNITSQHYMNVEAENSVLRAQADELSNRLQSLNEIASFLNANNGGLHAAAADSSCFAEPHDSFFNPLNLSYLNQPIMASAEMFY
	MDP0000521934	MDP0000521934	MASSSGNSSGSTQLQNSGSEGDLHHLVDQRKRKRMQSNRESARRSRMRKQQHLDDLTAQVAQLRKENNQILTSINITTQHXMNVESENSVLKAQMAELSQRLESLNEILGYIXAGXGYGGDFETTPXADHNSFINPWNMLYVNQPIMATADMLHQY
	MDP0000448715	MDP0000448715	MASSSGNSSGSAQLQNYASEGDLHRPVDQRKRKRMQSNRESARRSRMRKQQHLDDLMAQVAQLRKENNQILTSINITTQHFMNVESENSVLKAQMGELSQRLESLDEILGYINGGVGHGGGLETTPVADQNSFINPWNMLHVNQPIMATADMLHQYY
	MDP0000265875	MDP0000265875	MASSSGVSSESSKLQNSGSDADLNLVMDQRKRKRMLSNRESARRSRMRKQEHMTDLTAQIGLLMKENNRIITSMNVTNQLYMKIEAENSVLRAQMDELTNRLQSLNDILDCINSSKWIYEEEENHNIIGGGEGFLNPWSAGFLNNQPIMASADMFMC
	MDP0000249561	MDP0000249561	MASSSGVSSESSKLQNSGSDEDLNQVMDQRKRKRMLSNRESARRSRMRKQEHLTDLTAQIGLLTRDNNQIITSMNVTNQLYMKLEAENSVLRAQMDELTNRLQSLNDIMDCINSSKWIYEEEDNHNIIGGGDGFLNPWGTGFLNNQPIMASADMFMC
	MDP0000437680	MDP0000437680	MSSVQRQSSSGSDGSATVDEKKRKRMLSNRESARRSRMKKQKQIDDLTTEITRLEMSNNQVRQTVDARERSYNEIESANNVLRAQAMELTDRLQSLNSVLHIFEEVSGFSVDIPEMHDPLLKPWQRPYPSQXIPASSSMFFI
	MDP0000234798	MDP0000234798	MSSLQRQSSSGSDGFATVDEKKRKRMLSNRESARRSRMKKQKQMDDLTTEITRLEMSNNQVRQTLDARERSHNEIESANNVLRAQAMELTDRLQSLNSVLHIFEEVSGFSVDIPEMHDPLLKPWQIPCPQPIPASSDMFFI
Chinese white pear	Pbr022685	Pbr022685	MSLVQRQSSSGSDGSATVDEKKRKRMLSNRESARRSRMKKQKQIDDLTTEITRLEMSNNQVRQTVDARERSYNEIESANNVLRAQAMELTDRLQSLNSVLHIFEEVSGFSVDIPEMHDPLLKPWQRPYPSQPIPASSGMFFI
	Pbr030829	Pbr030829	MSSLQRQSSSGSDGSATVDEKKRKRMLSNRESARRSRMKKQKQMDDLTTEITRLEMSNNQVRQTLDARERSYNEIESANNVLRAQAMELTDRLQSLNSVLHIFEEVSGFSVDIPEMHDPLLKPWQLPFSQPIPASSDMFFI
	Pbr040479	Pbr040479	MASSSGVSSESSKLQNSGSDEDLNQVMDQRKRKRMLSNRESARRSRMRKQEHMTDLTAQIGLLTRDNNQIITSMNVTNQLYMKLEAENSVLRAQMDELRNRLQSLNDIMDCINSSKWIYEEEDNHNNIGGGDGFLNPWSAGFLNNQPIMASADMFMC
	Pbr018534	Pbr018534	MASSSGTSSGSSPMIHRNSGSEEDLMALMHQRKRKRMISNRESARRSRMRKQKHLDDLTGQINQLKKENHQIISSLNITSQHYMNIEAENSVLRAQADELSGRLQSLDEIASFLNANNGGLHAAAADSSCFNEPNNSFFDPLNLSHLNQPIMASTDMFHY
	Pbr005914	Pbr005914	MASSSGNSSGSAQLQNFASEGDLHRPVDQRKRKRMQSNRESARRSRMRKQQHLDDLMAQVAQLRKENNQILTSINITTQHFMNVESENSVLKAQMGELSQRLESLDEILGYINGGVGHGAGFETTPVADHNSLINPWNMLHVNQPIMATADMLHQYY
Tomato	Solyc01g079480.2.1	SlZIP04 (LeZIP2, SlbZIP1)	MASTQQPASSGSDGQRYATNDERKRKRMESNRESARRSRKRKQQHLEELMSQLTQLQNQSTIWREKIESVGRNFHTLDAENNVLRAQMAELTERLDSLNSLTRFWADANGLAVDIPEIPDTLLEPWQLPCPIQPITASADMFQF
	Solyc01g100460.2.1	SlZIP07 (ABZ1)	MSPLRQSASSSASDDDQRYAGMDEKKRKRMISNRESARRSRMKKQKLLQDLTGEVSRLQGANKNIVSKIDETTERYAICAAQNNVLRAQAMELTDRLRYLNDVIDSTGLAADVADPLLKPLQNPCAMQPIASSGLFKF
	Solyc01g109880.2.1	SlZIP10 (ZIP)	MASSSGTSSGSSFIQNSGSEEDLQQLMDQRKRKRMISNRESARRSRMRKQKHLDDLMSQVTNLRKENNQILTSMNVTTQHYLNVEAENSILRAQLSELSRRLESLNEIIAVLDANSGLVMDHNEPYSFNFAQNDIMFDGFNVTNSWNYLSANQPIMTADVLQY
	Solyc02g084860.1.1	SlZIP15 (LOC101267761)	MASPSGNSSSGSEDLQQLMDQRKRKRMISNRESARRSRMKKQTHLNELMAQVNQLKEQNNQIVSNINMVSQVYLNVEAENSVLRAQMAELSNRLQSLNEIINCINSANSTIDETEINCEDDFLNPWNLLHVNQPIMASADAFMY
	Solyc04g080740.1.1	SlZIP34 ( LOC101246243)	MATSSGNSSQIPNNSASDEVFMVVDERKRKRMQSNRESARRSRMRKQKHLDDLMCQVTQLKKENSNILNSITMTTQQYGNVEAENSVLRAQMMELTQRLQSLNEILTYINNSNNNNNYYQEDFQMNPWNLMYVNQPIMASSDMLYQY
	Solyc03g033730.1.1	SlZIP19	MASFTSGSSQEDLQKLMDQRKRKRMISNRESARRSRMRKQQLSDDLTSQVNQFKEQNNQIATNINMMTHLFLNVEAENSILRAQLVELNQRLQSLNEIISCTNSNRSLEKCISTF
	Solyc06g009640.1.1	SlZIP39 (LOC101267315)	MSSTPHLVSSGSDADQRYAKFDERKRKRMESNRESAKRSRMKKQQRLEELSSETTQLQNQNSICRDKIASVEMNYRSIDAENNVLRAQLAELTERLNSLNSLTQFWADTTGFPVDIPEIPDTLLEPWQLPCPIQPITASDMFQF
	Solyc10g054010.1.1	SlZIP55	MASSSGTSSGSGSGSGSYTLLNSGSEEDLQQLMDERKRKRMISNRESAWRSRMRKQKHLDDLMSQLSNLMKENNEILTNMSVTTQNYLNIEAENSILRAQVSELKQRFESLTKITSVLSYNGNINEISNDQIFHESYLVDALIQNEFWNDMYHPIMTADIMQY
Petunia axillaris	Peaxi162Scf00028g00183.1	Peaxi162Scf00028	MATSSGNSSQNIQNSGSEEDLMNERKRKRMQSNRESARRSRMRKQKHLDDMMAQVEQLKKENMNILASTNVTTKNYVTVEAENSILRAQMMELNQRLHSLNDIISYINSNNNNGTTVETFEDIHNCPENFMNNPWNLMYANQPIMASADMLYDQY
	Peaxi162Scf00285g00011.1	Peaxi162Scf00285	MASSSGNSSGSMGSEEDMQGLMMVDERKRKRMQSNRESARRSRMRKQKHLDDLIGQVSQLKKENGHILSTINMTTTQYANVEAENSVLRAQMMELSQRLQSLNDILNYINSNNNNNNNNVVNTTNGIFDFETTAHQQQEEPWNLMYLNQPIMASADMFYQY
	Peaxi162Scf00691g00021.1	Peaxi162Scf00691	MASTQQPASSGGSDDKRCDERKRKRMESNRESARRSRMRKQQHLEELMSQMTQLQNQNTIWRERIDAVGSNYLTVDAENNVLRAQIAELTERLDSLNSLIRFWADTNGLAVDIPEIPDTLLEPWQLPCPIQPSFC
	Peaxi162Scf00058g00267.1	Peaxi162Scf00058	MASVQQAVSSGSDADQRYAKFDERKRKRMESNRESARRSRMKKQQRLEELMNQTTQLQNQNNIWRESIDSVERNYSTLNAENNVLKAQIAELTERLDSLNSLTRFWADTTGLPVDIPEIPDTLLEPWQLPCSIQPITAASDTLQF
	Peaxi162Scf00673	Peaxi162Scf00673	MSGLRQSASSSASEDDQRYAGMDEKKRKRMISNRESARRSRMKKQKLLQDLSGEVSILQAANKNIMAKIEETTEKYTVFAAENNVLRAQVMELTDRLRYLNDVITSTGLAADVPDPLLKPLQIPCSMKPIASSGLFKF
	Peaxi162Scf00484g00012.1	Peaxi162Scf00484	MSSLRQSGSSTSASEGDQRYAAMDEKKRKRMISNRESARRSRMKKQNLAQELTEEVSRLQAANRTIVDKIEETTERLTIYTAQNNVLRAQEMELTDRLKSLNDLIEHSGLVTDVADPLLKPWQNTCSMQPIHTFSSCLFQF
	Peaxi162Scf00750g00012.1	Peaxi162Scf00750	MSSLRQSGSSTSASEGDQRYAGMDEKKRKRIISNRESARRSRMRKQNLAQELTEEVSRLQAANRTIMDKIEETTERLTIYTAQNNVLRAQEMELTDKLKSLNDLIEHSGLVTDVADPLLKPWQNTCSMQPIHTFSSCLFQF
	Peaxi162Scf00016g00411.1	Peaxi162Scf00016	MASSSGTSSGSSFIQNSGSEEDLQQLMDQRKRKRMISNRESARRSRMRKQKHLDDLMAQVTTLRKENNHILTTMNVTTQHYLNVEAENSILRAQLAELSHRLDSLNEIISFLDANKNVNGLSMVHHEEPYSYNFAQNDTMVDGFNVTNSWNYLSSNQAIMTADVLQY
	Peaxi162Scf00003g00086.1	Peaxi162Scf00003	MASSSGTSSGSYTFQNSGSQEDLQQLLDQRKKKRMISNRESARRSRMRKQKHLDDLVSQLAHLRKENNQIMTTMNVTTQHYLNIEGENSILRAQVAELSHKLESLTQIISFLNANNSANGPNEPMADEFIMNDSWNYLYTNQPIMTTDVLQC
	Peaxi162Scf00684g00027.1	Peaxi162Scf00684	MASSSGTSTSSSILQNSGSSEDLKQIMDQRKRKRMLSNRESARRSRMKKQKHLDELMVQVTILKKENCQILTNMNVTTQHYLNVEAENSIMRAQVVELRQRLESLNEIITFLNVNDNGHHEENNYNFNIAQNVSLADGLTMNNSWNNVYVNQPIMTSDILQY
	Peaxi162Scf00010g00091.1	Peaxi162Scf00010	MASFSGTTSGSSQEDLQQLMDQRKRKRMISNRESARRSRMRKQKHCDDLMAQLSQLKDENNQTVTNLNMVTHLYVNVEAENSILKAQMDELSHRLQALNQIINYTNSSNLNFGTAIHKTEDYANYHELMTLSNVNGDDDFLNPWNLLHVNQSIMNSF
	Peaxi162Scf00418g00083.1	Peaxi162Scf00418	MASLSGTSSGSDDIQQLMDQRKRKRMISNKESARRSRMRKQKHVNDLTVQVNQLKDQNNQILTNINMVTQAYLNVEAENSILKAQMAELSHRLRSLNEIINCLNSTNYAATTVEDPEVNCEDDFLNPWNLLHVNHPIMASADAFNMY
