# Supplementary material for: A pear S1-bZIP transcription factor PpbZIP44 modulates carbohydrate metabolism, amino acid, and flavonoid accumulation in fruits
Source: Hortic Res. 2023 Jul 21;10(8):uhad140. doi: 10.1093/hr/uhad140 (PMC10421730; doi:10.1093/hr/uhad140)
Supplement: Web_Material_uhad140 [file web_material_uhad140.zip › Supplementary Table S3.xlsx]

## Sheet: Metabolites
Table S2 Metabolites information in E8::PpbZIP44 vs WT fruits
Index	Formula	Compounds	Class I	Class II	CAS	Level	WT-1	WT-2	WT-3	OE-1	OE-2	OE-3	VIP	Fold_Change	Log2FC	Type
pme1987	C3H7NO2	L-Alanine	Amino acids and derivatives	Amino acids and derivatives	56-41-7	A	10199	2576.8	4519.5	7560	12119	4533.2	0.663299	1.39993	0.485354	insig
Lmgn000188	C3H6O3	D-Lactic Acid	Organic acids	Organic acids	10326-41-7	B	28066	40537	31426	26486	18119	25185	1.27537	0.697698	-0.519326	insig
Lmqp000873	C4H4O3	Succinic anhydride	Organic acids	Organic acids	108-30-5	B	149730	158610	216420	237730	530990	190610	1.05949	1.82813	0.870369	insig
mws4052	C4H7NO2	1-Aminocyclopropane-1-carboxylic acid	Organic acids	Organic acids	22059-21-8	A	1257400	916710	932390	982730	411530	775990	1.02933	0.698616	-0.517429	insig
Lmgn000219	C4H6O3	Succinic semialdehyde	Organic acids	Organic acids	692-29-5	B	41136	35823	44547	45093	40239	36023	0.021723	0.998757	-0.00179401	insig
pme3033	C4H9NO2	N,N-Dimethylglycine*	Amino acids and derivatives	Amino acids and derivatives	1118-68-9	A	28408000	28679000	27406000	22627000	26804000	29111000	0.766143	0.929568	-0.105367	insig
pme3017	C4H9NO2	2-Aminoisobutyric acid*	Amino acids and derivatives	Amino acids and derivatives	62-57-7	A	8843700	8236300	7687300	6986100	9187400	7567800	0.410046	0.958574	-0.0610377	insig
pme3011	C4H9NO2	γ-Aminobutyric acid*	Organic acids	Organic acids	56-12-2	A	41025000	42632000	41268000	34909000	39086000	43283000	0.779069	0.938787	-0.0911298	insig
pmb0484	C5H13NO	Choline	Alkaloids	Alkaloids	62-49-7	B	700640	589610	584870	554030	653610	542710	0.642191	0.93346	-0.0993395	insig
mws0206	C4H8O3	2-Hydroxybutyric Acid*	Organic acids	Organic acids	3347-90-8	B	52031	21943	24785	26722	44564	61910	0.681521	1.3487	0.431567	insig
mws0574	C4H8O3	2-Hydroxyisobutyric acid*	Organic acids	Organic acids	594-61-6	B	59028	21686	29370	36839	34200	72176	0.601259	1.30096	0.379578	insig
mws0576	C4H8O3	3-Hydroxybutyric acid*	Organic acids	Organic acids	300-85-6	B	41292	48546	44983	50498	318550	33102	0.684715	2.98284	1.57669	insig
pme1975	C3H4O4	Malonic acid	Organic acids	Organic acids	141-82-2	B	106490	62544	41804	82979	147750	141510	1.15539	1.76552	0.820094	insig
pme0010	C3H7NO3	L-Serine	Amino acids and derivatives	Amino acids and derivatives	56-45-1	A	200680	305190	240870	132590	142300	179130	1.4372	0.608003	-0.71785	insig
pme0048	C2H7NO2S	2-Aminoethanesulfinic acid	Organic acids	Organic acids	300-84-5	B	24118	25698	20690	26897	39312	34814	1.37899	1.43283	0.518866	insig
mws0255	C4H5N3O	Cytosine	Nucleotides and derivatives	Nucleotides and derivatives	71-30-7	A	19405000	27583000	32539000	13460000	14433000	17543000	1.42448	0.571328	-0.807609	insig
pme2122	C5H9N3	Histamine	Amino acids and derivatives	Amino acids and derivatives	51-45-6	A	36639000	55705000	59491000	29722000	24592000	35534000	1.37344	0.591748	-0.756946	insig
mws0177	C5H4O3	2-Furanoic acid	Organic acids	Organic acids	88-14-2	B	1014800	578300	599390	1269000	2518300	866950	1.17628	2.12281	1.08598	up
pme0257	C4H4N2O2	Uracil	Nucleotides and derivatives	Nucleotides and derivatives	66-22-8	A	76584	31476	30303	12644	52598	27541	0.683835	0.670577	-0.576526	insig
pme0006	C5H9NO2	L-Proline	Amino acids and derivatives	Amino acids and derivatives	147-85-3	1	3314400	2355600	3093100	582830	799570	375560	1.54606	0.200609	-2.31754	down
mws0376	C4H4O4	Fumaric acid	Organic acids	Organic acids	110-17-8	B	625710	492230	585940	635070	1181700	693490	1.11851	1.47326	0.559013	insig
mws0823	C5H8O3	3-Methyl-2-Oxobutanoic acid*	Organic acids	Organic acids	759-05-7	B	26968	37368	45524	26218	34802	19644	0.951407	0.734244	-0.445669	insig
pme0120	C5H11NO2	5-Aminovaleric acid*	Amino acids and derivatives	Amino acids and derivatives	660-88-8	A	4003700	4566600	4456700	2565900	2406300	3632900	1.43893	0.660559	-0.598241	insig
mws0191	C5H11NO2	Betaine*	Alkaloids	Alkaloids	107-43-7	A	1916500	1882100	1749500	1314200	1526200	2012700	0.847729	0.874732	-0.193087	insig
mws0256	C5H11NO2	L-Valine*	Amino acids and derivatives	Amino acids and derivatives	72-18-4	A	8741400	5906200	5791900	6188100	9721100	13769000	0.91375	1.452	0.538044	insig
mws0470	C4H6O4	Methylmalonic acid*	Organic acids	Organic acids	516-05-2	A	13533000	13577000	14567000	20556000	49307000	20582000	1.30654	2.17014	1.11779	up
mws0192	C4H6O4	Succinic acid*	Organic acids	Organic acids	110-15-6	A	13345000	13467000	14323000	19693000	50506000	20624000	1.28573	2.20793	1.14269	up
mws0147	C5H10O3	β-Hydroxyisovaleric acid	Organic acids	Organic acids	625-08-1	A	676050	512340	540950	348140	487580	527570	1.05422	0.78833	-0.343129	insig
pme3096	C3H5NO4	Aminomalonic acid	Organic acids	Organic acids	1068-84-4	B	522530	525930	572520	817070	2001800	908460	1.36751	2.29943	1.20128	up
mws0230	C4H9NO3	L-Threonine	Amino acids and derivatives	Amino acids and derivatives	72-19-5	A	2894700	2016000	2266500	2743400	2655600	3487100	1.04535	1.2381	0.308129	insig
pmp001287	C8H9N	N-Benzylmethylene isomethylamine	Alkaloids	Alkaloids	-	A	14667000	8176200	10046000	12507000	21683000	15552000	1.13644	1.51241	0.596851	insig
pma0134	C4H8O4	D-(-)-Threose	Others	Saccharides and Alcohols	95-43-2	B	190990	74969	122950	260540	221280	351820	1.35341	2.14353	1.09999	up
Lmbp000728	C8H8O	(S)-2-Phenyloxirane	Others	Others	20780-54-5	A	4001900	3528100	4478800	8337700	7735800	15677000	1.51135	2.64394	1.40269	up
mws0491	C8H11N	Phenethylamine	Others	Others	64-04-0	A	10344000	5958200	7243600	8664100	15544000	14066000	1.20422	1.62552	0.700899	insig
mws0628	C7H6O2	4-Hydroxybenzaldehyde	Phenolic acids	Phenolic acids	123-08-0	B	64927	176350	94597	84509	205600	137370	0.568895	1.27274	0.347933	insig
Lmgp002593	C7H6O2	3-hydroxybenzaldehyde	Organic acids	Organic acids	100-83-4	A	77573	93012	93743	116480	98104	80848	0.660187	1.11767	0.160497	insig
Lmbn001930	C7H6O2	2-Hydroxybenzaldehyde (Salicylaldehyde)	Phenolic acids	Phenolic acids	90-02-8	B	28070	28371	30745	12248	33133	13136	1.02898	0.671174	-0.575241	insig
mws0133	C6H6N2O	Nicotinamide	Others	Vitamin	98-92-0	B	1474400	833750	955570	1339000	1614400	904200	0.558125	1.18196	0.241186	insig
pme2134	C4H10O4	D-Threitol	Others	Saccharides and Alcohols	2418-52-2	B	879720	804090	819300	1031300	1133600	1068900	1.62591	1.29191	0.369509	insig
ML10179289	C8H10O	2-Phenylethanol	Phenolic acids	Phenolic acids	60-12-8	B	1752200	1075100	1226800	1625500	2630700	2556600	1.31457	1.68047	0.748866	insig
Lmbp000668	C6H5NO2	Isonicotinic acid	Organic acids	Organic acids	55-22-1	B	253880	146680	246140	249420	283180	355260	1.07262	1.37291	0.457236	insig
pme0490	C6H5NO2	Nicotinic acid	Others	Vitamin	59-67-6	B	115460	74197	145790	93161	141170	175830	0.612043	1.22273	0.290105	insig
mws0236	C2H7NO3S	2-Aminoethanesulfonic acid	Organic acids	Organic acids	107-35-7	B	20077	35442	17649	23256	29836	23454	0.323799	1.04617	0.0651142	insig
mws0572	C5H7N3O	5-Methylcytosine	Nucleotides and derivatives	Nucleotides and derivatives	554-01-8	B	284830	162630	120570	234020	304670	296950	1.08274	1.47112	0.556914	insig
Zmgn000216	C2H7O4P	2-Hydroxyethylphosphonic acid	Organic acids	Organic acids	22987-21-9	B	7142.9	10066	13336	11680	5194.4	11391	0.296406	0.925372	-0.111894	insig
pmp001086	C6H6O3	5-Hydroxymethylfurfural	Phenolic acids	Phenolic acids	67-47-0	B	112660	56910	114920	78360	34545	59067	1.04779	0.604492	-0.726204	insig
NK10264324	C6H6O3	1,3,5-Benzenetriol	Phenolic acids	Phenolic acids	108-73-6	B	119030	41306	81212	50077	9	40565	0.877063	0.375292	-1.41392	insig
mws0251	C5H6N2O2	Thymine	Nucleotides and derivatives	Nucleotides and derivatives	65-71-4	A	7918.1	5228.8	5932.3	5860.5	12737	11282	1.03955	1.56608	0.647155	insig
mws0263	C5H7NO3	5-Oxo-L-Proline	Amino acids and derivatives	Amino acids and derivatives	98-79-3	A	300280	140220	173400	246010	761450	368650	1.16954	2.24159	1.16452	up
Rfmb319	C6H11NO2	Pipecolic acid	Amino acids and derivatives	Amino acids and derivatives	4043-87-2	A	20179000	16558000	17525000	19371000	26545000	19968000	1.07605	1.21418	0.279986	insig
ML10181668	C6H11NO2	Cycloleucine	Amino acids and derivatives	Amino acids and derivatives	52-52-8	A	3826200	3682300	4055000	4536500	6901700	3806000	0.9763	1.3183	0.398682	insig
Zmgn000217	C5H6O4	Methylenesuccinic acid	Organic acids	Organic acids	97-65-4	A	223440	268620	176010	207350	183440	164560	0.909903	0.831275	-0.266602	insig
mws0425	C5H6O4	Citraconic acid	Organic acids	Organic acids	498-23-7	B	798470	1469100	1605100	542230	794010	573500	1.34917	0.493133	-1.01995	down
pme2693	C6H14N2O	N-Acetylputrescine	Alkaloids	Phenolamine	18233-70-0	A	1942000	1320300	1257700	1082800	921660	1197700	1.24479	0.708442	-0.497277	insig
pmb0501	C5H14N4	Agmatine	Alkaloids	Phenolamine	306-60-5	A	1951500	1325200	1259200	1125800	1001200	1301900	1.10765	0.755947	-0.403643	insig
mws0216	C5H9NO3	Trans-4-Hydroxy-L-proline	Amino acids and derivatives	Amino acids and derivatives	51-35-4	B	56297	53832	44598	52290	75155	56608	0.920659	1.18953	0.250396	insig
ML10197929	C4H9N3O2	Creatine	Others	Others	57-00-1	B	644530	273040	334620	489890	530620	618430	0.889096	1.30886	0.38831	insig
Zmpn000638	C4H9N3O2	3-Guanidinopropionic acid	Organic acids	Organic acids	353-09-3	B	535750	462240	624940	264130	133190	365830	1.36836	0.47023	-1.08856	down
pmp001198	C6H13NO2	6-Deoxyfagomine*	Alkaloids	Alkaloids	197449-09-5	A	31708000	21765000	23950000	29636000	29903000	35938000	1.08648	1.23319	0.302391	insig
mws0227	C6H13NO2	L-Leucine*	Amino acids and derivatives	Amino acids and derivatives	61-90-5	A	11924000	8212700	9023400	10787000	11207000	13777000	1.03632	1.22671	0.294795	insig
mws1587	C6H13NO2	L-Norleucine*	Amino acids and derivatives	Amino acids and derivatives	327-57-1	A	12145000	8429100	9326800	11080000	11914000	14158000	1.09692	1.2425	0.313251	insig
mws0258	C6H13NO2	L-Isoleucine*	Amino acids and derivatives	Amino acids and derivatives	73-32-5	A	12104000	8341600	9229500	11032000	11815000	14076000	1.09332	1.24424	0.315267	insig
pme0274	C6H13NO2	6-Aminocaproic acid*	Organic acids	Organic acids	60-32-2	A	7017100	3810400	4554400	7671200	6983100	3263300	0.299607	1.16485	0.220144	insig
mws0473	C5H8O4	2-Methylsuccinic acid*	Organic acids	Organic acids	498-21-5	A	2525500	3221900	3267100	3013300	7091600	2444500	0.56263	1.39213	0.477299	insig
Lmmn000806	C5H8O4	Dimethylmalonic acid*	Organic acids	Organic acids	595-46-0	A	240710	311910	324170	300430	721830	237400	0.592537	1.43667	0.522731	insig
Lmgn000160	C4H8N2O3	3-Ureidopropionic Acid	Organic acids	Organic acids	462-88-4	A	376760	320630	374060	271040	527540	338010	0.120249	1.0608	0.0851474	insig
Lmrn002746	C6H12O3	2-Hydroxy-4-methylpentanoic acid	Organic acids	Organic acids	498-36-2	B	21221	12953	12879	18756	28836	13582	0.692884	1.30011	0.378632	insig
mws0341	C6H12O3	2-Hydroxyisocaproic acid	Organic acids	Organic acids	20312-37-2	B	325530	189760	186720	254980	389300	158870	0.278386	1.14407	0.194178	insig
mws0972	C6H12O3	6-Hydroxyhexanoic acid	Organic acids	Organic acids	1191-25-9	B	24954	21373	25786	23816	69001	31635	0.981828	1.72579	0.787258	insig
mws0219	C4H7NO4	L-Aspartic Acid	Amino acids and derivatives	Amino acids and derivatives	56-84-8	A	1362100	769230	829400	1077800	1294700	1463300	0.978868	1.29556	0.373575	insig
mws0275	C4H6O5	L-(-)-Malic acid*	Organic acids	Organic acids	97-67-6	A	13348000	17207000	15203000	8712100	7445000	10659000	1.53621	0.586042	-0.770925	insig
Lmbn000198	C4H6O5	3-Dehydro-L-Threonic Acid*	Organic acids	Organic acids	-	A	2524300	2966700	2742900	1728400	1349000	2018400	1.51418	0.61888	-0.692267	insig
pme0057	C4H9NO2S	L-Homocysteine	Amino acids and derivatives	Amino acids and derivatives	6027-13-0	B	67289	30741	32948	72719	83790	66742	1.27322	1.70449	0.769342	insig
pme0040	C5H5N5	Adenine	Nucleotides and derivatives	Nucleotides and derivatives	73-24-5	A	968370	996670	1206100	735600	1012300	956580	0.930855	0.852842	-0.22965	insig
pmb0374	C5H5N5	2-Aminopurine	Alkaloids	Alkaloids	452-06-2	B	918950	830600	990850	1079000	1301700	793770	0.671694	1.1584	0.212129	insig
mws0889	C4H8O5	D-Threonic Acid	Others	Saccharides and Alcohols	3909-12-4	B	272760	294940	274890	199240	170120	223950	1.54223	0.70415	-0.506045	insig
pme1173	C5H4N4O	Allopurinol	Nucleotides and derivatives	Nucleotides and derivatives	315-30-0	B	32216	24421	26346	26225	33420	34484	0.795332	1.13432	0.181823	insig
mws1336	C7H7NO2	4-Aminobenzoic acid	Phenolic acids	Phenolic acids	150-13-0	B	99707	258440	237130	133120	245350	139210	0.202091	0.869646	-0.201501	insig
pme2268	C7H7NO2	Trigonelline	Alkaloids	Alkaloids	535-83-1	A	833360	725730	863680	1368900	1253100	1396100	1.64348	1.65847	0.729856	insig
pme1738	C7H9N2O	3-Carbamyl-1-methylpyridinium(1-Methylnicotinamide)	Others	Others	1005-24-9	B	89582	54507	85486	104650	95466	119570	1.20614	1.39251	0.47769	insig
pme1002	C8H11NO	L-Tyramine	Amino acids and derivatives	Amino acids and derivatives	51-67-2	A	3472500	2857400	3292400	7576400	9200400	10913000	1.65496	2.87767	1.5249	up
Lmbn001981	C7H6O3	2,5-Dihydroxybenzaldehyde*	Phenolic acids	Phenolic acids	1194-98-5	B	76113	71776	74632	45418	81762	78439	0.455496	0.924043	-0.113968	insig
Lmbn002862	C7H6O3	3-Hydroxybenzoic Acid	Organic acids	Organic acids	99-06-9	B	903180	1217800	2102200	661670	2531000	1524900	0.0927016	1.11707	0.159714	insig
Lmgn001670	C7H6O3	Salicylic acid*	Phenolic acids	Phenolic acids	69-72-7	B	30199	42226	60761	20712	32499	20755	1.25451	0.555359	-0.848508	insig
mws0749	C7H6O3	4-Hydroxybenzoic acid*	Phenolic acids	Phenolic acids	99-96-7	B	129060	101430	105670	82249	93576	113720	0.909905	0.861331	-0.21536	insig
Hmgn001653	C7H6O3	Protocatechuic aldehyde*	Phenolic acids	Phenolic acids	139-85-5	B	97660	80784	95602	62141	128990	92477	0.00418878	1.03489	0.0494802	insig
pme1137	C6H5NO3	6-Hydroxynicotinic acid	Alkaloids	Alkaloids	5006-66-6	A	102710	145010	159880	66530	128740	61583	1.13465	0.630159	-0.666211	insig
Zmzn002575	C6H5NO3	2-Nitrophenol	Phenolic acids	Phenolic acids	88-75-5	B	45051	20792	38903	55406	133570	160110	1.39935	3.33269	1.73669	up
mws0704	C2H8NO4P	O-Phosphorylethanolamine	Alkaloids	Alkaloids	1071-23-4	B	45102	66612	65541	68969	217810	60300	0.891525	1.95808	0.969438	insig
pmp000097	C7H11NO2	Guvacoline	Alkaloids	Piperidine alkaloids	495-19-2	B	264780	270930	303580	266680	357460	349320	0.983501	1.15986	0.213952	insig
pme3207	C6H6O4	Muconic acid	Organic acids	Organic acids	1119-72-8	B	1154800	1103500	1075400	1262800	537380	1479000	0.299635	0.983646	-0.0237892	insig
Rfmb320	C7H13NO2	1-Methylpiperidine-2-carboxylic acid	Amino acids and derivatives	Amino acids and derivatives	7730-87-2	A	2530300	1534200	1589600	1796200	2283500	1621900	0.109745	1.0084	0.0120694	insig
Rfmb318	C7H14NO2+	D-Proline betaine	Amino acids and derivatives	Amino acids and derivatives	1195-94-4	B	521780	327850	328460	491170	628800	503330	1.18482	1.37791	0.46248	insig
mws0103	C9H7NO	Indole-3-carboxaldehyde	Alkaloids	Plumerane	487-89-8	B	40127	23692	23917	42771	41730	41636	1.26047	1.43769	0.523751	insig
pme0295	C6H11NO3	4-Acetamidobutyric acid	Organic acids	Organic acids	3025-96-5	B	201100	134710	131720	213190	205840	249510	1.31349	1.42994	0.515955	insig
mws0567	C5H11N3O2	4-Guanidinobutyric acid	Organic acids	Organic acids	463-00-3	A	389750	273470	300760	270480	274460	307970	0.764094	0.88478	-0.17661	insig
pme2380	C5H6O5	α-Ketoglutaric acid	Organic acids	Organic acids	328-50-7	B	229480	549060	614920	372330	145120	170980	1.09014	0.494044	-1.01729	down
Wmzn000227	C6H10O4	2,2-Dimethylsuccinic acid	Organic acids	Organic acids	597-43-3	B	234020	358290	336370	191420	494500	220310	0.229762	0.975826	-0.0353043	insig
Lmbn001609	C6H10O4	(S)-2-Acetyl-2-Hydroxybutanoic Acid	Organic acids	Organic acids	-	B	21424	13507	13724	15585	36869	29259	1.07697	1.67944	0.747978	insig
pme0193	C5H10N2O3	L-Glutamine	Amino acids and derivatives	Amino acids and derivatives	56-85-9	A	10348000	6633200	7094900	8864500	9666600	12711000	1.02229	1.29764	0.37589	insig
pme0026	C6H14N2O2	L-Lysine	Amino acids and derivatives	Amino acids and derivatives	56-87-1	A	10091000	6555900	7231300	9240200	9454400	13563000	1.08254	1.35092	0.433945	insig
pme1691	C7H16NO2	Acetylcholine	Alkaloids	Alkaloids	60-31-1	A	4713700	5165400	6754200	4070400	2300000	3276200	1.3934	0.579957	-0.785982	insig
pme0014	C5H9NO4	L-Glutamic acid*	Amino acids and derivatives	Amino acids and derivatives	56-86-0	A	1476600	1023400	1366900	2359300	1361100	2261300	1.1824	1.5469	0.629378	insig
mws1050	C5H9NO4	O-Acetylserine*	Amino acids and derivatives	Amino acids and derivatives	5147-00-2	A	1126400	916440	992750	914510	1047300	886920	0.620177	0.938444	-0.0916581	insig
Zmzn000113	C5H9NO4	L-threo-3-Methylaspartate*	Amino acids and derivatives	Amino acids and derivatives	6061-13-8	A	18900000	12099000	14068000	19691000	17672000	22192000	1.18391	1.32148	0.402151	insig
pmp001285	C8H4O3	Phthalic anhydride	Phenolic acids	Phenolic acids	85-44-9	A	4180100	4029100	4151500	3605800	3483900	3682200	1.63558	0.871464	-0.198488	insig
Zmyn000247	C5H8O5	(S)-2-Hydroxyglutaric Acid	Organic acids	Organic acids	13095-48-2	A	288370	528020	389500	291220	300660	255940	1.1214	0.703066	-0.508268	insig
pmb2826	C5H8O5	L-Citramalic acid	Organic acids	Organic acids	6236-09-5	A	142220	207760	138440	92956	128880	87942	1.32385	0.634245	-0.656888	insig
pme3154	C6H12O4	Mevalonic acid	Organic acids	Organic acids	150-97-0	B	190520	375110	388070	188180	128430	94001	1.36549	0.430545	-1.21576	down
Lmgp000796	C8H7NO2	4-Hydroxymandelonitrile	Alkaloids	Alkaloids	13093-65-7	A	9637400	9059200	9935200	8718900	25047000	13159000	0.946176	1.63891	0.712735	insig
pme1210	C5H11NO2S	L-Methionine	Amino acids and derivatives	Amino acids and derivatives	63-68-3	A	11048000	7990400	8269400	7959900	25833000	12931000	0.896957	1.71101	0.774848	insig
mws0847	C6H7N5	1-Methyladenine	Nucleotides and derivatives	Nucleotides and derivatives	5142-22-3	B	418780	369780	374010	425490	1013000	361610	0.791975	1.54838	0.630759	insig
mws1499	C5H10O5	D-(-)-Arabinose*	Others	Saccharides and Alcohols	10323-20-3	A	328460	393570	309500	349600	393650	286920	0.0228519	0.998682	-0.00190335	insig
Zmgn000173	C5H10O5	D-Ribose*	Others	Saccharides and Alcohols	50-69-1	B	42679	46730	33845	44143	53976	41709	0.789606	1.13447	0.182019	insig
pme1109	C5H5N5O	Guanine*	Nucleotides and derivatives	Nucleotides and derivatives	73-40-5	A	113810	51961	65458	149570	116560	129080	1.29118	1.70917	0.773297	insig
pme0183	C5H5N5O	Isoguanine*	Nucleotides and derivatives	Nucleotides and derivatives	3373-53-3	A	435720	382750	429880	525310	1324200	571250	1.19146	1.93917	0.955438	insig
mws0458	C8H8O3	Vanillin	Phenolic acids	Phenolic acids	121-33-5	B	40565	59741	128000	58557	118600	127780	0.677426	1.33565	0.417542	insig
ML10177402	C7H7NO3	4-Aminosalicylic acid	Phenolic acids	Phenolic acids	65-49-6	A	138310	72057	76973	72504	78515	125400	0.0849288	0.961993	-0.0559021	insig
mws0180	C7H6O4	2,5-Dihydroxybenzoic acid*	Phenolic acids	Phenolic acids	490-79-9	B	79255	237310	188810	49060	81269	27663	1.31893	0.312623	-1.6775	down
mws0183	C7H6O4	3,4-Dihydroxybenzoic acid (Protocatechuic acid)*	Phenolic acids	Phenolic acids	99-50-3	B	164120	611500	516630	134250	215070	71158	1.20257	0.325384	-1.61978	down
mws0885	C7H6O4	2,4-Dihydroxybenzoic acid	Phenolic acids	Phenolic acids	89-86-1	B	134380	662270	501890	137450	239590	155130	0.949222	0.409822	-1.28693	insig
mws0639	C7H6O4	2,3-Dihydroxybenzoic Acid*	Organic acids	Organic acids	303-38-8	B	149330	631360	471580	121270	225180	122330	1.109	0.374344	-1.41756	down
pmb3099	C4H11O4P	Diethyl phosphate	Organic acids	Organic acids	598-02-7	B	246660	246960	218700	254200	236060	269050	0.832401	1.06597	0.0921635	insig
mws0254	C6H9N3O2	L-Histidine	Amino acids and derivatives	Amino acids and derivatives	71-00-1	A	249690	204220	201690	276190	410940	306150	1.41264	1.51507	0.599385	insig
Lmbn001467	C7H13NO3	5-Acetamidopentanoic Acid	Organic acids	Organic acids	1072-10-2	B	1011800	672680	986240	895550	848950	1318000	0.553049	1.14669	0.197481	insig
Zmjn001813	C7H12O4	Pimelic acid*	Organic acids	Organic acids	111-16-0	B	46874	35132	30058	42170	61044	51075	1.18338	1.37679	0.461312	insig
Lmbn002072	C7H12O4	2-Propylsuccinic acid*	Organic acids	Organic acids	618-57-5	B	47644	26972	32684	40062	61131	54757	1.15513	1.4534	0.539433	insig
mws0005	C10H12N2	Tryptamine	Alkaloids	Plumerane	61-54-1	A	14432000	18770000	18677000	14694000	7706200	14301000	1.09956	0.707438	-0.499323	insig
mws0102	C9H7NO2	Indole-5-carboxylic acid*	Alkaloids	Plumerane	1670-81-1	B	20198	10204	9216.5	16947	17015	13257	0.681139	1.19184	0.253193	insig
mws1417	C9H7NO2	Indole-3-carboxylic acid*	Alkaloids	Plumerane	771-50-6	B	38056	18220	16555	23096	31323	27782	0.535575	1.12865	0.174603	insig
pme3382	C6H11NO4	N-Acetyl-L-threonine	Amino acids and derivatives	Amino acids and derivatives	17093-74-2	B	153560	54605	53606	62325	80238	71420	0.190637	0.817443	-0.290809	insig
mws1346	C6H11NO4	DL-2-Aminoadipic acid	Alkaloids	Alkaloids	542-32-5	B	537390	472790	503050	437070	416630	405680	1.54271	0.832246	-0.264918	insig
pme2914	C6H10O5	3-Hydroxy-3-methylpentane-1,5-dioic acid	Amino acids and derivatives	Amino acids and derivatives	503-49-1	B	1070200	942940	985310	819930	987000	844390	1.13136	0.88423	-0.177506	insig
pmf0440	C10H10O2	4-MethoxycinnaMaldehyde	Phenolic acids	Phenolic acids	1963-36-6	B	114460	109270	89513	117640	105110	109680	0.592163	1.06125	0.0857683	insig
pme1419	C6H13NO2S	L-Methionine methyl ester	Amino acids and derivatives	Amino acids and derivatives	10332-17-9	B	595200	505900	519950	450890	1319800	431790	0.39287	1.35867	0.4422	insig
Lmbp000123	C6H13NO2S	L-Homomethionine	Amino acids and derivatives	Amino acids and derivatives	25148-30-5	A	33490000	28750000	32851000	21650000	11085000	26559000	1.21232	0.62355	-0.681423	insig
pme1439	C9H8O3	p-Coumaric acid*	Phenolic acids	Phenolic acids	501-98-4	A	41026	64238	82318	37450	44781	26964	1.20704	0.582119	-0.780615	insig
Lmmn001643	C9H8O3	2-Hydroxycinnamic acid*	Organic acids	Organic acids	583-17-5	A	273560	443370	517200	223880	255930	202060	1.36203	0.552511	-0.855926	insig
pmb0142	C9H8O3	Caffeic aldehyde	Phenolic acids	Phenolic acids	141632-15-7	B	548510	636310	517100	508060	494490	487500	1.21833	0.875511	-0.191802	insig
mws0159	C9H8O3	Phenylpyruvic acid*	Organic acids	Organic acids	156-06-9	A	45964	101130	107550	52217	57366	62629	0.842263	0.676285	-0.564296	insig
pme2529	C6H12O5	1,5-Anhydro-D-glucitol	Others	Saccharides and Alcohols	154-58-5	B	23023	18566	20556	9895.9	44187	34220	0.341785	1.42092	0.506822	insig
pme3083	C8H7NO3	2-(Formylamino)benzoic acid	Phenolic acids	Phenolic acids	3342-77-6	B	55591	101250	91409	43554	71090	34732	1.13587	0.601716	-0.732845	insig
pme2617	C5H11NO3S	L-Methionine Sulfoxide	Amino acids and derivatives	Amino acids and derivatives	3226-65-1	A	2229800	1984200	2242700	2440000	2941300	2143700	1.01232	1.16546	0.220895	insig
pme3968	C6H7N5O	7-Methylguanine	Nucleotides and derivatives	Nucleotides and derivatives	578-76-7	B	25109	18442	22743	23758	34135	39679	1.23651	1.47181	0.557589	insig
pme0021	C9H11NO2	L-Phenylalanine	Amino acids and derivatives	Amino acids and derivatives	63-91-2	A	1289400	758870	928120	1120900	1887800	1354900	1.13123	1.46607	0.551955	insig
pme0282	C8H6O4	Phthalic acid*	Organic acids	Organic acids	88-99-3	A	80354	109270	92937	56170	138970	40990	0.627724	0.835678	-0.258981	insig
pme0281	C8H6O4	Terephthalic acid*	Phenolic acids	Phenolic acids	100-21-0	A	329120	271110	323480	328160	364370	254890	0.130368	1.02567	0.0365641	insig
pmc0274	C6H6N4S	6-Methylmercaptopurine	Nucleotides and derivatives	Nucleotides and derivatives	50-66-8	B	6084400	3450100	4139300	5102800	8721600	6149100	1.09362	1.46071	0.546673	insig
mws0344	C5H10O6	D-Xylonic acid	Organic acids	Organic acids	526-91-0	A	1252000	1032600	1028400	1215500	1510900	1196000	1.09846	1.18394	0.243598	insig
mws0851	C8H15NaO2	Sodium Valproate	Others	Others	1069-66-5	A	1666000	1653700	1869000	1752900	1854200	1874000	0.916916	1.05635	0.0790923	insig
NK10253223	C8H9NO3	2-Amino-3-methoxybenzoic acid*	Phenolic acids	Phenolic acids	3177-80-8	B	97614	109080	129350	90183	91141	97188	1.22669	0.828796	-0.270911	insig
Zmjp000624	C8H9NO3	Pyridoxal*	Others	Vitamin	66-72-8	B	169020	157840	180860	129890	191190	161720	0.3954	0.950918	-0.0726074	insig
mws2125	C3H5O6P	Phosphoenolpyruvate	Organic acids	Organic acids	138-08-9	B	252660	49654	52570	244280	128430	162080	0.854723	1.50694	0.591625	insig
mws0028	C8H8O4	Vanillic acid	Phenolic acids	Phenolic acids	121-34-6	B	31497	18703	27045	10669	11249	8342	1.58104	0.391741	-1.35203	down
pme3081	C8H12N2O2	4-(Aminomethyl)-5-(hydroxymethyl)-2-methylpyridin-3-ol	Others	Others	85-87-0	B	907820	593120	543310	775240	370730	1028900	0.0169532	1.0639	0.0893575	insig
pme1383	C8H11NO3	Pyridoxine	Others	Vitamin	65-23-6	A	7792600	10474000	9443900	4875700	3846700	4362100	1.62869	0.472186	-1.08257	down
pme0181	C7H11N3O2	3-Methyl-L-Histidine	Amino acids and derivatives	Amino acids and derivatives	368-16-1	B	295870	242900	284380	216810	276620	193050	1.02913	0.833967	-0.261938	insig
pme3186	C3H7O6P	DL-Glyceraldehyde-3-phosphate	Organic acids	Organic acids	591-59-3	B	325720	175690	148880	194860	231390	192730	0.0135127	0.951852	-0.0711904	insig
Zmzn000078	C3H7O6P	Dihydroxyacetone phosphate	Others	Saccharides and Alcohols	57-04-5	A	432400	364220	392400	323570	442210	395830	0.215187	0.976947	-0.0336472	insig
pme3009	C6H6O6	Trans-Citridic acid	Organic acids	Organic acids	4023-65-8	B	5159600	4654000	5157700	4259600	2696800	3244700	1.41526	0.681377	-0.553475	insig
MA10039492	C6H6O6	Dehydroascorbic acid	Others	Vitamin	490-83-5	B	97434	70164	80819	120540	239870	129420	1.37031	1.97181	0.979517	insig
mws0242	C8H14O4	Suberic Acid	Organic acids	Organic acids	505-48-6	A	64226	73423	75882	82087	173370	79938	1.03526	1.57071	0.651416	insig
Zmyn000155	C7H14N2O3	N-α-Acetyl-L-ornithine	Amino acids and derivatives	Amino acids and derivatives	6205-08-9	B	142880	112240	94844	95953	154630	196260	0.700831	1.27683	0.352562	insig
mws1401	C7H14N2O3	L-Theanine	Amino acids and derivatives	Amino acids and derivatives	3081-61-6	B	1001500	652570	727440	707550	698520	921880	0.0885518	0.97751	-0.0328165	insig
mws0260	C6H14N4O2	L-Arginine	Amino acids and derivatives	Amino acids and derivatives	74-79-3	A	13444000	8556500	8654300	9348600	13838000	12863000	0.697459	1.17599	0.23387	insig
pme2559	C6H9NO5	N-Acetyl-L-Aspartic Acid	Amino acids and derivatives	Amino acids and derivatives	997-55-7	A	1246800	979170	1243600	536280	321810	819360	1.39106	0.483475	-1.04849	down
pme0008	C6H13N3O3	L-Citrulline	Amino acids and derivatives	Amino acids and derivatives	372-75-8	B	432360	280730	295760	241980	394160	307620	0.276168	0.935481	-0.0962198	insig
mws4175	C6H8O6	D-Glucurono-6,3-lactone	Others	Saccharides and Alcohols	32449-92-6	B	65974	59592	53418	62083	76795	62762	0.922287	1.12658	0.171951	insig
pmb3101	C7H12O5	2-Isopropylmalic Acid*	Organic acids	Organic acids	49601-06-1	A	589490	967230	1026300	806730	2058500	1247200	0.954498	1.5921	0.670932	insig
Zmgn001448	C7H12O5	2-Propylmalic Acid*	Organic acids	Organic acids	-	A	648040	1038000	1075300	932900	2047500	1361100	1.05432	1.57224	0.652825	insig
Lmbn001754	C7H12O5	3-Isopropylmalic Acid*	Organic acids	Organic acids	921-28-8	A	671550	1121200	1170200	951650	2295900	1433900	0.980941	1.58	0.659921	insig
pme2024	C10H12N2O	Serotonin*	Alkaloids	Plumerane	50-67-9	A	7475800	8208400	7742300	8373500	5412200	8417000	0.427541	0.94776	-0.0774063	insig
pmb0774	C10H12N2O	N-Hydroxytryptamine*	Alkaloids	Phenolamine	-	A	6688500	7056800	6687200	7558400	4856500	7544100	0.271647	0.976826	-0.0338263	insig
pmb0468	C6H11NO3S	N-Formyl-L-Methionine	Amino acids and derivatives	Amino acids and derivatives	4289-98-9	B	9409000	9435400	9370700	10554000	7037100	10045000	0.265606	0.979479	-0.0299134	insig
mws1013	C9H6O4	Esculetin	Lignans and Coumarins	Coumarins	305-01-1	B	129030	113200	111990	148140	163580	123450	1.23961	1.22853	0.296933	insig
mws0009	C10H10O3	Coniferaldehyde	Phenolic acids	Phenolic acids	20649-42-7	B	35941	18252	27201	43678	9548.9	8241.4	0.760507	0.755194	-0.40508	insig
mws2212	C9H8O4	Caffeic acid	Phenolic acids	Phenolic acids	331-39-5	A	1431000	5112900	4499800	1370700	2022500	1627400	1.0327	0.454612	-1.13729	down
mws4170	C6H12O6	D-Glucose	Others	Saccharides and Alcohols	14431-43-7	A	21190000	26839000	21895000	20863000	21062000	18446000	1.0847	0.86338	-0.211932	insig
mws0250	C9H11NO3	L-Tyrosine	Amino acids and derivatives	Amino acids and derivatives	60-18-4	A	2656700	1317900	1556300	2197400	4214700	2824000	1.15514	1.66991	0.73977	insig
mws0214	C6H14O6	D-Sorbitol*	Others	Saccharides and Alcohols	50-70-4	B	95659	115600	102960	165630	97707	90064	0.325038	1.1247	0.169536	insig
pme2237	C6H14O6	Dulcitol*	Others	Saccharides and Alcohols	608-66-2	B	38314	32761	27623	103590	42250	23622	0.629934	1.71698	0.779869	insig
pme2596	C8H9NO4	4-Pyridoxic acid	Others	Vitamin	82-82-6	A	6705600	6889900	6810200	3764700	5162200	4515900	1.54525	0.658777	-0.602139	insig
MA10002917	C6H4N2O5	2,4-Dinitrophenol	Phenolic acids	Phenolic acids	51-28-5	B	40717	38895	32340	38510	57367	53434	1.20108	1.33371	0.41544	insig
mws0752	C11H22O2	Undecylic Acid	Lipids	Free fatty acids	112-37-8	B	511090	433820	475030	493640	518330	505280	0.962773	1.06853	0.0956289	insig
Hmmp001310	C11H9NO2	3-Indoleacrylic acid	Alkaloids	Alkaloids	1204-06-4	B	11582000	6598000	8639400	12941000	9989000	11563000	1.00945	1.28612	0.363027	insig
pme0137	C7H12N2O4	N-Acetyl-L-Glutamine	Amino acids and derivatives	Amino acids and derivatives	2490-97-3	B	493680	297640	366930	326970	240050	434920	0.560713	0.865046	-0.209151	insig
YC512114	C11H12N2O	AcetylMyosmine	Alkaloids	Alkaloids	-	B	18571	17575	16909	11942	11744	19059	1.02141	0.805673	-0.311733	insig
pmn001380	C9H16O4	Eucommiol*	Others	Others	55930-44-4	A	50405	30973	23484	48453	111830	55600	1.2222	2.05873	1.04176	up
mws0237	C9H16O4	Anchoic Acid*	Organic acids	Organic acids	123-99-9	A	458170	305300	216310	473880	1186300	610800	1.29247	2.31785	1.21279	up
mws0736	C8H16N2O3	N-Glycyl-L-leucine*	Amino acids and derivatives	Amino acids and derivatives	869-19-2	B	85825	93627	116320	79171	161150	111970	0.540819	1.19109	0.252282	insig
mws5041	C8H16N2O3	L-Glycyl-L-isoleucine*	Amino acids and derivatives	Amino acids and derivatives	19461-38-2	B	73570	75766	92390	74382	114870	88258	0.708819	1.14804	0.199167	insig
pme0122	C8H16N2O3	N6-Acetyl-L-lysine	Amino acids and derivatives	Amino acids and derivatives	692-04-6	A	2067800	1194500	1688500	1696300	2070400	2827100	0.936169	1.33187	0.413448	insig
pme3388	C7H16N4O2	Homoarginine*	Amino acids and derivatives	Amino acids and derivatives	156-86-5	B	469020	279120	317710	362060	488510	384820	0.703353	1.15907	0.212962	insig
Zmjp000182	C7H16N4O2	N-Monomethyl-L-arginine*	Amino acids and derivatives	Amino acids and derivatives	17035-90-4	B	1959700	1303900	1446000	1903000	3196900	2325700	1.28967	1.57669	0.656903	insig
pme2244	C11H11NO2	3-Indolepropionic acid	Alkaloids	Plumerane	830-96-6	B	66824	43073	48327	70293	57045	67360	1.00432	1.23052	0.29927	insig
mws0193	C7H15N3O3	L-Homocitrulline	Amino acids and derivatives	Amino acids and derivatives	1190-49-4	A	277570	145340	178620	221280	334650	246970	0.959873	1.33476	0.416584	insig
pme0278	C7H14N2O4	2,6-Diaminooimelic acid	Amino acids and derivatives	Amino acids and derivatives	583-93-7	B	649070	301520	270000	154060	297400	317880	0.866409	0.630302	-0.665885	insig
pmb2561	C7H13NO3S	N-Acetyl-L-methionine	Amino acids and derivatives	Amino acids and derivatives	65-82-7	B	76538	36341	42974	110360	270590	414100	1.4701	5.10128	2.35086	up
mws0281	C6H8O7	Citric Acid*	Organic acids	Organic acids	77-92-9	A	11637000	11190000	10521000	10838000	10009000	10101000	1.19715	0.928032	-0.107754	insig
Zmyn000453	C6H8O7	Isocitric Acid*	Organic acids	Organic acids	320-77-4	A	3335000	4480300	4655300	3440400	2702100	2721900	1.33719	0.710824	-0.492436	insig
mws0277	C7H12O6	Quinic Acid	Organic acids	Organic acids	77-95-2	A	3179600	4227400	4284600	3255100	2469800	2808200	1.32456	0.729849	-0.454331	insig
Lmmp002080	C11H16N2O	N-(4-Aminobutyl)benzamide	Alkaloids	Phenolamine	5692-23-9	A	25874000	17863000	24971000	23012000	16673000	36890000	0.207548	1.1145	0.156395	insig
mws1189	C6H10O7	D-Galacturonic acid*	Organic acids	Organic acids	685-73-4	A	3352900	3343600	3151900	3801400	1079200	2141100	0.935623	0.712979	-0.488069	insig
pme3705	C6H10O7	D-Glucoronic acid*	Others	Saccharides and Alcohols	6556-12-3	A	4109400	4278300	3852900	4458300	1487600	2226800	1.07284	0.667672	-0.58279	insig
mws0014	C10H10O4	Ferulic acid	Phenolic acids	Phenolic acids	537-98-4	A	355510	703410	822710	262540	183660	201910	1.48507	0.344441	-1.53767	down
mws2104	C7H14O6	D-Pinitol	Others	Others	10284-63-6	B	24242	20201	18563	32382	17455	26413	0.622975	1.2102	0.275248	insig
pme0534	C6H12O7	Gluconic acid	Others	Saccharides and Alcohols	526-95-4	A	1492500	1765300	1671100	1445300	1645600	1266400	0.956844	0.884031	-0.177831	insig
Lmlp002205	C11H16O3	Isololiolide	Terpenoids	Terpene	38274-00-9	A	28479	9317	8311.1	18896	18284	26222	0.831982	1.3751	0.459539	insig
pme3827	C9H11NO4	3,4-Dihydroxy-L-phenylalanine	Amino acids and derivatives	Amino acids and derivatives	59-92-7	B	158770	136430	159630	118280	89194	125220	1.38366	0.731469	-0.451132	insig
Zmzn000079	C4H9O7P	D-Erythrose-4-phosphate	Others	Saccharides and Alcohols	585-18-2	A	604390	598730	589370	581000	524090	716970	0.0600027	1.0165	0.0236054	insig
pmb2640	C12H24O2	Lauric acid	Organic acids	Organic acids	143-07-7	A	6591.7	7048	5584.2	5242.5	5807.1	5827.5	1.07114	0.877923	-0.187834	insig
mws5037	C9H18N2O3	L-Alanyl-L-leucine	Amino acids and derivatives	Amino acids and derivatives	3303-34-2	B	87673	149340	162910	90709	150320	113810	0.332821	0.887268	-0.172558	insig
NK10251888	C8H18N4O2	NG,NG-Dimethyl-L-arginine	Amino acids and derivatives	Amino acids and derivatives	30315-93-6	B	771370	410410	468720	581720	509960	609520	0.257728	1.03072	0.0436496	insig
mws0018	C10H26N4	Spermine	Alkaloids	Phenolamine	71-44-3	A	40125000	33964000	40761000	46668000	46736000	37494000	0.961153	1.13973	0.188692	insig
mws0282	C11H12N2O2	L-Tryptophan	Amino acids and derivatives	Amino acids and derivatives	73-22-3	A	37952000	27776000	31748000	38689000	34248000	40258000	1.00698	1.16126	0.215691	insig
Zmtn001464	C10H7NO4	4,8-Dihydroxyquinoline-2-carboxylic acid	Organic acids	Organic acids	59-00-7	B	53716	33195	38924	47237	34461	42202	0.0435503	0.984623	-0.0223571	insig
pme1261	C9H19NO4	D-Panthenol	Others	Saccharides and Alcohols	81-13-0	A	1517000	29096	14903	165270	80359	27507	0.126461	0.174975	-2.51478	insig
Lmln010063	C14H22O	2,6-Di-t-butylphenol	Phenolic acids	Phenolic acids	128-39-2	A	1111300	1193200	1192300	1134400	1101000	1084500	1.16716	0.949411	-0.0748955	insig
Zmgn002106	C11H13NO3	N-Acetyl-L-phenylalanine	Amino acids and derivatives	Amino acids and derivatives	2018-61-3	B	138420	86183	114830	89727	167300	143360	0.538376	1.17958	0.238268	insig
Hmcn000192	C7H14O7	Sedoheptulose	Others	Saccharides and Alcohols	3019-74-7	A	896360	451120	390270	518170	923000	593410	0.512902	1.17081	0.22751	insig
Lmlp001416	C10H12O5	Oresbiusin A	Phenolic acids	Phenolic acids	136749-45-6	B	48352	21637	20889	46939	28332	38137	0.6731	1.24791	0.319519	insig
pmb2507	C5H11O7P	2-Deoxyribose-1-phosphate	Nucleotides and derivatives	Nucleotides and derivatives	17210-42-3	B	370640	111180	100670	689360	2336900	841180	1.46734	6.6395	2.73107	up
Hmln002597	C10H9NaO4	Sodium ferulate	Others	Others	24276-84-4	A	23139	22498	25880	36300	30394	33938	1.57172	1.40711	0.492731	insig
pme0170	C8H16N4O3	N-Acetyl-L-Arginine	Amino acids and derivatives	Amino acids and derivatives	155-84-0	B	34248	46398	68768	22501	38079	38007	0.999985	0.659824	-0.599846	insig
pme2566	C8H14N2O5	(5-L-Glutamyl)-L-amino acid	Amino acids and derivatives	Amino acids and derivatives	5875-41-2	B	138520	68143	93331	109150	59196	152230	0.0680749	1.06861	0.0957328	insig
mws0677	C12H14N2O2	N-Acetyl-5-hydroxytryptamine	Alkaloids	Alkaloids	1210-83-9	A	754050	521160	586120	677260	486600	534230	0.521866	0.912299	-0.132421	insig
Lmrj001698	C9H18N2O4	L-Seryl-L-Isoleucine	Amino acids and derivatives	Amino acids and derivatives	91086-51-0	B	27314	41000	41176	28693	51748	43348	0.443344	1.1306	0.177084	insig
mws1337	C9H17NO5	D-Pantothenic Acid	Others	Vitamin	79-83-4	A	887840	1118500	1108800	856550	553500	736610	1.34978	0.689105	-0.537203	insig
pme1228	C11H12N2O3	5-Hydroxy-L-tryptophan	Amino acids and derivatives	Amino acids and derivatives	56-69-9	B	148560	182820	176340	102990	82680	70493	1.59413	0.504536	-0.986971	insig
Hmyp002656	C11H11NO4	Methyl dioxindole-3-acetate	Others	Others	57061-18-4	B	52156	52386	63857	48827	39572	39410	1.39234	0.758965	-0.397894	insig
mws2608	C8H15NO6	N-Acetyl-D-galactosamine*	Others	Saccharides and Alcohols	1811-31-0	B	59932	42097	68178	79104	88596	65767	1.18944	1.37167	0.455928	insig
pme2755	C8H15NO6	N-Acetyl-D-glucosamine	Others	Saccharides and Alcohols	7512-17-6	B	707820	608220	556700	652430	632900	590200	0.0444984	1.00149	0.00214772	insig
mws4174	C8H15NO6	N-Acetyl-D-mannosamine*	Others	Saccharides and Alcohols	7772-94-3	B	117750	87899	82493	142340	104060	124210	1.11139	1.28621	0.363122	insig
mws5042	C11H14N2O3	L-Glycyl-L-phenylalanine	Amino acids and derivatives	Amino acids and derivatives	721-66-4	B	73866	89424	113680	77802	132490	100310	0.472096	1.12143	0.165337	insig
pmp000452	C13H20O3	Annuionone D*	Others	Others	-	A	1352000	890670	951480	1061100	595620	1248800	0.420706	0.909638	-0.136636	insig
pme1194	C9H13N3O4	2'-Deoxycytidine	Nucleotides and derivatives	Nucleotides and derivatives	951-77-9	A	377720	313540	360030	650470	1550000	620140	1.41744	2.683	1.42385	up
Lmhp001430	C10H14N2O4	Cyclo(Pro-Glu)	Amino acids and derivatives	Amino acids and derivatives	-	B	624320	516840	650050	638060	720200	799360	1.18863	1.20456	0.268506	insig
Zmjn003398	C12H20O4	2-Dodecenedioic acid	Lipids	Free fatty acids	6402-36-4	B	16808	41005	53566	9106.1	10245	11843	1.43634	0.280072	-1.83613	down
mws0119	C14H28O2	Myristic Acid	Lipids	Free fatty acids	544-63-8	A	20180000	13139000	14480000	20780000	27388000	16042000	0.989349	1.34333	0.425818	insig
pma6455	C5H11O8P	Ribulose-5-phosphate	Others	Saccharides and Alcohols	4300-28-1	B	77782	52133	52476	68682	118420	87580	1.19525	1.50601	0.590728	insig
Lmhp001670	C11H22N2O3	L-Valyl-L-Leucine	Amino acids and derivatives	Amino acids and derivatives	3989-97-7	B	135710	219440	243080	151680	493420	252980	0.680844	1.50123	0.586144	insig
pmb0490	C13H18N2O2	p-Coumaroylputrescine	Alkaloids	Phenolamine	34136-53-3	B	243850	213920	351040	207290	380390	142380	0.396141	0.902635	-0.147786	insig
pmb0962	C10H22N2O4	L-Lysine-Butanoic Acid	Amino acids and derivatives	Amino acids and derivatives	80407-71-2	B	223510	86526	62431	61901	232780	516900	0.658356	2.17893	1.12362	insig
mws4176	C12H16N2O3	L-Alanyl-L-Phenylalanine	Amino acids and derivatives	Amino acids and derivatives	3061-90-3	B	22717	38970	38468	29242	49627	44135	0.709609	1.22814	0.296471	insig
mws0221	C6H12N2O4S2	L-Cystine	Amino acids and derivatives	Amino acids and derivatives	56-89-3	B	53594	42111	36449	56583	60359	62577	1.36303	1.35841	0.441916	insig
pme0264	C10H14N2O5	Thymidine	Nucleotides and derivatives	Nucleotides and derivatives	50-89-5	B	232560	156960	170900	225810	189260	228020	0.802554	1.14751	0.198512	insig
mws0359	C15H30O2	Pentadecanoic Acid	Lipids	Free fatty acids	1002-84-2	A	339620	133930	154500	265960	231220	208440	0.523953	1.12351	0.168012	insig
Zmyn005209	C15H30O2	12-Methyltetradecanoic Acid	Lipids	Free fatty acids	5502-94-3	A	60765	29142	32441	53897	14165	8834.7	0.900701	0.628508	-0.669997	insig
pme3732	C9H13N3O5	Cytidine*	Nucleotides and derivatives	Nucleotides and derivatives	65-46-3	A	5630700	3413500	3449700	4267100	3968000	3515400	0.191181	0.940499	-0.0885017	insig
ML10180524	C9H13N3O5	Cytarabine*	Nucleotides and derivatives	Nucleotides and derivatives	147-94-4	A	3456200	1635500	1713900	2061400	3780200	4282100	0.900076	1.48755	0.572942	insig
mws0248	C9H12N2O6	Uridine	Nucleotides and derivatives	Nucleotides and derivatives	58-96-8	A	2084700	1831300	1611600	2089400	3215000	1832400	0.909059	1.29112	0.368624	insig
pme2266	C10H16N2O3S	Biotin	Others	Vitamin	58-85-5	B	53063	69983	57745	38192	31996	39986	1.56022	0.6094	-0.714539	insig
Lmhp002031	C12H24N2O3	L-Leucyl-L-Leucine	Amino acids and derivatives	Amino acids and derivatives	3303-31-9	B	254910	467840	481390	274210	781950	552470	0.554731	1.33592	0.417829	insig
pmb2591	C13H14N2O3	N-Acetyl-L-Tryptophan	Amino acids and derivatives	Amino acids and derivatives	1218-34-4	A	3278200	4185100	6873200	3873100	4020300	2099700	0.843443	0.697039	-0.520689	insig
Lmrj002087	C10H18N2O5	L-Isoleucyl-L-Aspartate	Amino acids and derivatives	Amino acids and derivatives	-	B	44031	59836	68445	63439	106420	76499	1.14295	1.42972	0.515733	insig
pme3961	C10H13N5O3	2'-Deoxyadenosine	Nucleotides and derivatives	Nucleotides and derivatives	958-09-8	B	113580	96609	106810	146740	158700	104590	1.13216	1.29347	0.371251	insig
Lmmp001410	C13H20N2O3	Dihydrocaffeoylputrescine	Alkaloids	Phenolamine	-	A	42486	67500	78106	117690	152800	200850	1.51566	2.5059	1.32533	up
mws0361	C16H30O2	Palmitoleic Acid	Lipids	Free fatty acids	373-49-9	A	17504	7494.7	7318.6	11564	7443.6	7890.1	0.327194	0.8323	-0.264824	insig
pma3101	C11H14NO6+	Nicotinate D-ribonucleoside	Others	Vitamin	17720-18-2	B	2946200	2108800	2116400	3502000	2929500	3647100	1.34575	1.40539	0.490969	insig
mws0120	C8H20NO6P	Choline Alfoscerate	Lipids	PC	28319-77-9	A	542990	571740	500310	387200	143100	678550	0.796909	0.748495	-0.417935	insig
pme1187	C10H14N2O6	5-Methyluridine	Nucleotides and derivatives	Nucleotides and derivatives	1463-10-1	B	41076	21441	20735	32452	56377	42611	1.12639	1.57882	0.658848	insig
Zmyn000110	C6H14NO8P	D-Glucosamine 1-phosphate	Others	Saccharides and Alcohols	2152-75-2	B	90889	65489	79680	92099	80079	100650	0.901626	1.15577	0.20885	insig
mws0866	C6H13O9P	D-Glucose 6-phosphate*	Others	Saccharides and Alcohols	56-73-5	A	8709000	7265100	7325000	8185700	7703800	8958600	0.676224	1.06648	0.0928613	insig
mws1090	C6H13O9P	Glucose-1-phosphate*	Others	Saccharides and Alcohols	59-56-3	A	9296300	7002100	7014900	7456600	7087200	8817800	0.0333721	1.00207	0.00298585	insig
Zmpn000095	C6H15O9P	Sorbitol-6-phosphate	Others	Saccharides and Alcohols	20479-58-7	B	76321	47222	56546	56692	84879	69055	0.700878	1.16957	0.225973	insig
Lmlp003161	C14H20N2O3	N-Feruloylputrescine	Alkaloids	Phenolamine	501-13-3	B	2666900	4943800	4167400	2696500	6564800	2095000	0.253973	0.964188	-0.052614	insig
Lmhp002001	C14H20N2O3	L-Valyl-L-Phenylalanine	Amino acids and derivatives	Amino acids and derivatives	3918-92-1	B	112890	196620	229040	144150	327430	208950	0.583466	1.26363	0.337578	insig
pmp001244	C14H20NO4+	Caffeoylcholine	Alkaloids	Alkaloids	87189-10-4	B	55989	57757	45937	87542	70083	71969	1.47194	1.43781	0.523874	insig
Lmmp002013	C14H22N2O3	Dihydroferuloylputrescine	Alkaloids	Phenolamine	-	B	17424	21555	26083	21763	81675	69627	1.20609	2.66	1.41143	up
pme0230	C10H13N5O4	Adenosine*	Nucleotides and derivatives	Nucleotides and derivatives	58-61-7	A	9421700	8843700	9794400	11058000	13192000	8025800	0.647237	1.15025	0.201948	insig
pme1184	C10H13N5O4	2'-Deoxyguanosine*	Nucleotides and derivatives	Nucleotides and derivatives	961-07-9	A	295330	190080	211630	431680	1013100	533730	1.47534	2.83845	1.5051	up
mws1662	C16H12O4	Tectochrysin	Flavonoids	Flavonoid	520-28-5	A	13648	15919	19960	27993	34653	27508	1.56315	1.8203	0.864176	insig
mws1060	C10H12N4O5	9-(Arabinosyl)hypoxanthine	Nucleotides and derivatives	Nucleotides and derivatives	7013-16-3	A	385760	268150	292550	311330	354540	421660	0.76831	1.14905	0.200442	insig
mws0383	C17H32O2	Cis-10-Heptadecenoic Acid	Lipids	Free fatty acids	29743-97-3	B	641620	224150	289530	424260	464590	346820	0.403762	1.06957	0.097026	insig
pme3475	C15H12O5	Butin*	Flavonoids	Dihydroflavone	492-14-8	A	117780	5590500	1803800	63366	255010	1513300	0.667774	0.243831	-2.03605	insig
pme2960	C15H12O5	Naringenin chalcone*	Flavonoids	Chalcones	73692-50-9	A	113560	5421500	1797700	63263	247170	1565300	0.653354	0.255802	-1.9669	insig
pme0376	C15H12O5	Naringenin (5,7,4'-Trihydroxyflavanone)*	Flavonoids	Dihydroflavone	480-41-1	A	86353	4185900	1441700	51221	186970	1158700	0.662697	0.24447	-2.03227	insig
Lmmn003323	C16H32O3	2-Hydroxyhexadecanoic acid	Organic acids	Organic acids	764-67-0	B	258800	125980	129300	185780	221440	746990	0.936153	2.2452	1.16684	insig
pme1712	C11H20N2O6	L-Saccharopine	Amino acids and derivatives	Amino acids and derivatives	997-68-2	B	54207	31241	35922	56781	66490	71619	1.37313	1.60575	0.683248	insig
mws1038	C11H22N2O4S	Pantetheine	Others	Others	496-65-1	B	4508.1	1443.8	816.56	12322	10685	21014	1.49625	6.50384	2.70129	up
Lmlp012720	C16H22O4	Dibutyl phthalate*	Phenolic acids	Phenolic acids	84-74-2	A	3059800	2870600	3001900	2652400	2459500	2784400	1.42872	0.884016	-0.177855	insig
mws5035	C15H22N2O3	L-Leucyl-L-phenylalanine	Amino acids and derivatives	Amino acids and derivatives	56217-82-4	B	18726	34724	39920	32647	39158	33987	0.593635	1.13304	0.1802	insig
Lmbn005923	C18H30O2	Crepenynic acid*	Lipids	Free fatty acids	2277-31-8	A	122430	136210	150820	329770	382420	202670	1.50983	2.23431	1.15983	up
mws0366	C18H30O2	γ-Linolenic Acid*	Lipids	Free fatty acids	506-26-3	A	4558600	5280200	5335800	11953000	14148000	7223900	1.48852	2.1961	1.13494	up
mws0367	C18H30O2	α-Linolenic Acid*	Lipids	Free fatty acids	463-40-1	A	4725700	5402100	5756600	12554000	14834000	8022200	1.52367	2.22924	1.15655	up
pmb0889	C18H30O2	Punicic acid (9Z,11E,13Z-octadecatrienoic acid)	Lipids	Free fatty acids	544-72-9	A	494710	202980	207610	687750	3775100	1007900	1.37537	6.04302	2.59527	up
Lmhn002926	C13H12O7	p-Coumaroylmalic acid	Phenolic acids	Phenolic acids	-	A	51896	16553	14347	396110	20539	35863	0.766816	5.46538	2.45032	insig
mws0629	C13H16N2O5	L-Aspartyl-L-Phenylalanine	Amino acids and derivatives	Amino acids and derivatives	13433-09-5	A	65378	77376	93035	68707	124300	61919	0.164597	1.08116	0.112582	insig
mws1491	C18H32O2	Linoleic acid*	Lipids	Free fatty acids	60-33-3	A	14248000	9883700	21499000	26072000	52813000	21688000	1.26019	2.20406	1.14017	up
Lmbn006152	C18H32O2	(9Z,11E)-Octadecadienoic acid*	Lipids	Free fatty acids	2540-56-9	A	67031	48950	106150	132200	303500	106910	1.25604	2.44275	1.2885	up
YC512118	C18H35NO	Oleamide (9-Octadecenamide)	Lipids	Free fatty acids	301-02-0	A	222060	78080	86998	118700	92752	100090	0.278178	0.804731	-0.313421	insig
mws0396	C18H34O2	Elaidic Acid	Lipids	Free fatty acids	112-79-8	A	20695000	7999800	28065000	36034000	54606000	37191000	1.28379	2.25214	1.1713	up
mws2623	C18H34O2	11-Octadecanoic acid(Vaccenic acid)	Lipids	Free fatty acids	506-17-2	A	4962300	2152700	8427900	10365000	17612000	10846000	1.30775	2.4978	1.32066	up
Zmyp000878	C10H13N5O5	2-Hydroxyadenosine	Nucleotides and derivatives	Nucleotides and derivatives	1818-71-9	A	10985000	5986200	7172900	10576000	17464000	10656000	1.18806	1.60271	0.680514	insig
pme1178	C10H13N5O5	Guanosine	Nucleotides and derivatives	Nucleotides and derivatives	118-00-3	A	11251000	7065300	7571100	10849000	17623000	10508000	1.14672	1.50575	0.590484	insig
pmp001252	C17H17NO3	p-Coumaroyltyramine	Alkaloids	Phenolamine	36417-86-4	A	326920	197500	111710	130090	2080500	6024300	1.04042	12.9453	3.69436	up
mws0668	C10H12N4O6	Xanthosine	Nucleotides and derivatives	Nucleotides and derivatives	146-80-5	A	2564500	1693300	1930400	2408900	2428900	3284400	1.10365	1.31253	0.392351	insig
mws1489	C18H36O2	Stearic Acid	Lipids	Free fatty acids	57-11-4	A	61242000	94666000	30491000	57457000	68268000	69293000	0.352254	1.04624	0.0652132	insig
mws1521	C13H18O7	Salicin	Phenolic acids	Phenolic acids	138-52-3	A	14551	1980.7	4730.9	20117	4532.8	25703	0.84992	2.36814	1.24375	insig
pmn001511	C13H18O7	3-Hydroxy-5-Methylphenol-1-O-Glucoside*	Phenolic acids	Phenolic acids	-	B	35814	20951	19070	67007	14096	88815	0.718203	2.24063	1.1639	insig
Zmpn002440	C15H12O6	3,4,2',4',6'-Pentahydroxychalcone	Flavonoids	Chalcones	14917-41-0	A	17024	78386	13408	24403	36879	85836	0.588907	1.35196	0.435057	insig
mws0064	C15H12O6	Eriodictyol (5,7,3',4'-Tetrahydroxyflavanone)	Flavonoids	Dihydroflavone	552-58-9	A	21173	194190	43679	30118	48219	99388	0.071262	0.686086	-0.543539	insig
pmb3081	C6H11PO11	Glucarate O-Phosphoric acid	Others	Saccharides and Alcohols	-	A	6144800	11555000	9377400	4215900	2609600	2902000	1.54003	0.359251	-1.47694	down
pme3163	C7H15O10P	D-Sedoheptuiose 7-phosphate	Others	Saccharides and Alcohols	2646-35-7	B	3944400	8018500	5447000	2751000	3465600	1903300	1.36865	0.466396	-1.10037	down
pmb2657	C10H18N4O6	Argininosuccinic acid	Organic acids	Organic acids	2387-71-5	B	82125	72896	70947	89773	413240	72864	0.850504	2.54849	1.34964	insig
pmb0494	C15H22N2O4	Sinapoylputrescine	Alkaloids	Phenolamine	70185-57-8	A	10132000	6252700	5142300	5141300	4342100	4652300	1.16352	0.65665	-0.606804	insig
pmb2792	C18H30O3	13-Hydroxy-6,9,11-octadecatrienoic acid	Lipids	Free fatty acids	74784-20-6	B	48067	86536	51174	48100	95921	56547	0.228213	1.07962	0.11052	insig
Lmqp000329	C8H14N3O7P	5-Aminoimidazole ribonucleotide	Nucleotides and derivatives	Nucleotides and derivatives	25635-88-5	A	435900	586700	533110	509640	171650	589340	0.657371	0.816752	-0.292029	insig
Rfmb091	C18H32O3	9S-Hydroxy-10E,12Z-octadecadienoic acid*	Lipids	Free fatty acids	15514-85-9	A	353690	168130	175910	724270	3167300	575970	1.38115	6.40296	2.67874	up
pme1474	C11H15N5O3S	5'-Deoxy-5'-(methylthio)adenosine	Nucleotides and derivatives	Nucleotides and derivatives	2457-80-9	A	29867000	30423000	32842000	31988000	46771000	33496000	0.997888	1.20533	0.269431	insig
pmb0197	C11H15N5O5	N7-Methylguanosine	Nucleotides and derivatives	Nucleotides and derivatives	20244-86-4	B	5690200	2817300	2682300	4185000	6003100	4715800	0.909181	1.33192	0.413506	insig
Zmyn004714	C18H34O3	Ricinoleic acid	Lipids	Free fatty acids	141-22-0	A	23163	19675	87751	20803	69520	42230	0.227229	1.01504	0.0215359	insig
Zmhn001926	C13H16O8	1-O-Salicyl-D-glucose*	Phenolic acids	Phenolic acids	60517-74-0	A	241390	304870	781080	417020	369660	293830	0.169021	0.814042	-0.296826	insig
Zmhn001358	C13H16O8	4-O-Glucosyl-4-hydroxybenzoic acid	Phenolic acids	Phenolic acids	-	A	889360	945110	1596900	823870	789260	669800	1.16439	0.665312	-0.587898	insig
pmb3142	C13H16O8	Salicylic acid-2-O-glucoside*	Phenolic acids	Phenolic acids	10366-91-3	A	3666300	3242700	3244400	3549200	2194900	2169200	1.09833	0.779374	-0.359612	insig
mws2367	C14H20O7	Salidroside	Phenolic acids	Phenolic acids	10338-51-9	B	62309	23771	33677	45903	39225	62111	0.656534	1.22948	0.29805	insig
Lmqn008288	C18H36O3	3-Hydroxyoctadecanoic Acid	Lipids	Free fatty acids	45261-96-9	B	819880	676640	731200	899750	534370	550510	0.655748	0.890879	-0.166698	insig
mws1033	C16H14O6	Homoeriodictyol	Flavonoids	Dihydroflavone	446-71-9	B	3847.2	71331	5038.4	9	35343	15997	0.512511	0.640129	-0.643565	insig
Zmhn000892	C13H18O8	4-O-Glucosyl-3,4-dihydroxybenzyl alcohol	Phenolic acids	Phenolic acids	-	B	17468	12300	28632	31802	54424	27492	1.24743	1.94723	0.96142	insig
mws1375	C12H21N3O6	Nicotianamine	Amino acids and derivatives	Amino acids and derivatives	34441-14-0	B	130550	93414	113240	150120	420000	180390	1.25007	2.22569	1.15425	up
pme1373	C9H14N3O7P	2'-Deoxycytidine-5'-monophosphate	Nucleotides and derivatives	Nucleotides and derivatives	1032-65-1	B	22185	17656	8434.1	29712	35787	56784	1.37055	2.53304	1.34087	up
pme1086	C10H17N3O6S	Glutathione reduced form	Amino acids and derivatives	Amino acids and derivatives	70-18-8	A	588320	235050	374430	360900	1037700	443580	0.728363	1.53797	0.621027	insig
pmb2855	C11H20N2O8	L-Glutamine-O-glycoside	Amino acids and derivatives	Amino acids and derivatives	-	B	515310	828120	497650	231140	469670	124450	1.24416	0.448248	-1.15763	down
pmn001610	C20H36O2	Eicosadienoic acid	Lipids	Free fatty acids	5598-38-9	A	55242	42545	36475	154740	237710	142090	1.63032	3.98132	1.99325	up
pmb2857	C11H19NO9	L-Glutamic acid-O-glycoside	Amino acids and derivatives	Amino acids and derivatives	-	B	1599500	1060100	835530	888320	670700	724600	1.18991	0.653372	-0.614024	insig
pmn001606	C20H38O2	Eicosenoic acid	Lipids	Free fatty acids	26764-41-0	B	42322	26571	26388	58016	61911	33655	1.15778	1.61188	0.688749	insig
pme3967	C12H17N5O5	2-(Dimethylamino)guanosine	Nucleotides and derivatives	Nucleotides and derivatives	2140-67-2	A	7910000	8430200	7909100	8438000	10458000	8159600	0.938058	1.11573	0.157984	insig
Lmhn001477	C13H12O9	2-Caffeoyl-L-tartaric acid (Caftaric acid)	Phenolic acids	Phenolic acids	67879-58-7	B	79781	87928	90282	76999	96090	83810	0.0469199	0.995767	-0.00611946	insig
Rfmb087	C18H32O4	9-Hydroxy-13-oxo-10-octadecenoic Acid	Lipids	Free fatty acids	-	B	29500	10326	12252	42715	258540	66037	1.38655	7.05273	2.81818	up
mws1433	C18H19NO4	N-Feruloyltyramine	Alkaloids	Phenolamine	66648-43-9	A	640080	2682500	214170	1463600	11501000	5879600	1.19838	5.32811	2.41362	up
pmn001367	C13H16O9	Protocatechuic acid-4-O-glucoside*	Phenolic acids	Phenolic acids	-	A	3016300	2192200	2411800	2960100	3346100	1955700	0.287729	1.0842	0.116626	insig
pmb2871	C13H16O9	2,5-Dihydroxybenzoic acid O-glucoside*	Phenolic acids	Phenolic acids	-	A	4361900	3448200	3611400	4398400	5072200	2888200	0.261487	1.08206	0.113787	insig
Hmtn001120	C14H20O8	5-(2-Hydroxyethyl)-2-O-glucosylphenol	Phenolic acids	Phenolic acids	-	B	52359	34672	33483	76315	99102	46212	1.2533	1.83903	0.878946	insig
pmb2221	C18H39NO3	4-Hydroxysphinganine	Lipids	Sphingolipids	554-62-1	B	1223600	772590	876490	1325200	1012300	1553600	1.06453	1.35452	0.437781	insig
pmb0751	C16H16O7	Trans-5-O-(p-Coumaroyl)shikimate	Phenolic acids	Phenolic acids	-	B	19920	13062	24180	27325	28257	43058	1.299	1.72562	0.787116	insig
mws0582	C11H19N3O6S	S-(Methyl)glutathione	Amino acids and derivatives	Amino acids and derivatives	2922-56-7	A	454960	974830	1501200	234220	202600	394570	1.39803	0.283655	-1.81779	down
pme3174	C9H14N3O8P	Cytidine 5'-monophosphate(Cytidylic acid)	Nucleotides and derivatives	Nucleotides and derivatives	63-37-6	A	3272600	3269100	3653200	2829500	1663900	2586900	1.2982	0.694494	-0.525965	insig
pme2074	C18H29NO4	(-)-Jasmonoyl-L-Isoleucine	Organic acids	Organic acids	120330-93-0	B	1403.4	59077	56559	1191.7	2345.8	2286.2	1.10106	0.0497585	-4.32891	down
pme3188	C9H13N2O9P	Uridine 5'-monophosphate	Nucleotides and derivatives	Nucleotides and derivatives	58-97-9	A	4462900	1737000	1889600	6019800	3499200	5456400	1.17839	1.85121	0.888472	insig
Lmbp003825	C15H16O8	Skimmin (7-Hydroxycoumarin-7-O-glucoside)	Lignans and Coumarins	Coumarins	93-39-0	B	936420	1170300	1008100	939160	328100	533440	1.23043	0.578107	-0.790591	insig
YC512112	C16H24O5N2	Anabasine-glucoside	Alkaloids	Alkaloids	-	B	60343	56010	62574	76714	92499	91445	1.5995	1.45678	0.542787	insig
mws0983	C20H39NO2	N-Oleoylethanolamine	Alkaloids	Alkaloids	111-58-0	B	102070	48107	91361	51759	39684	55534	1.1394	0.608505	-0.71666	insig
Zmhn002301	C15H18O8	p-Coumaric acid-4-O-glucoside*	Phenolic acids	Phenolic acids	117405-48-8	A	1307400	1879600	1857800	1084800	185910	429070	1.34516	0.336937	-1.56945	down
pmn001419	C15H18O8	1-O-[(E)-p-Cumaroyl]-D-glucose*	Phenolic acids	Phenolic acids	-	A	3360000	5757500	4846600	2689000	523280	1117800	1.3821	0.310087	-1.68926	down
pmn001690	C16H24O7	3-Hydroxy-4-isopropylbenzylalcohol-3-O-glucoside	Phenolic acids	Phenolic acids	-	B	26574	4815.9	9167.3	20127	10958	21789	0.654182	1.30369	0.3826	insig
pmn001691	C18H32O5	9,12,13-Trihydroxy-10,15-octadecadienoic acid	Lipids	Free fatty acids	-	A	13424	11408	11993	7389	14571	11404	0.505805	0.906015	-0.142393	insig
mws0884	C10H12N5O6P	Cyclic 3',5'-Adenylic acid	Nucleotides and derivatives	Nucleotides and derivatives	60-92-4	B	363640	310480	277800	461010	650170	393300	1.35666	1.58047	0.660353	insig
HJN013	C18H19NO5	N-Feruloyloctopamine*	Others	Others	66648-44-0	A	1056200	2232300	76172	551300	718510	1037500	0.216	0.685746	-0.544254	insig
pmn001692	C18H19NO5	3-O-Acetylhamayne*	Alkaloids	Alkaloids	-	A	114330	261570	5526.7	65804	70259	108500	0.253437	0.64118	-0.6412	insig
pmn001517	C15H22O8	3,4,5-Trimethoxyphenyl-1-O-Glucoside	Phenolic acids	Phenolic acids	-	A	2960600	2531500	2776900	1857200	2083800	2524500	1.32348	0.781896	-0.354951	insig
Lmbn004240	C18H34O5	9,10-Dihydroxy-12,13-epoxyoctadecanoic acid	Lipids	Free fatty acids	-	A	19260	27324	23917	9478.8	48619	19352	0.168965	1.09856	0.135618	insig
pmn001694	C18H34O5	9,10,13-Trihydroxy-11-Octadecenoic Acid	Lipids	Free fatty acids	29907-57-1	A	119820	87399	89841	83128	351270	154980	0.904065	1.98404	0.988439	insig
pmp001284	C19H38O4	Monopalmitin	Lipids	Glycerol ester	542-44-9	A	41370	51930	51286	65936	101620	65458	1.4009	1.61159	0.688489	insig
pme3184	C10H14N5O6P	2'-Deoxyadenosine-5'-monophosphate	Nucleotides and derivatives	Nucleotides and derivatives	653-63-4	A	480490	338250	579500	732780	1275500	806210	1.41993	2.01288	1.00926	up
pmb0789	C14H21NO8	Pyridoxine-5'-O-glucoside	Others	Vitamin	-	B	760510	442540	420170	545010	522470	635770	0.327407	1.0493	0.0694317	insig
pmc0066	C10H13N4O7P	2'-Deoxyinosine-5'-monophosphate	Nucleotides and derivatives	Nucleotides and derivatives	3393-18-8	B	671740	1668500	1212200	435680	734730	555820	1.24108	0.485928	-1.04119	down
pmn001518	C13H16O10	1-O-Galloyl-D-glucose	Phenolic acids	Phenolic acids	58511-73-2	A	235280	157100	172320	232370	176280	305100	0.812565	1.26395	0.337934	insig
Lmmn001552	C14H20O9	Leonuriside A	Phenolic acids	Phenolic acids	121748-12-7	B	55044	72798	61646	65244	103370	47577	0.323365	1.14092	0.1902	insig
Lmmn001294	C14H20O9	Koaburaside	Phenolic acids	Phenolic acids	41653-73-0	B	32780	21154	24860	33380	22818	32925	0.534617	1.13109	0.177712	insig
mws0675	C11H15N2O8P	β-Nicotinamide mononucleotide	Nucleotides and derivatives	Nucleotides and derivatives	1094-61-7	A	2203300	1765200	1631400	2812300	1947100	2196400	0.998449	1.24213	0.312815	insig
Hmln002806	C16H16O8	5-O-Caffeoylshikimic acid	Phenolic acids	Phenolic acids	180981-12-8	B	42646	190820	213270	84094	108360	86225	0.39489	0.623811	-0.680818	insig
pmb0498	C16H24N4O4	Sinapoylagmatine	Alkaloids	Phenolamine	-	A	760880	838320	167820	613620	206390	881530	0.00482703	0.962943	-0.0544773	insig
pmn001421	C16H18O8	3-O-p-Coumaroylquinic acid*	Phenolic acids	Phenolic acids	87099-71-6	A	1375900	1401700	1356800	1677600	1324100	1330000	0.397563	1.04772	0.0672554	insig
pma6460	C16H18O8	4-O-p-Coumaroylquinic acid*	Phenolic acids	Phenolic acids	32451-86-8	A	41853	32820	26328	29544	22711	25743	1.08125	0.77225	-0.372861	insig
pmb3074	C16H18O8	5-O-p-Coumaroylquinic acid*	Phenolic acids	Phenolic acids	1899-30-5	A	1333600	1395800	1373300	1587800	1346500	1292200	0.316329	1.03018	0.0428898	insig
Zmyn000083	C6H14O12P2	D-Glucose 1,6-bisphosphate	Others	Saccharides and Alcohols	10139-18-1	A	146160	132100	162440	141480	167840	161650	0.684513	1.06869	0.0958383	insig
mws1015	C15H16O9	Esculin (6,7-DihydroxyCoumarin-6-glucoside)	Lignans and Coumarins	Coumarins	531-75-9	B	53130	35899	36899	27307	41236	36483	0.762993	0.834016	-0.261853	insig
Hmmp002150	C19H19NO5	3,5-Bis(3-methoxy-4-hydroxyphenyl)-2,3-dihydro-2(1H)-pyridinone	Alkaloids	Alkaloids	-	A	35115	46012	22046	319140	207000	343210	1.64135	8.42614	3.07487	up
pmn001420	C15H18O9	1-O-[(E)-Caffeoyl]-D-glucose*	Phenolic acids	Phenolic acids	-	A	925500	639560	506150	900600	719480	662910	0.469684	1.10225	0.140451	insig
Zmhn001793	C15H18O9	6-O-Caffeoyl-D-glucose*	Phenolic acids	Phenolic acids	-	A	868910	589790	507930	870500	726260	720650	0.789871	1.17837	0.236788	insig
mws0264	C12H22O11	D-(+)-Trehalose*	Others	Saccharides and Alcohols	99-20-7	A	529420	745540	601890	652810	1225200	496450	0.508426	1.26513	0.339286	insig
mws5038	C12H22O11	Isomaltulose*	Others	Saccharides and Alcohols	13718-94-0	A	335050	332510	345390	473630	409330	315740	0.916386	1.18338	0.242908	insig
pme0519	C12H22O11	D-(+)-Sucrose*	Others	Saccharides and Alcohols	57-50-1	A	506020	600400	619530	562610	984280	477470	0.433906	1.1729	0.230075	insig
Zmjn000425	C12H22O11	D-Lactulose*	Others	Saccharides and Alcohols	4618-18-2	A	52193	56351	60369	39117	53520	32701	1.21754	0.742027	-0.430456	insig
MA10039641	C12H22O11	Lactobiose*	Others	Saccharides and Alcohols	63-42-3	A	363110	614440	399590	554820	492390	316450	0.0364926	0.990212	-0.0141912	insig
mws1333	C12H22O11	Melibiose*	Others	Saccharides and Alcohols	585-99-9	A	411610	310270	301670	373490	660540	294870	0.653915	1.29832	0.376651	insig
mws1080	C12H22O11	Galactinol*	Others	Saccharides and Alcohols	3687-64-7	A	885380	1278900	1311500	1197000	1727500	884430	0.273507	1.09585	0.132049	insig
mws0906	C16H22O8	Coniferin	Phenolic acids	Phenolic acids	531-29-3	A	5584600	6478900	5908000	5768700	2685000	5213300	0.960685	0.760482	-0.395014	insig
pmb2211	C19H38N2O3	Cocamidopropyl betaine	Alkaloids	Alkaloids	4292-10-8	A	214870	107400	134200	164070	369300	34308	0.147891	1.24363	0.314553	insig
Lmmn000774	C15H20O9	Dihydrocaffeoylglucose	Phenolic acids	Phenolic acids	-	B	1499800	1697200	1850900	1442800	747400	1332700	1.16116	0.697894	-0.51892	insig
Zmln000899	C15H20O9	Syringaldehyde-4-O-glucoside	Phenolic acids	Phenolic acids	-	B	1635500	1587900	1565700	1609700	687210	1199300	1.03855	0.730035	-0.453963	insig
mws0609	C10H12N5O7P	Guanosine 3',5'-cyclic monophosphate	Nucleotides and derivatives	Nucleotides and derivatives	7665-99-8	A	214480	212760	261990	233000	325050	239020	0.836814	1.15646	0.209721	insig
pmb0801	C14H19NO9	4-Pyridoxic acid-O-glucoside	Others	Vitamin	-	A	980900	539440	699790	973680	722670	1146000	0.844746	1.28026	0.35644	insig
mws0874	C10H14N5O7P	3'-Adenylic Acid	Nucleotides and derivatives	Nucleotides and derivatives	84-21-9	A	282030	176590	198640	227070	166780	349240	0.296759	1.13059	0.177073	insig
pmb0981	C10H14N5O7P	Adenosine 5'-monophosphate	Nucleotides and derivatives	Nucleotides and derivatives	61-19-8	A	1483400	1282800	1537600	1250800	752550	1698300	0.664685	0.860089	-0.217443	insig
pmn001381	C15H26O9	Eucommioside	Terpenoids	Terpene	-	B	172570	180260	154530	118430	178160	157710	0.704824	0.895419	-0.159364	insig
Lmhp011388	C21H36O4	2-α-Linolenoyl-glycerol*	Lipids	Glycerol ester	55268-58-1	A	230170	312160	252580	315000	472770	308790	1.17754	1.37948	0.464121	insig
Lmhp011562	C21H36O4	1-α-Linolenoyl-glycerol*	Lipids	Glycerol ester	-	A	326980	415400	364540	817600	1531900	521340	1.37166	2.59354	1.37492	up
mws2108	C16H18O9	Cryptochlorogenic acid*	Phenolic acids	Phenolic acids	905-99-7	A	10293000	20209000	22662000	12569000	13555000	8748800	0.943228	0.655948	-0.608347	insig
mws0178	C16H18O9	Chlorogenic acid*	Phenolic acids	Phenolic acids	327-97-9	A	613010	2190000	2731400	599040	795960	701120	1.07838	0.378743	-1.40071	down
pme1816	C16H18O9	Neochlorogenic acid(5-O-Caffeoylquinic acid)*	Phenolic acids	Phenolic acids	906-33-2	A	3295600	1785600	2177900	4849400	2717700	3812400	1.12909	1.56762	0.648575	insig
Lmhp012042	C21H38O4	2-Linoleoylglycerol*	Lipids	Glycerol ester	3443-82-1	B	187730	149900	228500	228340	789220	234040	1.02437	2.2108	1.14457	up
Lmhp112042	C21H38O4	1-Linoleoylglycerol*	Lipids	Glycerol ester	2277-28-3	B	163200	153120	282120	315280	1073800	265250	1.14116	2.7644	1.46697	up
Zmhn002422	C16H20O9	1-O-Feruloyl-D-Glucose	Phenolic acids	Phenolic acids	-	B	190620	187980	216080	119320	61527	115660	1.46756	0.498599	-1.00405	down
mws1526	C16H22O9	Sweroside	Terpenoids	Sesquiterpenoids	14215-86-2	B	621330	645700	599750	732360	720920	625070	1.17363	1.11333	0.154887	insig
pme0085	C18H16O8	Rosmarinic acid	Phenolic acids	Phenolic acids	537-15-5	B	442410	480400	511910	407340	287850	295320	1.44732	0.690386	-0.534526	insig
pmb3107	C15H20O10	Glucosyringic Acid	Phenolic acids	Phenolic acids	-	B	75861	54244	46618	82007	77068	94205	1.29686	1.4332	0.519243	insig
pmb0998	C10H14N5O8P	Guanosine 5'-monophosphate	Nucleotides and derivatives	Nucleotides and derivatives	85-32-5	A	1567500	1188300	1902500	769850	664730	1103600	1.41514	0.544873	-0.876009	insig
pmp001260	C22H37NO3	N-(2-Hydroxyethyl)eicosapentaenoic acid	Lipids	Free fatty acids	-	B	101160	76452	59894	74909	38804	29006	1.14581	0.600907	-0.734787	insig
mws5040	C12H21O11Na	Turanose	Others	Saccharides and Alcohols	547-25-1	A	549820	483990	523710	792830	319520	657480	0.1506	1.13631	0.18436	insig
pmb0964	C16H23N5O5	Isopentenyladenine-7-N-glucoside	Nucleotides and derivatives	Nucleotides and derivatives	-	B	77863	65584	40494	71478	62357	84081	0.696101	1.18471	0.244529	insig
Lmgp003270	C16H16O10	Scopoletin-7-O-glucuronide	Lignans and Coumarins	Coumarins	132752-65-9	B	27403	39991	44911	59698	46032	69841	1.29346	1.56334	0.644632	insig
mws0179	C17H20O9	Chlorogenic acid methyl ester	Phenolic acids	Phenolic acids	29708-87-0	B	26127	39382	42283	46009	35437	65395	0.916981	1.36226	0.446005	insig
pma3724	C17H20O9	1-O-Feruloylquinic acid	Phenolic acids	Phenolic acids	-	B	42224	48072	56688	67034	51653	86141	1.15133	1.39354	0.478754	insig
Lmbp002309	C17H22O9	Sinapaldehyde-4-O-Glucoside	Phenolic acids	Phenolic acids	154461-65-1	B	13574	10576	12467	15098	18948	38187	1.22736	1.97266	0.980144	insig
pmn001695	C16H20O10	Trihydroxycinnamoylquinic acid	Phenolic acids	Phenolic acids	-	A	69447	43261	41772	83150	92127	97328	1.46622	1.76466	0.819392	insig
mws0011	C17H24O9	Syringin	Phenolic acids	Phenolic acids	118-34-3	B	265420	256700	245790	312250	364390	315230	1.56451	1.29165	0.369214	insig
pmp000695	C16H22O10	Swertiamarin	Terpenoids	Sesquiterpenoids	17388-39-5	B	22825	34204	22842	17152	9053.9	14811	1.40774	0.513539	-0.961453	insig
pme3337	C14H17N5O8	Succinyladenosine	Nucleotides and derivatives	Nucleotides and derivatives	4542-23-8	A	1306700	1268600	1479000	1596700	1204700	2053300	0.739232	1.19742	0.259929	insig
Zmhn002227	C17H22O10	4-O-Glucosyl-sinapate*	Phenolic acids	Phenolic acids	-	A	1374300	1107000	1127600	1400100	1096000	1467900	0.602022	1.0984	0.135398	insig
HJN003	C17H22O10	1-O-Sinapoyl-D-glucose*	Phenolic acids	Phenolic acids	-	A	1464100	1035600	1113300	1172200	1096700	1434300	0.171244	1.02497	0.0355752	insig
pmn001423	C19H30O8	Roseoside	Others	Others	54835-70-0	B	393490	285900	315310	329420	166110	396400	0.499438	0.896682	-0.157331	insig
mws1565	C17H24O10	Geniposide	Terpenoids	Monoterpenoids	24512-63-8	B	198970	126880	157880	159830	340560	173430	0.807047	1.39297	0.478161	insig
Lmzn001582	C18H28O9	5'-Glucosyloxyjasmanic acid	Phenolic acids	Phenolic acids	-	A	2497500	2985800	3702400	1415700	2822600	2509500	0.945864	0.734598	-0.444972	insig
pme2735	C15H22N6O5S	S-Adenosyl-L-methionine	Amino acids and derivatives	Amino acids and derivatives	29908-03-0	B	1456000	1604200	1496000	1102900	719340	1183500	1.38749	0.659703	-0.600111	insig
Lmhn002573	C17H20O11	Sinapoylglucuronic acid	Phenolic acids	Phenolic acids	-	B	16867	33930	26708	43347	67388	37632	1.32586	1.91429	0.936809	insig
Cmjn004337	C18H26O10	Benzyl-(2''-O-xylosyl)glucoside	Phenolic acids	Phenolic acids	-	B	40799	56895	51297	41623	49172	63754	0.178873	1.0373	0.0528391	insig
pme3007	C9H14N2O12P2	Uridine 5'-diphosphate	Nucleotides and derivatives	Nucleotides and derivatives	27821-45-0	B	70317	48526	47291	54476	110220	64485	0.873435	1.37949	0.46414	insig
pmn001738	C17H24O11	Oleoside 11-methyl ester	Phenolic acids	Phenolic acids	60539-23-3	A	388670	293410	314450	410060	238260	398030	0.0874704	1.04999	0.0703804	insig
pmn001399	C20H22O9	2,4,6,4'-Tetrahydroxy-stilbene-2-O-D-glucoside	Others	Stilbene	-	A	12052000	8336500	11571000	11745000	5273500	13505000	0.313992	0.955068	-0.0663244	insig
Lmfp004842	C27H43NO2	Tomatidinol*	Alkaloids	Alkaloids	-	B	16252	41628	102650	8334.2	1474	4511.4	1.44699	0.089202	-3.48678	down
Lmhn001773	C19H13NO10	Caffeoylnicotinoyltartaric acid	Phenolic acids	Phenolic acids	-	B	57147	46180	52009	81889	52268	56314	0.866732	1.22619	0.294179	insig
Lmyn002435	C19H28O10	Hydrangeifolin I	Phenolic acids	Phenolic acids	-	B	22449	34482	31677	20947	11069	16067	1.38395	0.542649	-0.88191	insig
mws2523	C12H23O14P	Trehalose 6-phosphate	Others	Saccharides and Alcohols	4484-88-2	B	74207	60373	63762	79976	67845	89662	1.09776	1.19734	0.259834	insig
pmb0864	C19H40NO7P	LysoPE 14:0	Lipids	LPE	-	A	147100	287110	306640	170370	408560	134600	0.193702	0.963123	-0.0542074	insig
pme2117	C10H15N5O10P2	Adenosine 5'-diphosphate	Nucleotides and derivatives	Nucleotides and derivatives	58-64-0	B	198670	250740	332010	188570	268330	221790	0.545563	0.868534	-0.203345	insig
mws0895	C21H20O10	Genistein-7-O-Glucoside (Genistin)*	Flavonoids	Isoflavones	529-59-9	B	43956	24368	33983	71211	109410	67887	1.5134	2.42904	1.28039	up
pmb3006	C21H20O10	Apigenin-7-O-glucoside(Cosmosiin)*	Flavonoids	Flavonoid	578-74-5	B	220350	56773	66317	109170	90574	246200	0.531998	1.29846	0.376804	insig
Lmtn002324	C19H28O11	Benzyl-(2''-O-glucosyl)glucoside	Phenolic acids	Phenolic acids	-	A	329720	187660	246640	297810	132720	290700	0.28223	0.943994	-0.083151	insig
pme3392	C21H21O10+	Pelargonidin-3-O-glucoside	Flavonoids	Anthocyanins	47684-27-5	B	59835	68290	61480	42928	64006	45025	1.10872	0.80145	-0.319315	insig
Cmzn005251	C21H22O10	6-O-Caffeoylarbutin*	Phenolic acids	Phenolic acids	136172-60-6	A	290840	41424	66655	470350	239980	1233800	1.26179	4.8735	2.28496	up
HJN087	C21H22O10	Naringenin-4'-O-glucoside*	Flavonoids	Flavonoid	-	A	1088500	394570	519950	1003500	564670	2469900	0.837969	2.01599	1.01149	insig
HJN090	C21H22O10	Butin-7-O-glucoside*	Flavonoids	Flavonoid	-	A	996250	462810	505140	1028800	514550	2313200	0.807288	1.96342	0.973369	insig
HJN055	C21H24O10	Dihydrocharcone-4'-O-glucoside*	Others	Others	-	B	22026	8631.4	12130	28256	22928	46299	1.31155	2.27831	1.18796	up
mws2118	C21H24O10	Phloretin-2'-O-glucoside (Phlorizin)*	Flavonoids	Chalcones	60-81-1	B	21673	2871.5	3225.6	7889.3	3326.7	36378	0.42625	1.71386	0.777247	insig
Lmhp009187	C20H42NO7P	LysoPE 15:0	Lipids	LPE	-	A	156300	141060	164100	137240	125230	194630	0.161682	0.990552	-0.0136958	insig
pmp000550	C22H22O10	Calycosin-7-O-glucoside	Flavonoids	Isoflavones	20633-67-4	B	293270	222900	301800	657170	409870	860190	1.45927	2.35611	1.23641	up
pmb1283	C18H33N5O6S	L-Glutaminyl-L-valyl-L-valyl-L-cysteine	Amino acids and derivatives	Amino acids and derivatives	-	B	21944	11564	15102	44605	17171	46007	1.17415	2.2173	1.1488	up
Hmfp002563	C27H45NO4	Esculeogenin A	Alkaloids	Alkaloids	-	A	5771900	3350900	4687100	4911700	3279900	3992600	0.497077	0.88228	-0.180691	insig
mws2209	C21H20O11	Kaempferol-3-O-glucoside (Astragalin)*	Flavonoids	Flavonols	480-10-4	B	1164500	1133800	1070500	1505900	399420	1046600	0.573275	0.876253	-0.190581	insig
pme2459	C21H20O11	Luteolin-7-O-glucoside (Cynaroside)*	Flavonoids	Flavonoid	5373-11-5	B	1051000	925470	887240	1380600	288750	887010	0.541654	0.892674	-0.163794	insig
pmf0027	C21H21O11+	Cyanidin-3-O-galactoside*	Flavonoids	Anthocyanins	142506-26-1	B	186620	204630	180860	225150	244890	219110	1.50144	1.20458	0.268525	insig
mws0057	C21H22O11	Eriodictyol-7-O-glucoside	Flavonoids	Dihydroflavone	38965-51-4	A	253140	30519	30247	193150	44046	770710	0.752371	3.21085	1.68296	insig
mws1361	C21H22O11	Astilbin	Flavonoids	Dihydroflavonol	29838-67-3	B	357480	42571	40560	251840	49295	958490	0.663547	2.85881	1.51542	insig
Lmmn004625	C21H22O11	Dihydrokaempferol-7-O-glucoside*	Flavonoids	Flavonols	-	A	150550	31442	30959	133310	36127	593080	0.756795	3.58072	1.84025	insig
HJN086	C21H22O11	Eriodictyol-3'-O-glucoside*	Flavonoids	Dihydroflavone	-	A	283730	65814	42357	300010	37143	959300	0.594003	3.30811	1.72601	insig
Lmhp008763	C21H42NO7P	LysoPE 16:1(2n isomer)*	Lipids	LPE	-	A	362750	744410	888900	424520	338010	629350	0.747007	0.697314	-0.52012	insig
Lmhp009034	C21H42NO7P	LysoPE 16:1*	Lipids	LPE	-	A	73522	126800	149290	79000	156470	76809	0.306553	0.893216	-0.162919	insig
pmd0160	C21H44NO7P	LysoPE 16:0(2n isomer)	Lipids	LPE	-	A	597470	625740	456910	459520	649030	605990	0.123493	1.02049	0.0292573	insig
pmb0876	C21H44NO7P	LysoPE 16:0*	Lipids	LPE	53862-35-4	A	26193000	33692000	31064000	23417000	31297000	27079000	0.708167	0.899328	-0.15308	insig
HJN110	C30H48O3	Betulinic acid*	Terpenoids	Triterpene	472-15-1	A	6564.3	11146	1094.9	32509	13888	2284	0.625181	2.5887	1.37223	insig
pmb0464	C16H27NO14	L-Aspartic acid-O-diglucoside	Amino acids and derivatives	Amino acids and derivatives	-	B	1902700	863640	727930	1120900	804280	1621100	0.136197	1.01488	0.0213154	insig
mad2085	C22H18O11	Caffeoyl-p-coumaroyltartaric acid	Phenolic acids	Phenolic acids	-	B	33927	29477	32065	26462	15477	31998	0.966607	0.774461	-0.368736	insig
pmb2654	C19H27NO12	Anthranilate-1-O-Sophoroside	Phenolic acids	Phenolic acids	-	B	261820	244540	265100	373420	526680	355250	1.50586	1.62724	0.702426	insig
Lmhn002321	C21H18O12	Vnilloylcaffeoyltartaric acid	Phenolic acids	Phenolic acids	-	B	294790	30665	25565	55672	45113	90695	0.0222529	0.545496	-0.87436	insig
pmb3012	C22H22O11	Chrysoeriol-7-O-glucoside	Flavonoids	Flavonoid	19993-32-9	B	40708	26784	43117	59854	18206	51854	0.102691	1.17453	0.232088	insig
Hmdn001667	C20H16O13	Ellagic acid-4-O-glucoside	Tannins	Tannin	-	B	23354	27862	19851	49770	12100	29916	0.190571	1.29154	0.369094	insig
pmp001309	C21H20O12	6-Hydroxykaempferol-7-O-glucoside	Flavonoids	Flavonols	-	A	1047800	99900	112560	1667600	1464200	1023500	1.26805	3.29718	1.72123	up
Lmdp003286	C21H20O12	Isohyperoside*	Flavonoids	Flavonols	35589-21-0	B	872840	109070	205160	1541800	1303800	779780	1.25872	3.05406	1.61073	up
mws0061	C21H20O12	Quercetin-3-O-galactoside (Hyperin)*	Flavonoids	Flavonols	482-36-0	B	67434	20323	28057	147060	92361	80416	1.36307	2.76164	1.46553	up
Lmzp002365	C22H24O11	Hesperetin-7-O-glucoside	Flavonoids	Flavonoid	31712-49-9	B	379230	175080	188520	160180	149720	332260	0.364165	0.864478	-0.210099	insig
pme1398	C21H21O12+	Delphinidin-3-O-glucoside (Mirtillin)	Flavonoids	Anthocyanins	50986-17-9	B	173580	915760	936750	225370	99006	100670	1.26631	0.209786	-2.25301	down
pmd0130	C22H46NO7P	LysoPC 14:0	Lipids	LPC	20559-16-4	A	123740	146080	125710	157630	246070	144810	1.13323	1.38677	0.471731	insig
HJAP154	C23H16O11	Galloylisorhamnetin*	Flavonoids	Flavonols	-	B	979330	1111900	960310	977680	437080	806870	1.03801	0.728036	-0.457919	insig
Hmmp002121	C23H16O11	Isorhamnetin-3-O-gallate*	Flavonoids	Flavonols	-	B	963510	1012300	818030	825840	408670	630430	1.23539	0.667519	-0.58312	insig
pmn001706	C30H48O4	2-Hydroxyoleanolic acid*	Terpenoids	Triterpene	26707-60-8	A	16154	50191	22154	46548	59286	7909.3	0.0835717	1.28525	0.362049	insig
Lmzn006169	C30H48O4	Pomolic acid*	Terpenoids	Triterpene	13849-91-7	A	22706	180790	7786.8	88657	55437	7036.4	0.0142292	0.715299	-0.483381	insig
pmb1912	C20H23N7O7	10-Formyltetrahydrofuran	Alkaloids	Alkaloids	2800-34-2	A	594680	614610	631220	506440	559110	458840	1.42935	0.828243	-0.271874	insig
Lmmp002914	C25H35N3O6	Bis(Dihydrocaffeoyl)spermidine	Alkaloids	Phenolamine	-	B	449630	950700	1492900	802580	309890	736590	0.699427	0.639099	-0.645889	insig
Lmhp008233	C23H40NO7P	LysoPE 18:4	Lipids	LPE	-	A	30225	26460	29941	41479	24420	69876	0.847337	1.56737	0.648346	insig
pmb2962	C23H23O11+	Pelargonidin-3-O-(6''-O-acetyl)glucoside	Flavonoids	Anthocyanins	-	B	22050	8289.1	9803.3	18506	12160	13205	0.398993	1.09288	0.128141	insig
pmn001727	C24H29NO9	N-(4-O-(Glucosyl)-E-feruloyl)-tyramine	Alkaloids	Phenolamine	-	A	709810	1024300	1333000	2518900	929710	2357100	1.03401	1.89289	0.920593	insig
Lmhp008589	C23H42NO7P	LysoPE 18:3(2n isomer)*	Lipids	LPE	-	A	13695000	27558000	30977000	14280000	9179100	23364000	0.874047	0.64825	-0.625378	insig
Lmhp008801	C23H42NO7P	LysoPE 18:3*	Lipids	LPE	-	A	13575000	28037000	30373000	14256000	9124500	22829000	0.888247	0.641932	-0.639507	insig
pmb0874	C23H44NO7P	LysoPE 18:2(2n isomer)*	Lipids	LPE	-	A	1329800	2147000	2251600	1374700	2007000	1902800	0.247255	0.922509	-0.116365	insig
pmb0881	C23H44NO7P	LysoPE 18:2*	Lipids	LPE	-	A	1234700	2078200	2157700	1377400	1983000	1784300	0.143183	0.940427	-0.0886121	insig
Hmcp002207	C22H22O12	Isorhamnetin-7-O-glucoside (Brassicin)	Flavonoids	Flavonols	6743-96-0	B	19947	8284.5	20450	100580	17498	32694	1.03767	3.09711	1.63092	up
Lmnn002886	C23H26O11	1'-O-(3,4-Dihydroxyphenethyl)-O-caffeoyl-glucoside*	Phenolic acids	Phenolic acids	-	B	41490	8427.9	10837	51564	21672	24310	0.830759	1.60557	0.683082	insig
mws0289	C23H46NO7P	LysoPE 18:1*	Lipids	LPE	89576-29-4	A	765020	1044600	791570	601710	775570	565130	1.21761	0.746739	-0.421324	insig
pmb0856	C23H46NO7P	LysoPE 18:1(2n isomer)*	Lipids	LPE	-	A	366270	675020	1070500	328840	1079600	551700	0.150605	0.928189	-0.10751	insig
Lmdp002969	C21H20O13	Myricetin-3-O-galactoside	Flavonoids	Flavonols	15648-86-9	B	32511	43374	46506	37166	23799	32905	1.05702	0.766968	-0.382761	insig
pmb2319	C23H48NO7P	LysoPC 15:0*	Lipids	LPC	108273-89-8	A	74661	52270	36132	94012	60271	155950	1.10871	1.90253	0.927923	insig
Lmhp009129	C23H48NO7P	LysoPC 15:0(2n isomer)*	Lipids	LPC	-	A	103280	58614	73714	135570	95273	207790	1.22731	1.86171	0.896626	insig
HJN104	C21H22O13	Dihydromyricetin-3-O-glucoside	Flavonoids	Dihydroflavonol	-	B	12839	30134	21787	26396	36254	14594	0.397186	1.19277	0.25432	insig
pmb2723	C21H26O13	4-Hydroxycoumarin di-glucoside	Lignans and Coumarins	Coumarins	-	B	65582	33241	42959	49337	85244	53679	0.838037	1.32781	0.409052	insig
Lmmn000214	C18H32O15	Solatriose	Others	Saccharides and Alcohols	528-40-5	B	479550	832980	935130	679760	1344600	473570	0.137407	1.11135	0.152309	insig
Zmpn006881	C30H48O5	Tormentic acid	Terpenoids	Triterpene	13850-16-3	A	9	9	9	7018.5	12536	3604.5	1.68745	857.741	9.7444	up
pmp001057	C25H30O10	Caffeoyljasminoside C	Terpenoids	Monoterpenoids	-	B	25113	47277	34995	15096	10329	9	0.980375	0.236849	-2.07796	insig
pmb0863	C24H46NO7P	LysoPC 16:2(2n isomer)	Lipids	LPC	-	A	1633600	1364400	1344300	1511800	959000	2775000	0.24623	1.20807	0.272703	insig
pme0444	C23H25O12+	Malvidin-3-O-glucoside (Oenin)	Flavonoids	Anthocyanins	18470-06-9	B	105470	41999	70418	90006	73207	84765	0.552353	1.1381	0.186632	insig
Lmhp008833	C24H48NO7P	LysoPC 16:1(2n isomer)*	Lipids	LPC	-	A	2743300	4293500	4874400	2797200	2869700	3899400	0.739211	0.803135	-0.316286	insig
pmp001270	C24H48NO7P	LysoPC 16:1*	Lipids	LPC	76790-27-7	A	2646700	4283100	4570600	2823100	2860900	3372900	0.848935	0.787529	-0.344595	insig
pmb0855	C24H50NO7P	LysoPC 16:0	Lipids	LPC	17364-16-8	A	9445400	12943000	12174000	9879800	11290000	10666000	0.550969	0.921111	-0.118553	insig
pmd0132	C24H50NO7P	LysoPC 16:0(2n isomer)	Lipids	LPC	-	A	2353200	1900300	1469600	2477100	1988700	2659800	0.962502	1.24506	0.316215	insig
Xmdp002369	C23H31NO11	Rehmaglutoside D	Terpenoids	Monoterpenoids	1397694-38-0	B	34137	50783	47642	32369	44145	34464	0.797953	0.837178	-0.256394	insig
Lmgp003989	C25H22O11	Dicaffeoylshikimic acid	Phenolic acids	Phenolic acids	-	A	119510	608410	629120	164860	180670	124200	1.0035	0.346143	-1.53056	down
pmb3064	C22H28O13	3-O-p-Coumaroylquinic acid O-glucoside	Phenolic acids	Phenolic acids	-	B	191030	226150	233180	202580	141430	127650	1.26489	0.725229	-0.463491	insig
Lmhn003799	C24H22O12	Feruloylferuloyltartaric acid	Phenolic acids	Phenolic acids	-	B	47913	7502.7	13991	32445	6959.8	10745	0.31263	0.72255	-0.468831	insig
pmn001642	C23H20O13	Kaempferol-3-O-(2''-O-acetyl)glucuronide	Flavonoids	Flavonols	-	B	93566	42656	27227	166960	574270	181040	1.43571	5.64256	2.49635	up
pmb3000	C24H24O12	Chrysoeriol-7-O-(6''-acetyl)glucoside	Flavonoids	Flavonoid	-	B	76406	76444	82641	83407	59734	50475	1.00847	0.82218	-0.282474	insig
pme0500	C18H32O16	D-(+)-Melezitose	Others	Saccharides and Alcohols	597-12-6	A	1469600	1001200	917690	1420200	1771500	2348600	1.30066	1.63504	0.709322	insig
pmp001141	C25H31NO10	Cimicifugamide	Alkaloids	Phenolamine	-	B	1159800	1925700	1688400	795220	440770	352980	1.51979	0.332845	-1.58708	down
Lmhp008718	C25H48NO7P	LysoPC 17:2	Lipids	LPC	-	A	344730	357220	470490	357030	241050	582540	0.157104	1.00698	0.0100306	insig
Lmhp010514	C25H48NO7P	LysoPE 20:2(2n isomer)	Lipids	LPE	-	A	54656	60959	56381	68124	38021	99043	0.291832	1.19298	0.254571	insig
Lmhp010757	C25H48NO7P	LysoPE 20:2	Lipids	LPE	-	A	16289	20249	19584	16879	13552	33387	0.164424	1.13713	0.185397	insig
Lmhp009590	C25H50NO7P	LysoPC 17:1	Lipids	LPC	-	B	70292	145310	201520	74019	117030	110720	0.566018	0.723455	-0.467025	insig
Lmhp010515	C25H52NO7P	LysoPC 17:0(2n isomer)*	Lipids	LPC	-	A	322840	321120	398310	243820	383140	270680	0.768716	0.861236	-0.21552	insig
pmb2406	C25H52NO7P	LysoPC 17:0*	Lipids	LPC	50930-23-9	A	175550	226800	326130	112470	224040	174510	0.916491	0.701488	-0.51151	insig
Hmqp006235	C21H46N3O9P	LysoPC 18:4	Lipids	LPC	-	A	222560	122960	135570	252050	156480	490060	0.982197	1.86782	0.901356	insig
Li512115	C25H24O12	Isochlorogenic acid B*	Phenolic acids	Phenolic acids	14534-61-3	A	161210	952010	1192600	218580	255600	177290	1.01013	0.282533	-1.82351	down
pmn001384	C25H24O12	Isochlorogenic acid C*	Phenolic acids	Phenolic acids	57378-72-0	A	447470	2179600	2019700	728430	1167900	839430	0.491034	0.588744	-0.764287	insig
pmn001382	C25H24O12	Isochlorogenic acid A*	Phenolic acids	Phenolic acids	2450-53-5	A	514240	2006400	1949100	767230	1160300	856620	0.535165	0.622889	-0.682954	insig
pmb0865	C26H48NO7P	LysoPC 18:3(2n isomer)*	Lipids	LPC	-	A	20955000	36288000	39329000	19731000	14016000	35054000	0.833579	0.712432	-0.489175	insig
pmb0854	C26H48NO7P	LysoPC 18:3*	Lipids	LPC	-	A	14189000	24674000	27241000	15101000	9282600	25621000	0.707162	0.756453	-0.402677	insig
Hmbn002692	C22H30O14	6'-O-Feruloyl-D-sucrose	Phenolic acids	Phenolic acids	118230-77-6	B	757600	968760	852280	915450	1969000	1485200	1.23949	1.69456	0.760907	insig
pmp001251	C26H50NO7P	LysoPC 18:2(2n isomer)*	Lipids	LPC	-	A	7875200	7906300	9397500	7842000	13121000	11720000	1.01779	1.29803	0.376319	insig
pmp001273	C26H50NO7P	LysoPC 18:2*	Lipids	LPC	-	A	915830	1434200	1711100	863120	699940	670520	1.38161	0.54999	-0.862523	insig
Li512111	C24H24O13	Isorhamnetin-3-O-(6''-acetylglucoside)	Flavonoids	Flavonols	-	B	9	9	9	32583	10209	3147.5	1.66281	1701.46	10.7326	up
pmp000703	C22H32O14	6'-O-D-Glucosylsweroside	Terpenoids	Sesquiterpenoids	-	B	103230	15493	19019	113070	79213	168170	1.19659	2.61687	1.38784	up
pmn001378	C26H32O11	Pinoresinol-4-O-glucoside	Lignans and Coumarins	Lignans	41607-20-9	B	1170200	533350	578870	1553400	453370	1204000	0.480511	1.40674	0.492355	insig
pmp001281	C26H52NO7P	LysoPC 18:1*	Lipids	LPC	-	A	9833600	12937000	16706000	8871600	28694000	11418000	0.257395	1.24083	0.311301	insig
Lmhp010190	C26H52NO7P	LysoPC 18:1(2n isomer)*	Lipids	LPC	-	A	3400700	4029800	7145900	3087200	16620000	4679900	0.472132	1.67305	0.742484	insig
pmb3041	C23H22O14	Tricin-7-O-saccharic acid	Flavonoids	Flavonoid	-	B	141320	98510	143240	92763	75541	75774	1.43909	0.637163	-0.650266	insig
pmn001710	C24H26O13	Rosmarinic acid-3'-O-glucoside	Phenolic acids	Phenolic acids	910028-78-3	B	229670	96476	128250	162330	133860	226400	0.481808	1.15008	0.201729	insig
HJN083	C26H34O11	Lariciresinol-4'-O-glucoside*	Lignans and Coumarins	Lignans	143663-00-7	B	162830	96022	135840	165250	115490	310820	0.771829	1.49879	0.583797	insig
mws0126	C26H54NO7P	LysoPC 18:0	Lipids	LPC	19420-57-6	A	1159400	1299700	1212900	994500	2152600	1505200	0.683049	1.26697	0.341378	insig
Lmhp007840	C27H52NO7P	LysoPC 19:2	Lipids	LPC	-	A	965680	1037600	1065100	1808700	2011900	1838200	1.68281	1.84423	0.883019	insig
Zmfn000481	C14H22N2O16P2	Uridine-5'-Diphosphate-D-Xylose	Nucleotides and derivatives	Nucleotides and derivatives	3616-06-6	A	436390	272000	294080	256820	554260	327880	0.315421	1.13615	0.184158	insig
pmp001216	C30H36O9	Euryalin B	Lignans and Coumarins	Lignans	-	B	95849	51008	68676	57348	28325	70901	0.824299	0.72645	-0.461064	insig
Lmhp009890	C28H52NO7P	LysoPC 20:3	Lipids	LPC	1199257-41-4	A	78080	77657	83231	78961	66653	133350	0.423311	1.16737	0.223262	insig
pmn001672	C23H32O15	Furanofructosyl-α-D-(3-mustard acyl)glucoside*	Phenolic acids	Phenolic acids	-	B	31867	15513	24286	18081	22840	23490	0.26356	0.898767	-0.153982	insig
Lmhp011549	C28H56NO7P	LysoPC 20:1	Lipids	LPC	-	A	141390	159850	182560	155490	328250	191130	0.911375	1.39494	0.480199	insig
Hmln002189	C24H22O15	Quercetin-3-O-(6''-malonyl)galactoside*	Flavonoids	Flavonols	-	B	38155	23781	9	37721	15827	47288	0.74222	1.62783	0.702951	insig
pmp000589	C24H22O15	Quercetin-7-O-(6''-malonyl)glucoside*	Flavonoids	Flavonols	-	B	44254	13893	14222	39666	18157	71578	0.781404	1.78807	0.838405	insig
pmb2979	C25H26O14	Hesperetin-7-O-(6''-malonyl)glucoside	Flavonoids	Dihydroflavonol	-	B	128830	177120	208050	295990	147360	237950	0.772234	1.32549	0.406522	insig
Hmln002355	C27H34O12	5'-Methoxymatairesinoside	Lignans and Coumarins	Lignans	1691201-82-7	B	3907800	5179100	6585300	1411600	3904400	2603200	1.24273	0.505302	-0.984781	insig
pmb2922	C15H24N2O17P2	Uridine 5'-diphospho-D-glucose	Nucleotides and derivatives	Nucleotides and derivatives	133-89-1	A	2822400	1575100	1742700	1599200	4311400	1721100	0.33883	1.24291	0.313719	insig
Hmfp003075	C33H55NO7	Tomatidine-3-O-glucoside*	Alkaloids	Alkaloids	-	A	287480	333580	937170	53526	25344	50919	1.59135	0.0832926	-3.58567	down
Lmfp004948	C33H55NO7	δ-Tomatine*	Alkaloids	Steroid alkaloids	99304-79-7	A	152020	186410	520590	36746	10183	34819	1.53148	0.0951643	-3.39344	down
pmb0566	C26H28O15	Luteolin-7-O-glucoside-5-O-arabinoside	Flavonoids	Flavonoid	-	B	53291	27740	48796	66737	59729	95533	1.25641	1.70996	0.773963	insig
mws0046	C27H32O14	Naringenin-7-O-Neohesperidoside(Naringin)	Flavonoids	Dihydroflavone	10236-47-2	B	13898	13405	22826	56343	25476	73878	1.39687	3.10593	1.63502	up
pmb0492	C34H37N3O6	N',N'',N'''-p-Coumaroyl-cinnamoyl-caffeoyl spermidine	Alkaloids	Phenolamine	-	B	26788	30605	22909	25970	23550	32628	0.123012	1.02299	0.0327895	insig
Hmfp002517	C33H55NO8	Esculeogenin A-27-O-rhamnoside	Alkaloids	Alkaloids	-	A	3316000	5498400	6033600	2849500	1200800	1607200	1.44202	0.381028	-1.39203	down
pmp001135	C30H26O13	Biondnoid I	Flavonoids	Flavonols	142750-32-1	B	17990	20490	32927	56683	49005	9398	0.353007	1.61169	0.688575	insig
Lmjp002867	C27H30O15	Kaempferol-3-O-neohesperidoside*	Flavonoids	Flavonols	32602-81-6	A	711870	467780	593840	972200	1529800	1037100	1.49583	1.99556	0.996791	insig
pmp000593	C27H30O15	Luteolin-7-O-rutinoside*	Flavonoids	Flavonoid	3563-98-2	B	78022	60277	45270	59175	66644	71754	0.455066	1.07629	0.106063	insig
Lmsn002815	C27H30O15	Kaempferol-3-O-rutinoside(Nicotiflorin)*	Flavonoids	Flavonoid	17650-84-9	B	97958	65750	87507	124670	178230	154270	1.50832	1.81984	0.863808	insig
Lmpp003789	C30H27O13+	Cyanidin-3-O-(6''-O-p-Coumaroyl)glucoside	Flavonoids	Anthocyanins	-	B	716450	447970	606640	1033100	1575700	1135300	1.52213	2.11404	1.08001	up
Hmbp001825	C26H28O16	Quercetin-3-O-sambubioside	Flavonoids	Flavonols	83048-35-5	B	40312	19975	29093	45374	17412	52114	0.362896	1.28552	0.362355	insig
pmb3002	C28H32O15	Chrysoeriol-7-O-rutinoside	Flavonoids	Flavonoid	-	B	145950	31221	23727	315440	314910	140130	1.33269	3.83518	1.93929	up
Hmfp002478	C33H55NO9	Esculeogenin B-O-glucoside	Alkaloids	Alkaloids	-	A	8027400	4389200	5526600	6417100	4575400	5897200	0.187166	0.941287	-0.0872935	insig
Lmmp000897	C30H26O14	Gallocatechin-Gallocatechin	Flavonoids	Flavanols	-	B	59299	25870	46738	40620	39192	80463	0.457306	1.21506	0.281028	insig
mws0059	C27H30O16	Quercetin-3-O-rutinoside (Rutin)*	Flavonoids	Flavonols	153-18-4	A	5848900	947900	895110	12480000	10868000	5323900	1.30953	3.72754	1.89822	up
pmn001583	C27H30O16	Quercetin-3-O-robinobioside*	Flavonoids	Flavonols	52525-35-6	A	7706400	1073400	1202400	15420000	12981000	6448600	1.2797	3.49117	1.80371	up
Lmjp002461	C27H30O16	Quercetin-3-O-neohesperidoside*	Flavonoids	Flavonols	117611-67-3	A	729850	261640	374700	631250	194440	746400	0.107519	1.15071	0.202526	insig
pme0001	C28H34O15	Hesperetin-7-O-neohesperidoside(Neohesperidin)*	Flavonoids	Dihydroflavone	13241-33-3	B	9098.8	10725	4537.2	30187	27240	10877	1.2972	2.80383	1.4874	up
mws0036	C28H34O15	Hesperetin-7-O-rutinoside (Hesperidin)*	Flavonoids	Dihydroflavone	520-26-3	B	6160.5	6802.5	5148.8	30790	10083	6438.7	1.03145	2.6122	1.38527	up
Lmpp003662	C30H27O14+	Delphinidin-3-O-(6''-O-p-coumaroyl)glucoside	Flavonoids	Anthocyanins	-	A	14820000	2189100	2280900	30363000	25765000	14398000	1.31422	3.65609	1.8703	up
mws4134	C20H32N6O12S2	Oxiglutatione	Amino acids and derivatives	Amino acids and derivatives	27025-41-8	B	48406	45019	43389	40598	59812	44187	0.311281	1.05689	0.0798218	insig
Rfmb26201	C30H38O14	Syringaresinol-4'-O-(6''-acetyl)glucoside	Lignans and Coumarins	Lignans	-	B	22940	31956	28861	43473	23700	42881	0.803049	1.31397	0.39393	insig
Hmln002149	C29H36O15	Acteoside*	Phenolic acids	Phenolic acids	61276-17-3	A	27416	28140	18206	36350	22851	33131	0.805189	1.25176	0.323953	insig
pmp001254	C36H36N2O8	Grossamide*	Alkaloids	Alkaloids	80510-06-1	A	13795	16091	2608.5	46958	250350	112630	1.46759	12.6156	3.65714	up
pmp001253	C36H36N2O8	Cannabisin F*	Alkaloids	Phenolamine	163136-19-4	A	48172	69412	7522.3	148720	437130	214090	1.37837	6.39408	2.67674	up
Lmpp003815	C31H29O14+	Petunidin-3-O-(6''-O-p-Coumaroyl)glucoside	Flavonoids	Anthocyanins	-	B	124380	35970	31429	414530	184830	172940	1.38343	4.02703	2.00972	up
pmp001311	C27H30O17	6-Hydroxykaempferol-7,6-O-Diglucoside	Flavonoids	Flavonols	-	B	117040	47755	58147	162580	59580	214630	0.903683	1.95921	0.970271	insig
pmp001310	C27H30O17	6-Hydroxykaempferol-3,6-O-Diglucoside	Flavonoids	Flavonols	-	B	310090	65771	1721600	9	100120	392890	0.796717	0.235055	-2.08893	insig
pmb0618	C28H34O16	Hesperetin-8-C-glucoside-3'-O-glucoside	Flavonoids	Flavonoid carbonoside	-	B	48781	21329	23888	45342	24141	55241	0.622442	1.32688	0.408037	insig
Hmfp002434	C35H55NO9	Hydroxytomatidenol-3-O-(6''-acetyl)glucoside	Alkaloids	Alkaloids	-	A	197020	398190	742150	114570	36204	116750	1.40483	0.200039	-2.32165	down
Hmfp002755	C35H57NO9	Esculeogenin A-27-O-(6''-acetyl)rhamnoside	Alkaloids	Alkaloids	-	A	891070	1403900	3193900	304150	25807	177600	1.44418	0.0924702	-3.43487	down
Lmdn004031	C30H38O15	Jionoside D	Terpenoids	Terpene	120406-34-0	B	21056	6215.1	17298	15091	11198	10879	0.161005	0.833941	-0.261983	insig
Hmcp001578	C28H32O17	Isorhamnetin-3,7-O-diglucoside	Flavonoids	Flavonols	6758-51-6	B	25949	4024	140040	9	9	12274	1.22836	0.0723004	-3.78985	down
pmb2653	C24H42O20	D(+)-Melezitose O-rhamnoside	Others	Saccharides and Alcohols	-	B	48302	47510	52730	20391	54178	12692	1.07373	0.58745	-0.767462	insig
Hmfp002467	C35H57NO10	Esculeogenin A-27-O-(6''-acetyl)glucoside	Alkaloids	Alkaloids	-	A	8137400	9485100	11913000	2803400	563830	2251800	1.49383	0.190247	-2.39406	down
pmb0530	C21H27N7O14P2	Nicotinic acid adenine dinucleotide	Nucleotides and derivatives	Nucleotides and derivatives	53-84-9	A	998050	888300	964760	1014500	2365100	1048300	0.939525	1.55304	0.635099	insig
pmp001275	C31H61O14N	3-Hydroxypropyl palmitate glc-glucosamine	Alkaloids	Alkaloids	-	A	107710	90324	104300	59263	70977	62265	1.60146	0.63673	-0.651247	insig
HJN102	C34H30O15	3,4,5-Tricaffeoylquinic acid	Phenolic acids	Phenolic acids	86632-03-3	B	212620	268980	369430	315420	167690	293000	0.347098	0.911966	-0.132949	insig
Lmgn002250	C31H34O17	Dicaffeoylquinic acid-O-glucoside	Phenolic acids	Phenolic acids	-	B	195750	454330	608950	191980	211790	296590	0.945864	0.55627	-0.846144	insig
pmn001370	C32H42O16	Pinoresinol-4,4'-O-di-O-glucoside	Lignans and Coumarins	Lignans	63902-38-5	B	177440	108530	154910	201870	130200	131290	0.175623	1.05099	0.0717475	insig
pmf0287	C21H33N7O13P2S-2	3'-Dephospho-CoA	Nucleotides and derivatives	Nucleotides and derivatives	3633-59-8	B	16532	17682	18180	22063	53182	33976	1.36813	2.08461	1.05978	up
Lmmp003591	C37H50N4O9	Tri(dihydrocaffeoyl)spermine	Alkaloids	Phenolamine	-	A	74280	129260	214560	93073	32055	81256	1.05518	0.493624	-1.01852	down
Lmgn002253	C31H36O18	Syringoylcaffeoylquinic acid-D-glucose	Phenolic acids	Phenolic acids	-	A	6815100	14243000	16402000	7595900	7330700	6269100	1.12921	0.565821	-0.821583	insig
pmn001368	C32H44O17	Olivil-4,4'-Di-O-glucoside	Lignans and Coumarins	Lignans	-	B	9626.7	8529.3	6596.4	13438	13631	14901	1.55246	1.69559	0.76179	insig
pmn001372	C33H44O17	Medioresinol-4,4'-di-O-glucoside	Lignans and Coumarins	Lignans	88142-63-6	B	97932	61679	60559	55144	96852	56425	0.214406	0.946637	-0.0791173	insig
Xmyp004678	C32H38O19	Kaempferol-3-O-(2-O-Xylosyl-6-O-Rhamnosyl)Glucoside	Flavonoids	Flavonoid	-	A	964220	752500	813350	1079200	1006600	983610	1.3176	1.21317	0.278784	insig
Lmjp002491	C35H35O17+	Cyanidin-3-O-(6''-O-p-coumaroyl-2''-O-xylosyl)glucoside	Flavonoids	Anthocyanins	-	B	1079800	851190	795710	1055500	950650	877780	0.451512	1.05766	0.0808802	insig
Lmfp004911	C39H65NO12	γ-Tomatine	Alkaloids	Steroid alkaloids	81037-16-3	A	334270	464100	1178200	112000	120770	142160	1.5065	0.189687	-2.39831	down
HJAP061	C32H38O20	Quercetin-3-O-(2''-O-arabinosyl)rutinoside	Flavonoids	Flavonols	-	A	4533100	2184600	2493200	4752700	1261500	4355900	0.00290555	1.12585	0.171016	insig
Hmcp001618	C32H38O20	Quercetin-3-O-(2''-O-Xylosyl)rutinoside	Flavonoids	Flavonols	129235-39-8	A	53786	29841	33019	57254	14317	48329	0.203227	1.0279	0.0396948	insig
pme2651	C21H28N7O17P3	NADP (Nicotinamide adenine dinucleotide phosphate)	Nucleotides and derivatives	Nucleotides and derivatives	53-59-8	B	201400	196960	158800	113870	171770	130510	1.21869	0.746913	-0.420988	insig
Hmfp002613	C39H65NO14	Esculeogenin A-27-O-sophoroside	Alkaloids	Alkaloids	-	A	259030	85012	101300	252850	106700	207870	0.540057	1.27412	0.349503	insig
Hmfp002254	C39H65NO14	Esculeogenin B2-O-sophoroside	Alkaloids	Alkaloids	-	A	199050	92579	128630	289570	161860	200580	1.05647	1.55145	0.633615	insig
Hmfp002066	C39H65NO14	Esculeogenin B-O-sophoroside	Alkaloids	Alkaloids	-	A	2908900	396290	493770	5480400	2321100	5148900	1.26301	3.40893	1.76932	up
Lmmp002334	C33H40O21	Quercetin-3-O-rutinoside-7-O-glucoside	Flavonoids	Flavonols	-	B	390550	160830	189550	511700	182460	567460	0.791548	1.70275	0.767868	insig
Hmfp002481	C41H67NO15	Esculeogenin A-27-O-(6'''-acetyl)sophoroside	Alkaloids	Alkaloids	-	A	10600000	13889000	15124000	14260000	10550000	9517200	0.706257	0.866564	-0.206622	insig
mws1307	C45H73NO15	α-Solanine	Alkaloids	Steroid alkaloids	20562-02-1	B	94290	78245	88357	100920	86182	81805	0.271101	1.03072	0.0436546	insig
Lmfp004912	C44H73NO16	β2-Tomatine	Alkaloids	Steroid alkaloids	17406-47-2	B	47922	74497	202290	21235	8029.9	13252	1.49981	0.130938	-2.93304	down
Lmmp004809	C45H75NO17	β1-Tomatine	Alkaloids	Steroid alkaloids	17406-46-1	B	128950	94770	422000	9	39748	875580	0.699149	1.41754	0.503394	insig
Lmdp004461	C43H48O24	Quercetin-3-O-(6''-feruloyl)glucoside-7-O-rutinoside	Flavonoids	Flavonols	-	B	11180	18005	21274	10426	9312.3	12680	1.17788	0.642468	-0.638303	insig
Lmfp005484	C50H83NO20	Demissine	Alkaloids	Steroid alkaloids	6077-69-6	A	6582700	5805800	6889700	7312200	8356000	9222900	1.41839	1.29115	0.36866	insig
Lmfp004210	C50H83NO22	Lycoperoside H	Alkaloids	Steroid alkaloids	-	A	6321600	3424400	5297700	5607200	2120500	4142100	0.674948	0.789021	-0.341864	insig
Hmdp003288	C51H82O23	Trillin-6'-O-sophorotrioside	Terpenoids	Triterpene Saponin	-	A	98691	30512	449180	3437.8	63060	199870	0.610056	0.460539	-1.11861	insig
Lmfp005243	C52H85NO23	Lycoperoside A*	Alkaloids	Steroid alkaloids	-	A	4324400	7718100	15284000	2283900	405650	1587600	1.42529	0.15652	-2.67558	down
Lmfp005032	C52H85NO23	Lycoperoside B*	Alkaloids	Steroid alkaloids	-	A	3980600	6573000	15598000	1891100	344460	1388400	1.43135	0.138575	-2.85126	down
Hmfp004488	C52H85NO23	Lycoperoside C*	Alkaloids	Steroid alkaloids	-	A	177420	293100	734250	97944	16155	61474	1.40684	0.145732	-2.77861	down
Hmfp002067	C56H93NO28	Esculeogenin B-O-glucoside-O-glucoside-O-glucoside-O-glucoside-O-Pentoside	Alkaloids	Alkaloids	-	B	22228	4545.2	5509.8	28131	15489	31864	1.1704	2.3382	1.2254	up
Lmqn009304	C19H18O5	Eucalyptin (5-Hydroxy-7,4'-dimethoxy-6,8-dimethylflavone)	Flavonoids	Dihydroflavone	3122-88-1	B	18277	8985.6	23300	59809	55510	68546	1.49065	3.63638	1.8625	up
MWSHY0079	C21H22O9	Liquiritigenin-4'-O-Glucoside (Liquiritin)	Flavonoids	Dihydroflavone	551-15-5	B	46521	62088	49730	24960	17607	15075	1.54293	0.364042	-1.45782	down
Jmgn004021	C21H22O11	6-C-Glucosyl-2-Hydroxynaringenin	Flavonoids	Dihydroflavone	-	B	43433	15606	34101	60704	80609	48121	1.22644	2.03386	1.02422	up
mws0791	C28H34O14	Poncirin (Isosakuranetin-7-O-neohesperidoside)	Flavonoids	Dihydroflavone	14941-08-3	B	44786	4846.4	29828	136590	71189	95535	1.23127	3.81717	1.9325	up
mws1164	C6H12O6	D-Fructose	Others	Saccharides and Alcohols	7660-25-5	A	15779000	14930000	17452000	18977000	17005000	18721000	1.19682	1.13584	0.183755	insig
MWS2442	C6H13O9P	D-Fructose 6-Phosphate	Others	Saccharides and Alcohols	643-13-0	A	3244200	2858100	3639100	2536000	3067400	2221500	1.09931	0.803262	-0.316057	insig
pme3311	C6H14O12P2	D-Fructose-1,6-biphosphate	Others	Saccharides and Alcohols	488-69-7	B	94703	115600	89342	80794	81106	48359	1.14347	0.701694	-0.511087	insig
Zmgn000447	C3H7O7P	3-Phospho-D-glyceric acid	Others	Saccharides and Alcohols	820-11-1	B	758310	884940	743290	540500	861370	491080	0.918866	0.793178	-0.334284	insig

## Sheet: KEGG pathway
Table S2 Metabolites information in E8::PpbZIP44 vs WT fruits
#KEGG_n	41	KEGG_N	256
#Pathway	ko_ID	Unique compound	compound	Uni_all	compound_all	P-value
Linoleic acid metabolism	ko00591	5	7	41	256	0.00138499198656471	Lmbn006152;Lmbn005923;Rfmb091;mws0366;mws1491
Biosynthesis of unsaturated fatty acids	ko01040	4	6	41	256	0.00677099377115502	mws1491;mws0366;pmn001610;mws0367
alpha-Linolenic acid metabolism	ko00592	2	2	41	256	0.0251225490196079	Zmjn003398;mws0367
Anthocyanin biosynthesis	ko00942	3	5	41	256	0.0303938086158493	Lmpp003662;Lmpp003789;pme1398
Propanoate metabolism	ko00640	2	4	41	256	0.12161421670844	mws0470;mws0192
Terpenoid backbone biosynthesis	ko00900	1	1	41	256	0.16015625	pme3154
Tyrosine metabolism	ko00350	3	11	41	256	0.25002246918737	mws0192;pme1002;mws0180
Plant hormone signal transduction	ko04075	1	2	41	256	0.295189950980392	pme2074
Isoflavonoid biosynthesis	ko00943	1	2	41	256	0.295189950980392	mws0895
Alanine, aspartate and glutamate metabolism	ko00250	3	12	41	256	0.297810895756397	pme2380;pme2559;mws0192
Citrate cycle (TCA cycle)	ko00020	2	7	41	256	0.311660852417765	mws0192;pme2380
Butanoate metabolism	ko00650	2	7	41	256	0.311660852417765	mws0192;pme2380
C5-Branched dibasic acid metabolism	ko00660	2	7	41	256	0.311660852417765	mws0425;pme2380
Pyrimidine metabolism	ko00240	4	18	41	256	0.320981409864532	mws0470;pme1373;pme1194;pmb2507
Flavonoid biosynthesis	ko00941	3	14	41	256	0.394496314481431	mws0178;mws0046;pme0001
Carbapenem biosynthesis	ko00332	1	3	41	256	0.408958502200094	mws1038
Glyoxylate and dicarboxylate metabolism	ko00630	2	9	41	256	0.437267666267042	pme2380;mws0192
Pantothenate and CoA biosynthesis	ko00770	2	9	41	256	0.437267666267042	pmf0287;mws1038
Phenylpropanoid biosynthesis	ko00940	3	15	41	256	0.44196871765866	mws0178;mws2212;mws0014
Lysine degradation	ko00310	2	10	41	256	0.495648298056137	pme2380;mws0192
Oxidative phosphorylation	ko00190	1	4	41	256	0.504739930697312	mws0192
Stilbenoid, diarylheptanoid and gingerol biosynthesis	ko00945	1	4	41	256	0.504739930697312	mws0178
Purine metabolism	ko00230	3	17	41	256	0.532489029366522	pmc0066;pme1184;pme3184
Sulfur metabolism	ko00920	1	5	41	256	0.585317957845765	mws0192
Isoquinoline alkaloid biosynthesis	ko00950	1	5	41	256	0.585317957845765	pme1002
Taurine and hypotaurine metabolism	ko00430	1	5	41	256	0.585317957845765	pme2380
Valine, leucine and isoleucine degradation	ko00280	1	6	41	256	0.653054865129922	mws0470
Lysine biosynthesis	ko00300	1	6	41	256	0.653054865129922	pme2380
Histidine metabolism	ko00340	1	6	41	256	0.653054865129922	pme2380
Vitamin B6 metabolism	ko00750	1	6	41	256	0.653054865129922	pme1383
Pentose phosphate pathway	ko00030	1	6	41	256	0.653054865129922	pmb2507
Flavone and flavonol biosynthesis	ko00944	1	6	41	256	0.653054865129922	mws0059
Pyruvate metabolism	ko00620	1	7	41	256	0.709953867248615	mws0192
Pentose and glucuronate interconversions	ko00040	1	7	41	256	0.709953867248615	pme2380
Ascorbate and aldarate metabolism	ko00053	1	7	41	256	0.709953867248615	pme2380
Biosynthesis of secondary metabolites	ko01110	13	89	41	256	0.732138741878755	mws0183;pme1002;mws0178;mws0014;Zmjn003398;mws0192;mws0639;mws0367;mws2212;pme2380;mws1038;pme3154;mws0059
Glutathione metabolism	ko00480	1	8	41	256	0.75771246742053	mws0263
Valine, leucine and isoleucine biosynthesis	ko00290	1	9	41	256	0.797768067564718	mws0425
Arginine biosynthesis	ko00220	1	9	41	256	0.797768067564718	pme2380
Phenylalanine metabolism	ko00360	1	10	41	256	0.831336930843448	mws0192
Carbon metabolism	ko01200	2	19	41	256	0.842844432045647	mws0192;pme2380
2-Oxocarboxylic acid metabolism	ko01210	2	22	41	256	0.898907437174422	pme2380;mws0425
Nicotinate and nicotinamide metabolism	ko00760	1	15	41	256	0.932774377134447	mws0192
ABC transporters	ko02010	2	39	41	256	0.994037875309768	pme1194;pme1184
Biosynthesis of amino acids	ko01230	1	38	41	256	0.999268162622483	pme2380
Metabolic pathways	ko01100	25	205	41	256	0.999576298417171	mws0366;pme2380;pme1184;mws0367;Lmbp000728;pme1373;mws0470;pme3154;mws0183;pme1002;mws0425;mws0014;pme2559;mws0177;pme3184;mws0263;mws1491;mws0180;mws2212;pme1383;pmf0287;pmb2507;mws0059;pme1194;mws0192
