# Supplementary material for: A pear S1-bZIP transcription factor PpbZIP44 modulates carbohydrate metabolism, amino acid, and flavonoid accumulation in fruits
Source: Hortic Res. 2023 Jul 21;10(8):uhad140. doi: 10.1093/hr/uhad140 (PMC10421730; doi:10.1093/hr/uhad140)
Supplement: Web_Material_uhad140 [file web_material_uhad140.zip › Supplementary Table S4.2023.3.16.xlsx]

## Sheet: carbohydrates
Table S4 Compositions in carbohydrate metabolism in E8::PpbZIP44 vs WT fruits
Compounds	VIP	Fold_Change	Log2FC	Type	P value
D-Sorbitol	1.0847	0.86338	-0.211932	down
D-Glucose	0.325038	1.1247	0.169536	up
Glucose-1-phosphate	0.0333721	1.00207	0.00298585	up
Sorbitol-6-phosphate	0.700878	1.16957	0.225973	up
D-Fructose	1.19682	1.13584	0.183755	up
D-(+)-Sucrose	0.433906	1.1729	0.230075	up
D-(-)-Threose	1.35341	2.14353	1.09999	up	***
Glucarate O-Phosphoric acid	1.54003	0.359251	-1.47694	down	***
D-Sedoheptuiose 7-phosphate	1.36865	0.466396	-1.10037	down	***
D-(+)-Trehalose	0.508426	1.26513	0.339286	up
Trehalose 6-phosphate	1.09776	1.19734	0.259834	up
Ribulose-5-phosphate	1.19525	1.50601	0.590728	up
Phosphoenolpyruvate	0.854723	1.50694	0.591625	up
D-Glucurono-6,3-lactone	0.922287	1.12658	0.171951	up
D-Glucose 1,6-bisphosphate	0.684513	1.06869	0.0958383	up
D-Glucose 6-phosphate	1.03931	0.827854	-0.272552	down
D-Fructose 6-Phosphate	1.09931	0.803262	-0.316057	down
D-Fructose-1,6-biphosphate	1.14347	0.701694	-0.511087	down
3-Phospho-D-glyceric acid	0.918866	0.793178	-0.334284	down
***P<0.001

## Sheet: organic acids
Table S4 Compositions in organic acids pathway in E8::PpbZIP44 vs WT fruits
Compounds	VIP	Fold_Change	Log2FC	Type	P value
2-Furanoic acid	1.17628	2.12281	1.08598	up	***
Methylmalonic acid	1.30654	2.17014	1.11779	up	***
Succinic acid	1.28573	2.20793	1.14269	up	***
Aminomalonic acid	1.36751	2.29943	1.20128	up	***
Citraconic acid	1.34917	0.493133	-1.01995	down	***
3-Guanidinopropionic acid	1.36836	0.47023	-1.08856	down	***
α-Ketoglutaric acid	1.09014	0.494044	-1.01729	down	***
Mevalonic acid	1.36549	0.430545	-1.21576	down	***
2,3-Dihydroxybenzoic Acid	1.109	0.374344	-1.41756	down	***
Anchoic Acid	1.29247	2.31785	1.21279	up	***
(-)-Jasmonoyl-L-Isoleucine	1.10106	0.0497585	-4.32891	down	***
L-(-)-Malic acid	1.53621	0.586042	-0.770925	down
α-Ketoglutaric acid	1.09014	0.494044	-1.01729	down	***
Phosphoenolpyruvate	0.854723	1.50694	0.591625	up
Citric Acid	1.19715	0.928032	-0.107754	down
***P<0.001
