# Supplementary material for: A pear S1-bZIP transcription factor PpbZIP44 modulates carbohydrate metabolism, amino acid, and flavonoid accumulation in fruits
Source: Hortic Res. 2023 Jul 21;10(8):uhad140. doi: 10.1093/hr/uhad140 (PMC10421730; doi:10.1093/hr/uhad140)
Supplement: Web_Material_uhad140 [file web_material_uhad140.zip › Supplementary Table S5.2023.3.16.xlsx]

## Sheet: E8_PpbZIP44 vs WT in tomato
Table S5 The contents of amino acids in E8::PpbZIP44 vs WT fruits
Compounds	E8::PpbZIP44	WT	VIP	Fold_Change	Log2FC	Type	P value
L-Tyramine	3.20743e+06	9.22993e+06	1.65496	2.87767	1.5249	up	***
Nicotianamine	112401	250170	1.25007	2.22569	1.15425	up	***
L-Methionine	9102600	1.55746e+07	0.896957	1.71101	0.774848	up
L-Tyrosine	1.84363e+06	3078700	1.15514	1.66991	0.73977	up
L-Glutamic acid	1.28897e+06	1993900	1.1824	1.5469	0.629378	up
L-Phenylalanine	992130	1.45453e+06	1.13123	1.46607	0.551955	up
L-Alanine	5765.1	8070.73	0.663299	1.39993	0.485354	up
L-Cystine	44051.3	59839.7	1.36303	1.35841	0.441916	up
L-Lysine	7959400	1.07525e+07	1.08254	1.35092	0.433945	up
L-Homocitrulline	200510	267633	0.959873	1.33476	0.416584	up
L-Glutamine	8.02537e+06	1.0414e+07	1.02229	1.29764	0.37589	up
L-Aspartic Acid	986910	1278600	0.978868	1.29556	0.373575	up
L-Isoleucine	9891700	1.23077e+07	1.09332	1.24424	0.315267	up
L-Norleucine	9.96697e+06	12384000	1.09692	1.2425	0.313251	up
L-Threonine	2392400	2.96203e+06	1.04535	1.2381	0.308129	up
L-Leucine	9.72003e+06	1.19237e+07	1.03632	1.22671	0.294795	up
L-Arginine	1.02183e+07	1.20165e+07	0.697459	1.17599	0.23387	up
L-Tryptophan	32492000	3.77317e+07	1.00698	1.16126	0.215691	up
L-Proline	2.92103e+06	585987	1.54606	0.200609	-2.31754	down	***
L-Serine	248913	151340	1.4372	0.608003	-0.71785	down
L-Histidine	218533	331093	1.41264	1.51507	0.599385	up
***P<0.001
