# Supplementary material for: A pear S1-bZIP transcription factor PpbZIP44 modulates carbohydrate metabolism, amino acid, and flavonoid accumulation in fruits
Source: Hortic Res. 2023 Jul 21;10(8):uhad140. doi: 10.1093/hr/uhad140 (PMC10421730; doi:10.1093/hr/uhad140)
Supplement: Web_Material_uhad140 [file web_material_uhad140.zip › Supplementary Table S6.xlsx]

## Sheet: DEG annotation
Table S5 Transcriptome information in E8::PpbZIP44 vs WT fruits
id	WT_1_fpkm	WT_2_fpkm	WT_3_fpkm	OE#2_1_fpkm	OE#2_2_fpkm	OE#2_3_fpkm	WT_mean	OE#2_mean	log2(fc)	PValue	FDR	Symbol	Description	KEGG_A_class	KEGG_B_class	Pathway	K_ID	GO Component	GO Function	GO Process
Solyc11g028100.2	179.51	177.35	152.9	0.44	0.18	0.34	169.92	0.32	-9.05257	2.37064e-148	4.55092e-144	Os02g0220500	XP_004250642.1 elongation factor 1-gamma 2 isoform X2 [Solanum lycopersicum]	-	-	-	-	-	GO:0003746//translation elongation factor activity;GO:0005515//protein binding	GO:0006414//translational elongation;GO:0006749//glutathione metabolic process
Solyc11g006465.1	776.77	602.29	530.13	1.32	1.03	0.84	636.397	1.06333	-9.22519	9.67833e-126	9.28974e-122	ATJ3	AAF28382.1 DnaJ-like protein [Solanum lycopersicum]	Genetic Information Processing	Folding, sorting and degradation	ko04141//Protein processing in endoplasmic reticulum	K09503	-	-	-
Solyc11g028010.2	106.66	96.38	113.82	0.19	0.08	0.23	105.62	0.166667	-9.3077	2.44225e-89	1.5628e-85	IAN9	XP_010312979.1 immune-associated nucleotide-binding protein 9 [Solanum lycopersicum]	-	-	-	-	-	GO:0005525//GTP binding	-
MSTRG.340	30.18	30.09	33.71	1.2	0.85	1.62	31.3267	1.22333	-4.6785	8.15291e-87	3.91278e-83	Os03g0733400	zinc finger BED domain-containing protein RICESLEEPER 2-like [Solanum pennellii]	-	-	-	-	-	-	-
MSTRG.17382	0.68	1.06	2.09	110.33	87.2	126.85	1.27667	108.127	6.4042	1.68475e-74	6.46845e-71	--	-	-	-	-	-	-	-	-
Solyc09g020190.3	0.12	0.15	0.07	46.93	43.05	49.27	0.113333	46.4167	8.67793	5.30286e-74	1.69665e-70	NPC1	NP_001332942.1 non-specific phospholipase C1-like [Solanum lycopersicum]	Metabolism;Metabolism;Metabolism;Metabolism;Metabolism	Global and overview maps;Global and overview maps;Lipid metabolism;Carbohydrate metabolism;Lipid metabolism	ko01100//Metabolic pathways;ko01110//Biosynthesis of secondary metabolites;ko00564//Glycerophospholipid metabolism;ko00562//Inositol phosphate metabolism;ko00565//Ether lipid metabolism	K01114;K01114;K01114;K01114;K01114	-	GO:0003824//catalytic activity;GO:0003993//acid phosphatase activity;GO:0016788//hydrolase activity, acting on ester bonds	GO:0009395//phospholipid catabolic process
Solyc01g107590.3	11.12	9.64	9.28	77.83	62.63	75.4	10.0133	71.9533	2.84514	3.07365e-66	8.42927e-63	CAD14	XP_004230734.1 probable cinnamyl alcohol dehydrogenase 1 [Solanum lycopersicum]	Metabolism;Metabolism;Metabolism	Global and overview maps;Global and overview maps;Biosynthesis of other secondary metabolites	ko01100//Metabolic pathways;ko01110//Biosynthesis of secondary metabolites;ko00940//Phenylpropanoid biosynthesis	K00083;K00083;K00083	-	GO:0008270//zinc ion binding;GO:0016491//oxidoreductase activity	GO:0055114//oxidation-reduction process
Solyc10g086620.2	30.47	33.71	28.27	2.03	1.94	2.56	30.8167	2.17667	-3.82352	4.94836e-59	1.18742e-55	At5g06060	XP_004249635.1 tropinone reductase homolog At5g06060 isoform X1 [Solanum lycopersicum]	Metabolism;Metabolism;Metabolism	Global and overview maps;Global and overview maps;Biosynthesis of other secondary metabolites	ko01100//Metabolic pathways;ko01110//Biosynthesis of secondary metabolites;ko00960//Tropane, piperidine and pyridine alkaloid biosynthesis	K08081;K08081;K08081	-	GO:0016491//oxidoreductase activity	GO:0055114//oxidation-reduction process
Solyc07g008103.1	198.81	292.23	220.55	0.7	0	0.4	237.197	0.366667	-9.3374	1.86754e-57	3.98347e-54	At2g25060	XP_010323477.1 stellacyanin-like [Solanum lycopersicum]	-	-	-	-	-	GO:0009055//electron transfer activity	GO:0022900//electron transport chain
Solyc07g062570.3	65.97	64.4	70.69	18.6	17.4	22.56	67.02	19.52	-1.77964	1.60751e-54	3.08594e-51	UBC35	Fen-interacting protein 3 [Source:UniProtKB/TrEMBL;Acc:K4CGU0]	Genetic Information Processing	Folding, sorting and degradation	ko04120//Ubiquitin mediated proteolysis	K10580	GO:0005634//nucleus	GO:0000166//nucleotide binding;GO:0005524//ATP binding;GO:0016740//transferase activity;GO:0061631//ubiquitin conjugating enzyme activity	GO:0000209//protein polyubiquitination;GO:0006301//postreplication repair;GO:0070534//protein K63-linked ubiquitination
Solyc12g011030.2	81.09	73.55	60.88	9.84	7.22	10.22	71.84	9.09333	-2.98191	1.96301e-43	3.42581e-40	XTH16	NP_001234478.1 xyloglucan endotransglucosylase-hydrolase XTH9-like precursor [Solanum lycopersicum]	-	-	-	-	GO:0005576//extracellular region;GO:0005618//cell wall;GO:0048046//apoplast	GO:0004553//hydrolase activity, hydrolyzing O-glycosyl compounds;GO:0016740//transferase activity;GO:0016762//xyloglucan:xyloglucosyl transferase activity;GO:0016787//hydrolase activity;GO:0016798//hydrolase activity, acting on glycosyl bonds	GO:0005975//carbohydrate metabolic process;GO:0006073//cellular glucan metabolic process;GO:0008152//metabolic process;GO:0010411//xyloglucan metabolic process;GO:0042546//cell wall biogenesis;GO:0071555//cell wall organization
Solyc01g010950.3	9.17	6.83	8.93	0.5	0.75	0.68	8.31	0.643333	-3.69121	2.52428e-39	4.03822e-36	ILK1	XP_004228370.1 integrin-linked protein kinase 1 [Solanum lycopersicum]	-	-	-	-	-	GO:0004672//protein kinase activity;GO:0004674//protein serine/threonine kinase activity;GO:0005515//protein binding;GO:0005524//ATP binding	GO:0006468//protein phosphorylation
Solyc11g006460.2	202.46	180.92	139.47	0.2	0.54	0.2	174.283	0.313333	-9.11952	1.7317e-38	2.55719e-35	DNAJ1	NP_001234241.2 DnaJ-like protein [Solanum lycopersicum]	Genetic Information Processing	Folding, sorting and degradation	ko04141//Protein processing in endoplasmic reticulum	K09503	-	-	-
Solyc09g083100.1	24.37	50.33	46.16	0.17	0.05	0.21	40.2867	0.143333	-8.13478	1.24272e-37	1.70403e-34	CIPK7	Non-specific serine/threonine protein kinase [Source:UniProtKB/TrEMBL;Acc:K4CVT6]	-	-	-	-	GO:0005634//nucleus;GO:0005737//cytoplasm	GO:0004672//protein kinase activity;GO:0004674//protein serine/threonine kinase activity;GO:0005524//ATP binding	GO:0006468//protein phosphorylation;GO:0007165//signal transduction;GO:0035556//intracellular signal transduction
Solyc11g030380.2	0.08	0.05	0.15	20.76	19.2	25.72	0.0933333	21.8933	7.87388	4.32928e-37	5.54062e-34	--	XP_004250643.1 uncharacterized protein LOC101251245 isoform X1 [Solanum lycopersicum]	-	-	-	-	-	-	-
Solyc09g007347.1	0.91	0.87	0.89	4.37	5.06	5.13	0.89	4.85333	2.4471	6.33972e-37	7.60647e-34	--	XP_019071235.1 uncharacterized protein LOC101247653 isoform X2 [Solanum lycopersicum]	-	-	-	-	-	-	-
Solyc06g083500.3	0.15	0.3	0.21	6.29	5.55	6.74	0.22	6.19333	4.81514	4.28945e-34	4.8438e-31	PBL26	XP_010323084.1 probable serine/threonine-protein kinase PBL25 isoform X1 [Solanum lycopersicum]	-	-	-	-	GO:0005886//plasma membrane	GO:0004672//protein kinase activity;GO:0004675//transmembrane receptor protein serine/threonine kinase activity;GO:0005524//ATP binding	GO:0006468//protein phosphorylation
Solyc09g092310.1	2.24	4.47	4.68	51.1	52.22	48.1	3.79667	50.4733	3.73272	8.46966e-34	9.03289e-31	tm-2	XP_004247881.1 disease resistance protein RPP13-like [Solanum lycopersicum]	-	-	-	-	-	GO:0043531//ADP binding	-
MSTRG.476	11.23	6.65	11.77	0.06	0.08	0.2	9.88333	0.113333	-6.44635	3.60536e-33	3.64274e-30	PIG-B	PREDICTED: GPI mannosyltransferase 3 [Solanum tuberosum]	Metabolism;Metabolism	Global and overview maps;Glycan biosynthesis and metabolism	ko01100//Metabolic pathways;ko00563//Glycosylphosphatidylinositol(GPI)-anchor biosynthesis	K05286;K05286	-	GO:0016740//transferase activity	-
Solyc12g098720.2	34.21	35.04	33.12	3.66	3.3	5.9	34.1233	4.28667	-2.99283	1.40535e-31	1.34893e-28	VHA-e1	XP_015059632.1 V-type proton ATPase subunit e1 [Solanum pennellii]	Metabolism;Metabolism;Cellular Processes	Global and overview maps;Energy metabolism;Transport and catabolism	ko01100//Metabolic pathways;ko00190//Oxidative phosphorylation;ko04145//Phagosome	K02153;K02153;K02153	GO:0016021//integral component of membrane;GO:0033179//proton-transporting V-type ATPase, V0 domain	GO:0015078//proton transmembrane transporter activity	GO:0015991//ATP hydrolysis coupled proton transport;GO:0055085//transmembrane transport;GO:1902600//proton transmembrane transport
Solyc01g111070.3	45.41	24.24	29.14	0.86	1.19	0.37	32.93	0.806667	-5.35129	1.26703e-30	1.15824e-27	PKSB	PSKB [Source:Projected from Arabidopsis thaliana (AT4G34850) UniProtKB/TrEMBL;Acc:A0A178UTW2]	-	-	-	-	GO:0005783//endoplasmic reticulum	GO:0016746//transferase activity, transferring acyl groups;GO:0016747//transferase activity, transferring acyl groups other than amino-acyl groups;GO:0090439//tetraketide alpha-pyrone synthase activity	GO:0009058//biosynthetic process;GO:0030639//polyketide biosynthetic process;GO:0080110//sporopollenin biosynthetic process
Solyc03g123750.3	10.94	9.34	10.35	2.1	2.02	2.28	10.21	2.13333	-2.2588	2.76068e-30	2.40894e-27	At2g30550	XP_004235516.1 uncharacterized protein LOC101267789 [Solanum lycopersicum]	-	-	-	-	GO:0016021//integral component of membrane	GO:0016787//hydrolase activity	GO:0006629//lipid metabolic process
Solyc03g116830.3	2.05	1.76	1.26	10.38	11.39	12.33	1.69	11.3667	2.74971	6.14595e-30	5.12973e-27	EREL1	PX domain-containing protein EREX [Source:Projected from Arabidopsis thaliana (AT3G15920) UniProtKB/Swiss-Prot;Acc:Q9LSB9]	-	-	-	-	-	GO:0035091//phosphatidylinositol binding	-
Solyc06g050315.1	30.93	36.46	32.64	2.93	3.43	5.67	33.3433	4.01	-3.05572	8.17943e-30	6.54252e-27	--	XP_004240880.1 high mobility group B protein 7 isoform X1 [Solanum lycopersicum]	-	-	-	-	-	-	-
Solyc03g116230.3	2.2	0.36	0.75	65.36	99.04	65.33	1.10333	76.5767	6.11696	1.12538e-29	8.64156e-27	CHN48	XP_019068637.1 LOW QUALITY PROTEIN: chitin-binding lectin 1 [Solanum lycopersicum]	-	-	-	-	-	GO:0008061//chitin binding	-
Solyc09g092520.3	12.41	12.02	9.65	0.29	0.1	0.16	11.36	0.183333	-5.95335	3.41114e-29	2.5186e-26	XTH16	Xyloglucan endotransglucosylase/hydrolase [Source:UniProtKB/TrEMBL;Acc:K4CWS8]	-	-	-	-	GO:0005618//cell wall;GO:0016020//membrane;GO:0016021//integral component of membrane;GO:0048046//apoplast	GO:0004553//hydrolase activity, hydrolyzing O-glycosyl compounds;GO:0016762//xyloglucan:xyloglucosyl transferase activity;GO:0016787//hydrolase activity;GO:0016798//hydrolase activity, acting on glycosyl bonds	GO:0005975//carbohydrate metabolic process;GO:0006073//cellular glucan metabolic process;GO:0008152//metabolic process;GO:0010411//xyloglucan metabolic process;GO:0042546//cell wall biogenesis;GO:0071555//cell wall organization
MSTRG.17468	0.4	0.09	0.17	8.16	7.39	12.75	0.22	9.43333	5.42219	8.89223e-29	6.32238e-26	--	ATP-dependent DNA helicase PIF1-like [Solanum pennellii]	-	-	-	-	GO:0043231//intracellular membrane-bounded organelle	-	-
Solyc10g086570.3	3.3	3.61	3.75	21.3	28.91	32.8	3.55333	27.67	2.96108	5.98885e-28	4.106e-25	--	NP_001234311.1 uncharacterized protein LOC778362 [Solanum lycopersicum]	-	-	-	-	GO:0009535//chloroplast thylakoid membrane;GO:0016020//membrane;GO:0016021//integral component of membrane	-	GO:0032055//negative regulation of translation in response to stress
Solyc01g010937.1	9.06	11.54	11.26	0.06	0.05	0.29	10.62	0.133333	-6.3156	6.87328e-25	4.54987e-22	Os03g0733400	XP_015081314.1 zinc finger BED domain-containing protein RICESLEEPER 2-like [Solanum pennellii]	-	-	-	-	-	GO:0003677//DNA binding;GO:0046983//protein dimerization activity	-
Solyc11g066360.2	41.94	39.39	51.41	7.4	9.54	12.17	44.2467	9.70333	-2.18902	1.3359e-24	8.54844e-22	--	XP_004250980.1 uncharacterized protein LOC101261779 [Solanum lycopersicum]	-	-	-	-	-	-	-
Solyc02g084033.1	0.07	0.12	0.11	3.88	3.08	3.68	0.1	3.54667	5.14839	2.00067e-24	1.23893e-21	--	XP_016465900.1 PREDICTED: uncharacterized protein LOC107788714 [Nicotiana tabacum]	-	-	-	-	-	-	-
Solyc08g014120.3	146.52	111.56	124.1	32.36	37.63	42.3	127.393	37.43	-1.76702	2.69303e-24	1.61557e-21	BHLH153	NP_001308100.1 transcription factor bHLH113 [Solanum lycopersicum]	-	-	-	-	GO:0005634//nucleus	GO:0046983//protein dimerization activity	-
Solyc07g056170.3	1.85	4.3	2.63	37.36	28.89	32.44	2.92667	32.8967	3.49061	3.97921e-24	2.31482e-21	AIR3	XP_004243217.1 subtilisin-like protease SBT5.3 [Solanum lycopersicum]	-	-	-	-	-	GO:0004252//serine-type endopeptidase activity;GO:0008236//serine-type peptidase activity	GO:0006508//proteolysis
Solyc11g020670.1	28.88	24.74	35.94	100.02	126.5	154.13	29.8533	126.883	2.08754	4.56433e-24	2.5771e-21	TCP22	NP_001233806.1 TCP transcription factor 12 [Solanum lycopersicum]	-	-	-	-	GO:0005634//nucleus	GO:0003700//DNA-binding transcription factor activity;GO:0043565//sequence-specific DNA binding	GO:0006351//transcription, DNA-templated;GO:0006355//regulation of transcription, DNA-templated
Solyc08g041770.3	28.27	30.4	34.94	8.04	8.19	11.01	31.2033	9.08	-1.78094	7.06196e-24	3.87338e-21	HPAT1	Hydroxyproline O-arabinosyltransferase 1 [Source:Projected from Arabidopsis thaliana (AT5G25265) UniProtKB/Swiss-Prot;Acc:Q8W4E6]	Metabolism	Glycan biosynthesis and metabolism	ko00514//Other types of O-glycan biosynthesis	K20782	GO:0016021//integral component of membrane	-	-
MSTRG.429	13.86	18.75	21.1	0	0.11	0.12	17.9033	0.0766667	-7.86741	7.64036e-24	4.07422e-21	--	hypothetical protein EJD97_002205 [Solanum chilense]	-	-	-	-	-	-	-
Solyc06g068240.3	2.76	2.94	2.31	9.53	12.02	13.07	2.67	11.54	2.11173	8.01035e-24	4.11182e-21	AVP1	XP_004241690.1 pyrophosphate-energized vacuolar membrane proton pump-like [Solanum lycopersicum]	-	-	-	-	GO:0016020//membrane;GO:0016021//integral component of membrane	GO:0004427//inorganic diphosphatase activity;GO:0009678//hydrogen-translocating pyrophosphatase activity	GO:1902600//proton transmembrane transport
Solyc11g011940.2	0.88	0.7	0.68	4.69	3.76	5.41	0.753333	4.62	2.61653	8.13925e-24	4.11182e-21	ROC8	XP_019066399.1 homeobox-leucine zipper protein ROC8-like [Solanum lycopersicum]	-	-	-	-	-	GO:0003677//DNA binding;GO:0008289//lipid binding	-
Solyc02g084210.1	0.33	0.49	0.46	13.95	7.07	16.94	0.426667	12.6533	4.89026	2.61373e-23	1.28656e-20	GMD1	XP_004232477.1 GDP-mannose 4,6 dehydratase 1-like [Solanum lycopersicum]	Metabolism;Metabolism;Metabolism	Global and overview maps;Carbohydrate metabolism;Carbohydrate metabolism	ko01100//Metabolic pathways;ko00520//Amino sugar and nucleotide sugar metabolism;ko00051//Fructose and mannose metabolism	K01711;K01711;K01711	GO:0005737//cytoplasm	GO:0008446//GDP-mannose 4,6-dehydratase activity	GO:0019673//GDP-mannose metabolic process;GO:0042351//'de novo' GDP-L-fucose biosynthetic process
Solyc12g098390.2	0.95	0.89	1.15	4.29	4.4	5.06	0.996667	4.58333	2.20121	5.14141e-23	2.46749e-20	--	XP_010314757.1 uncharacterized protein LOC101263889 isoform X2 [Solanum lycopersicum]	-	-	-	-	-	GO:0005515//protein binding	-
Solyc12g044200.2	10.23	8.9	7.88	0.26	0.18	0.75	9.00333	0.396667	-4.50446	2.58373e-22	1.20975e-19	At4g27190	XP_004252495.2 disease resistance protein RPS2-like [Solanum lycopersicum]	-	-	-	-	-	GO:0043531//ADP binding	-
Solyc02g021260.2	0.56	0.53	0.21	5.01	4.44	7.08	0.433333	5.51	3.6685	3.69864e-22	1.69054e-19	Os12g0591400	XP_010315608.1 uncharacterized protein LOC101244431 isoform X1 [Solanum lycopersicum]	-	-	-	-	-	GO:0003677//DNA binding	-
Solyc05g012020.3	4.89	3.85	6.06	18.23	19.72	19.03	4.93333	18.9933	1.94486	4.87894e-22	2.17816e-19	Solyc04g005320	MADS-box transcription factor MADS-rin [Source:UniProtKB/TrEMBL;Acc:Q8S4L3]	-	-	-	-	GO:0005634//nucleus	GO:0000977//RNA polymerase II regulatory region sequence-specific DNA binding;GO:0000978//RNA polymerase II proximal promoter sequence-specific DNA binding;GO:0000981//DNA-binding transcription factor activity, RNA polymerase II-specific;GO:0003677//DNA binding;GO:0003700//DNA-binding transcription factor activity;GO:0046983//protein dimerization activity	GO:0006351//transcription, DNA-templated;GO:0006355//regulation of transcription, DNA-templated;GO:0006357//regulation of transcription by RNA polymerase II;GO:0045944//positive regulation of transcription by RNA polymerase II
Solyc09g005590.3	82.93	81.12	72.8	22.75	18.45	18.57	78.95	19.9233	-1.98648	6.38425e-22	2.78542e-19	At3g47300	XP_004246752.3 LOW QUALITY PROTEIN: selT-like protein [Solanum lycopersicum]	-	-	-	-	-	-	-
Solyc07g008210.3	27.34	15.7	28.69	264.3	364.14	179.47	23.91	269.303	3.49355	7.60312e-22	3.24349e-19	--	XP_004242780.1 uncharacterized protein LOC101248118 [Solanum lycopersicum]	-	-	-	-	-	GO:0005515//protein binding	-
Solyc11g015890.2	15.18	19.68	27.24	1.47	0.72	0.44	20.7	0.876667	-4.56146	4.47093e-21	1.86583e-18	At3g06240	XP_010312919.1 F-box/kelch-repeat protein At3g06240-like [Solanum lycopersicum]	-	-	-	-	-	GO:0005515//protein binding	-
MSTRG.14081	3.52	2.8	4.32	22.43	25.96	17.69	3.54667	22.0267	2.63472	5.48378e-21	2.23983e-18	--	uncharacterized protein LOC112941181 [Solanum lycopersicum]	-	-	-	-	-	-	-
Solyc09g064742.1	0.4	0.08	0.78	12.65	8.33	13.52	0.42	11.5	4.7751	6.70658e-21	2.68221e-18	--	TMW82425.1 hypothetical protein EJD97_005992 [Solanum chilense]	-	-	-	-	-	-	-
MSTRG.9066	0.03	0.03	0.02	4.7	9.79	2.76	0.0266667	5.75	7.75238	1.15624e-20	4.52987e-18	--	PREDICTED: uncharacterized mitochondrial protein AtMg00810-like [Nicotiana tabacum]	-	-	-	-	-	-	GO:0044237//cellular metabolic process
Solyc03g078640.1	201.9	225.86	220.15	77.19	85.99	100.75	215.97	87.9767	-1.29564	7.07544e-20	2.71654e-17	--	XP_010318077.1 protein AF-9-like [Solanum lycopersicum]	-	-	-	-	GO:0016021//integral component of membrane	-	-
MSTRG.4746	0	0	0	6.4	7.63	9.52	0.001	7.85	12.9385	1.04448e-19	3.93153e-17	--	uncharacterized protein LOC104644746 [Solanum lycopersicum]	-	-	-	-	-	-	-
Solyc08g008370.3	942.05	920.56	869	380.66	301.65	360.36	910.537	347.557	-1.38947	1.46318e-19	5.40168e-17	--	XP_004244639.1 B2 protein [Solanum lycopersicum]	-	-	-	-	-	-	-
MSTRG.361	15.7	13.95	14.66	0.8	0.42	0.31	14.77	0.51	-4.85603	2.63518e-19	9.54484e-17	--	-	-	-	-	-	-	-	-
Solyc07g062520.3	24.17	19.98	25.55	6.79	8.2	9.25	23.2333	8.08	-1.52377	3.59331e-19	1.27742e-16	CYP72A225	VDC72579.1 unnamed protein product [Brassica rapa]	-	-	-	-	-	GO:0005506//iron ion binding;GO:0016705//oxidoreductase activity, acting on paired donors, with incorporation or reduction of molecular oxygen;GO:0020037//heme binding	GO:0055114//oxidation-reduction process
Solyc05g014490.2	31.07	23.75	29.07	9.64	8.24	9.35	27.9633	9.07667	-1.6233	7.30507e-19	2.54974e-16	At3g04130	XP_019069610.1 pentatricopeptide repeat-containing protein At3g04130, mitochondrial [Solanum lycopersicum]	-	-	-	-	-	GO:0005515//protein binding	-
Solyc12g098580.1	10.54	10.17	13.24	2.01	0.95	1.82	11.3167	1.59333	-2.82833	8.33069e-19	2.85579e-16	UGT75C1	Glycosyltransferase [Source:UniProtKB/TrEMBL;Acc:K4DHN1]	-	-	-	-	GO:0043231//intracellular membrane-bounded organelle	GO:0008194//UDP-glycosyltransferase activity;GO:0080043//quercetin 3-O-glucosyltransferase activity;GO:0080044//quercetin 7-O-glucosyltransferase activity	-
Solyc03g121010.3	7.69	6.04	5.9	1.09	0.88	1.71	6.54333	1.22667	-2.41528	9.2739e-19	3.12335e-16	VIP2	Protein PAF1 homolog [Source:Projected from Arabidopsis thaliana (AT1G79730) UniProtKB/Swiss-Prot;Acc:F4HQA1]	-	-	-	-	GO:0016593//Cdc73/Paf1 complex	-	GO:0006368//transcription elongation from RNA polymerase II promoter;GO:0016570//histone modification
MSTRG.13081	0.27	0.68	0.95	10.03	8.19	8.5	0.633333	8.90667	3.81385	1.48049e-18	4.90016e-16	--	-	-	-	-	-	-	-	-
Solyc05g054590.3	2.33	2.56	1.85	10.7	7.97	12.65	2.24667	10.44	2.21626	1.63066e-18	5.30572e-16	UXS5	TMW98738.1 hypothetical protein EJD97_003538 [Solanum chilense]	Metabolism;Metabolism	Global and overview maps;Carbohydrate metabolism	ko01100//Metabolic pathways;ko00520//Amino sugar and nucleotide sugar metabolism	K08678;K08678	-	-	-
Solyc09g097970.3	6.15	6.61	7.63	0	0.36	0.26	6.79667	0.206667	-5.03945	1.88457e-18	6.02967e-16	At1g60710	XP_010326945.1 auxin-induced protein PCNT115 [Solanum lycopersicum]	-	-	-	-	-	-	-
Solyc08g062490.3	13.96	20.52	24.4	3.1	2.09	2.16	19.6267	2.45	-3.00196	2.98289e-18	9.38731e-16	WRKY50	TMW84402.1 hypothetical protein EJD97_025265 [Solanum chilense]	-	-	-	-	-	GO:0003700//DNA-binding transcription factor activity;GO:0043565//sequence-specific DNA binding	GO:0006355//regulation of transcription, DNA-templated
Solyc02g068070.3	12.71	14.98	11.25	1.7	1.79	3.05	12.98	2.18	-2.57389	3.30035e-18	1.02188e-15	LIP2	XP_004233301.1 triacylglycerol lipase 2-like isoform X1 [Solanum lycopersicum]	Metabolism	Lipid metabolism	ko00100//Steroid biosynthesis	K01052	-	GO:0016788//hydrolase activity, acting on ester bonds	GO:0006629//lipid metabolic process
Solyc03g120410.2	84.68	99.41	100.96	247.02	212.51	316.56	95.0167	258.697	1.44501	4.06571e-18	1.23888e-15	CDI	TEY52710.1 auxin-responsive protein IAA [Salvia splendens]	-	-	-	-	GO:0005634//nucleus	GO:0005515//protein binding	GO:0006355//regulation of transcription, DNA-templated;GO:0009734//auxin-activated signaling pathway
Solyc05g051750.3	29.52	27.81	22.62	75.28	66.52	86.9	26.65	76.2333	1.51629	4.36365e-18	1.30889e-15	--	NP_001296103.1 systemin isoform 1 [Solanum lycopersicum]	-	-	-	-	GO:0005737//cytoplasm	GO:0005179//hormone activity	GO:0007165//signal transduction
Solyc06g062550.3	0.16	0.24	0.11	3.66	2.96	2.87	0.17	3.16333	4.21784	7.92457e-18	2.34043e-15	At1g17710	RDX98764.1 Inorganic pyrophosphatase 2 [Mucuna pruriens]	Metabolism;Metabolism	Global and overview maps;Metabolism of cofactors and vitamins	ko01100//Metabolic pathways;ko00750//Vitamin B6 metabolism	K13248;K13248	-	GO:0016791//phosphatase activity;GO:0046872//metal ion binding	GO:0016311//dephosphorylation
Solyc11g020180.2	3.21	2.62	3.21	0	0	0.12	3.01333	0.04	-6.23522	8.15247e-18	2.37126e-15	NUP88	XP_019066446.1 nuclear pore complex protein NUP88 [Solanum lycopersicum]	Genetic Information Processing	Translation	ko03013//RNA transport	K14318	-	GO:0017056//structural constituent of nuclear pore	GO:0000055//ribosomal large subunit export from nucleus;GO:0000056//ribosomal small subunit export from nucleus;GO:0006913//nucleocytoplasmic transport
Solyc09g007940.3	13.95	17	17.75	0	0.04	0.05	16.2333	0.03	-9.07978	1.03099e-17	2.95402e-15	ADK2	XP_004246653.1 adenosine kinase 2 [Solanum lycopersicum]	Metabolism;Metabolism	Global and overview maps;Nucleotide metabolism	ko01100//Metabolic pathways;ko00230//Purine metabolism	K00856;K00856	GO:0005634//nucleus;GO:0005829//cytosol	GO:0004001//adenosine kinase activity;GO:0016773//phosphotransferase activity, alcohol group as acceptor	GO:0006166//purine ribonucleoside salvage
Solyc11g071570.2	1.83	2.35	1.77	7.09	6.14	8.56	1.98333	7.26333	1.8727	1.08882e-17	3.07383e-15	--	XP_010313467.1 uncharacterized protein LOC101258919 [Solanum lycopersicum]	-	-	-	-	GO:0000922//spindle pole;GO:0005815//microtubule organizing center	GO:0043015//gamma-tubulin binding	GO:0000226//microtubule cytoskeleton organization;GO:0007020//microtubule nucleation
Solyc09g089610.3	1.62	0.97	2.53	77.3	177.6	22.42	1.70667	92.44	5.75926	2.2582e-17	6.28272e-15	ETR2	Ethylene receptor [Source:UniProtKB/TrEMBL;Acc:Q5QG21]	Environmental Information Processing;Environmental Information Processing	Signal transduction;Signal transduction	ko04075//Plant hormone signal transduction;ko04016//MAPK signaling pathway - plant	K14509;K14509	GO:0005783//endoplasmic reticulum;GO:0005789//endoplasmic reticulum membrane;GO:0016020//membrane;GO:0016021//integral component of membrane	GO:0000155//phosphorelay sensor kinase activity;GO:0000166//nucleotide binding;GO:0004672//protein kinase activity;GO:0005515//protein binding;GO:0005524//ATP binding;GO:0016301//kinase activity;GO:0016740//transferase activity;GO:0038199//ethylene receptor activity;GO:0046872//metal ion binding;GO:0051740//ethylene binding	GO:0000160//phosphorelay signal transduction system;GO:0006468//protein phosphorylation;GO:0007165//signal transduction;GO:0009723//response to ethylene;GO:0009873//ethylene-activated signaling pathway;GO:0010105//negative regulation of ethylene-activated signaling pathway;GO:0016310//phosphorylation
Solyc10g005960.1	127.23	137.02	130.29	50.75	45.61	64.42	131.513	53.5933	-1.29508	2.73233e-17	7.49321e-15	FLA1	XP_004248342.1 fasciclin-like arabinogalactan protein 1 [Solanum lycopersicum]	-	-	-	-	GO:0016021//integral component of membrane;GO:0046658//anchored component of plasma membrane	-	-
Solyc01g081250.3	2.98	1.9	1.71	17.46	13.42	33.61	2.19667	21.4967	3.29073	2.99515e-17	8.0983e-15	HSP26-A	RWR74843.1 putative glutathione S-transferase [Cinnamomum micranthum f. kanehirae]	Metabolism;Metabolism	Global and overview maps;Metabolism of other amino acids	ko01100//Metabolic pathways;ko00480//Glutathione metabolism	K00799;K00799	-	GO:0005515//protein binding	GO:0006749//glutathione metabolic process
Solyc04g074660.2	10.51	14.27	13.62	3.39	2.8	2.99	12.8	3.06	-2.06454	1.02969e-16	2.74541e-14	FRA10AC1	XP_004237943.1 protein FRA10AC1 [Solanum lycopersicum]	-	-	-	-	-	-	-
Solyc03g020060.3	0.51	1.74	1.37	23.96	15.21	51.09	1.20667	30.0867	4.64003	1.1261e-16	2.96133e-14	CEVI57	NP_001311403.1 proteinase inhibitor type-2 precursor [Solanum lycopersicum]	-	-	-	-	GO:0005576//extracellular region;GO:0016020//membrane;GO:0016021//integral component of membrane	GO:0004867//serine-type endopeptidase inhibitor activity;GO:0008233//peptidase activity;GO:0030414//peptidase inhibitor activity	GO:0006508//proteolysis;GO:0010466//negative regulation of peptidase activity;GO:0010951//negative regulation of endopeptidase activity
Solyc12g044950.2	96.52	31.13	36.74	0.28	1.76	0.4	54.7967	0.813333	-6.0741	1.49319e-16	3.87363e-14	FAD2	NP_001292750.1 lipid desaturase-like protein [Solanum lycopersicum]	-	-	-	-	GO:0016020//membrane;GO:0016021//integral component of membrane	GO:0016717//oxidoreductase activity, acting on paired donors, with oxidation of a pair of donors resulting in the reduction of molecular oxygen to two molecules of water	GO:0006629//lipid metabolic process;GO:0055114//oxidation-reduction process
Solyc02g082440.2	23.83	26.24	26.97	6.18	3.04	3.87	25.68	4.36333	-2.55714	1.95754e-16	4.97751e-14	--	-	-	-	-	-	-	-	-
Solyc01g111080.3	7.76	3.95	5.49	0.76	0.94	0.56	5.73333	0.753333	-2.92801	1.97057e-16	4.97751e-14	-	-	-	-	-	-	-	-	-
MSTRG.14279	9.29	9.7	8.87	0	0.5	0.44	9.28667	0.313333	-4.88939	2.38561e-16	5.9476e-14	--	-	-	-	-	-	-	-	-
Solyc12g040640.2	21.86	27.57	15.72	110.88	115.79	226.98	21.7167	151.217	2.79974	2.96254e-16	7.29127e-14	BGLU44	XP_004252272.1 beta-glucosidase 44-like isoform X1 [Solanum lycopersicum]	Metabolism;Metabolism;Metabolism;Metabolism;Metabolism	Global and overview maps;Global and overview maps;Biosynthesis of other secondary metabolites;Carbohydrate metabolism;Metabolism of other amino acids	ko01100//Metabolic pathways;ko01110//Biosynthesis of secondary metabolites;ko00940//Phenylpropanoid biosynthesis;ko00500//Starch and sucrose metabolism;ko00460//Cyanoamino acid metabolism	K05350;K05350;K05350;K05350;K05350	-	GO:0004553//hydrolase activity, hydrolyzing O-glycosyl compounds;GO:0008422//beta-glucosidase activity	GO:0005975//carbohydrate metabolic process
Solyc05g055400.3	0.24	0.08	0.48	4.44	3.73	7.62	0.266667	5.26333	4.30287	3.63366e-16	8.82979e-14	CYP77A2	NP_001310228.1 cytochrome P450 7719 [Solanum lycopersicum]	-	-	-	-	GO:0016020//membrane;GO:0016021//integral component of membrane	GO:0005506//iron ion binding;GO:0016705//oxidoreductase activity, acting on paired donors, with incorporation or reduction of molecular oxygen;GO:0016709//oxidoreductase activity, acting on paired donors, with incorporation or reduction of molecular oxygen, NAD(P)H as one donor, and incorporation of one atom of oxygen;GO:0020037//heme binding	GO:0055114//oxidation-reduction process
Solyc01g009470.2	2.65	2.12	1.61	8.31	7.25	8.45	2.12667	8.00333	1.91201	4.18808e-16	1.00498e-13	PARP3	XP_010326979.1 poly [ADP-ribose] polymerase 3-like isoform X2 [Solanum lycopersicum]	Genetic Information Processing	Replication and repair	ko03410//Base excision repair	K10798	GO:0022625//cytosolic large ribosomal subunit	GO:0003735//structural constituent of ribosome;GO:0003950//NAD+ ADP-ribosyltransferase activity;GO:0004222//metalloendopeptidase activity	GO:0002182//cytoplasmic translational elongation;GO:0006471//protein ADP-ribosylation
Solyc02g082900.3	7.14	9.28	10.35	25.99	27.76	39.3	8.92333	31.0167	1.79739	4.7249e-16	1.1198e-13	SSL6	XP_004232552.1 protein STRICTOSIDINE SYNTHASE-LIKE 6 [Solanum lycopersicum]	-	-	-	-	GO:0005783//endoplasmic reticulum;GO:0016020//membrane;GO:0016021//integral component of membrane	GO:0016844//strictosidine synthase activity	GO:0009058//biosynthetic process
Solyc06g074730.3	1.11	1.22	1.3	3.72	3.32	4.65	1.21	3.89667	1.68723	6.22241e-16	1.45673e-13	MEL1	AGO5 [Source:UniProtKB/TrEMBL;Acc:K4C9J1]	-	-	-	-	-	GO:0003676//nucleic acid binding;GO:0005515//protein binding	GO:0031047//gene silencing by RNA
Solyc02g089690.3	4.41	3.92	5.34	1.05	0.93	1.47	4.55667	1.15	-1.98634	7.64575e-16	1.76838e-13	TBL19	XP_004232106.1 protein trichome birefringence-like 19 [Solanum lycopersicum]	-	-	-	-	GO:0005794//Golgi apparatus;GO:0016021//integral component of membrane	GO:0016413//O-acetyltransferase activity	-
Solyc09g082790.3	8.77	4.95	5.65	0.34	0.48	0.39	6.45667	0.403333	-4.00075	8.27884e-16	1.89201e-13	DMC1	Meiotic recombination protein DMC1 homolog [Source:Projected from Arabidopsis thaliana (AT3G22880) UniProtKB/Swiss-Prot;Acc:Q39009]	-	-	-	-	GO:0005634//nucleus	GO:0000150//recombinase activity;GO:0000166//nucleotide binding;GO:0003677//DNA binding;GO:0005524//ATP binding;GO:0008094//DNA-dependent ATPase activity	GO:0006259//DNA metabolic process;GO:0006281//DNA repair;GO:0007131//reciprocal meiotic recombination
Solyc09g008430.3	5.28	6.39	5.28	0.1	0.09	0.55	5.65	0.246667	-4.51762	9.04543e-16	2.04288e-13	RZPF34	PHU06299.1 hypothetical protein BC332_22788 [Capsicum chinense]	Genetic Information Processing	Folding, sorting and degradation	ko04120//Ubiquitin mediated proteolysis	K10144	-	-	-
Solyc01g008800.2	2.42	2.37	2.27	11.8	13.12	7.91	2.35333	10.9433	2.21727	1.00408e-15	2.24131e-13	N	XP_004228499.1 TMV resistance protein N [Solanum lycopersicum]	-	-	-	-	-	GO:0005515//protein binding;GO:0043531//ADP binding	GO:0007165//signal transduction
MSTRG.13149	0	0	0	6.8	9.05	8.84	0.001	8.23	13.0067	1.21481e-15	2.68054e-13	--	hypothetical protein EJD97_023461, partial [Solanum chilense]	-	-	-	-	-	-	-
MSTRG.4536	14	11.88	13.92	0.67	0	0	13.2667	0.223333	-5.89246	1.27778e-15	2.78745e-13	--	uncharacterized protein LOC101261775 [Solanum lycopersicum]	-	-	-	-	-	-	-
MSTRG.7856	4.44	4.85	6.31	0.02	0	0.02	5.2	0.0133333	-8.60733	1.34215e-15	2.89497e-13	--	hypothetical protein EJD97_020470, partial [Solanum chilense]	-	-	-	-	-	-	-
Solyc02g087450.3	9.73	9.67	9.74	4.05	3.26	4.24	9.71333	3.85	-1.33511	1.58398e-15	3.37863e-13	--	XP_004232251.1 uncharacterized protein LOC101263070 [Solanum lycopersicum]	-	-	-	-	-	-	-
Solyc07g043500.1	1.78	0.68	1.61	10.23	11.78	23.22	1.35667	15.0767	3.47418	1.82662e-15	3.85337e-13	UGT94E5	Glycosyltransferase [Source:UniProtKB/TrEMBL;Acc:K4CEK8]	-	-	-	-	GO:0043231//intracellular membrane-bounded organelle	GO:0008194//UDP-glycosyltransferase activity;GO:0016758//transferase activity, transferring hexosyl groups	-
Solyc12g088910.2	15.63	16.63	17.73	5.2	3.39	5.9	16.6633	4.83	-1.78658	2.46809e-15	5.14999e-13	--	XP_004252773.1 uncharacterized protein LOC101265906 [Solanum lycopersicum]	-	-	-	-	GO:0016021//integral component of membrane	-	-
Solyc08g068390.3	56.43	61.45	74.77	9.84	4.82	13.51	64.2167	9.39	-2.77375	3.61713e-15	7.46646e-13	AIM1	XP_010325170.1 peroxisomal fatty acid beta-oxidation multifunctional protein AIM1-like [Solanum lycopersicum]	Metabolism;Metabolism;Metabolism;Metabolism;Metabolism	Global and overview maps;Global and overview maps;Global and overview maps;Lipid metabolism;Lipid metabolism	ko01100//Metabolic pathways;ko01110//Biosynthesis of secondary metabolites;ko01212//Fatty acid metabolism;ko00071//Fatty acid degradation;ko00592//alpha-Linolenic acid metabolism	K10527;K10527;K10527;K10527;K10527	GO:0005777//peroxisome	GO:0003824//catalytic activity;GO:0003857//3-hydroxyacyl-CoA dehydrogenase activity;GO:0016491//oxidoreductase activity	GO:0006631//fatty acid metabolic process;GO:0006635//fatty acid beta-oxidation;GO:0055114//oxidation-reduction process
Solyc11g011210.2	46.38	49.4	58.47	11.91	14.99	19.69	51.4167	15.53	-1.72718	4.15942e-15	8.4945e-13	RSI-1	Protein RSI-1 [Source:UniProtKB/Swiss-Prot;Acc:P47926]	-	-	-	-	GO:0005576//extracellular region	-	-
Solyc10g083830.2	6.81	4.71	7.89	1.14	1.44	1.54	6.47	1.37333	-2.23608	7.34641e-15	1.48452e-12	fluG	XP_004249470.1 protein fluG [Solanum lycopersicum]	-	-	-	-	-	GO:0003824//catalytic activity;GO:0004356//glutamate-ammonia ligase activity;GO:0016787//hydrolase activity	GO:0006542//glutamine biosynthetic process;GO:0006807//nitrogen compound metabolic process
Solyc04g081290.3	76.26	86.59	96.7	28.95	17.97	26.87	86.5167	24.5967	-1.81452	1.02583e-14	2.05134e-12	LOG1	Cytokinin riboside 5'-monophosphate phosphoribohydrolase [Source:UniProtKB/TrEMBL;Acc:K4BVK8]	-	-	-	-	GO:0005634//nucleus;GO:0005829//cytosol	GO:0016799//hydrolase activity, hydrolyzing N-glycosyl compounds	GO:0009691//cytokinin biosynthetic process
Solyc03g117190.1	6.91	6.18	6.69	1.74	1.32	1.45	6.59333	1.50333	-2.13284	1.26841e-14	2.4903e-12	--	XP_019068238.1 extensin-1-like [Solanum lycopersicum]	-	-	-	-	-	-	-
Solyc02g080290.3	17.82	16.18	14.51	6.86	6.2	7.06	16.17	6.70667	-1.26965	1.27129e-14	2.4903e-12	BGLU47	PWA72618.1 inactive beta-glucosidase 14 [Artemisia annua]	Metabolism;Metabolism;Metabolism;Metabolism;Metabolism	Global and overview maps;Global and overview maps;Biosynthesis of other secondary metabolites;Carbohydrate metabolism;Metabolism of other amino acids	ko01100//Metabolic pathways;ko01110//Biosynthesis of secondary metabolites;ko00940//Phenylpropanoid biosynthesis;ko00500//Starch and sucrose metabolism;ko00460//Cyanoamino acid metabolism	K05350;K05350;K05350;K05350;K05350	-	GO:0004553//hydrolase activity, hydrolyzing O-glycosyl compounds	GO:0005975//carbohydrate metabolic process
Solyc07g052453.1	5.31	4.59	4.91	12.66	10.8	14.81	4.93667	12.7567	1.36964	1.83572e-14	3.55963e-12	SYP132	XP_010323814.1 syntaxin-132 isoform X2 [Solanum lycopersicum]	Genetic Information Processing	Folding, sorting and degradation	ko04130//SNARE interactions in vesicular transport	K08486	GO:0016020//membrane	-	GO:0016192//vesicle-mediated transport
Solyc09g092300.3	0	0	0	2.46	3.04	2.92	0.001	2.80667	11.4546	2.02212e-14	3.88186e-12	tm-2	XP_004247880.1 disease resistance protein RPP13-like [Solanum lycopersicum]	-	-	-	-	-	GO:0043531//ADP binding	-
Solyc05g013870.3	1.82	2.19	2.37	6.62	5.39	6.84	2.12667	6.28333	1.56294	2.05732e-14	3.89402e-12	SEOB	XP_004239153.1 protein SIEVE ELEMENT OCCLUSION B-like isoform X1 [Solanum lycopersicum]	-	-	-	-	-	-	GO:0010088//phloem development
MSTRG.9092	2.66	2.76	2.69	0	0	0	2.70333	0.001	-11.4005	2.06902e-14	3.89402e-12	--	-	-	-	-	-	-	-	-
Solyc05g047530.3	1.58	1.33	2.29	68.89	260.21	16.06	1.73333	115.053	6.05261	2.47594e-14	4.61463e-12	CYP73A14	XP_004240122.1 cytochrome P450 CYP73A100 [Solanum lycopersicum]	Metabolism;Metabolism;Metabolism;Metabolism;Metabolism;Metabolism	Global and overview maps;Global and overview maps;Biosynthesis of other secondary metabolites;Biosynthesis of other secondary metabolites;Biosynthesis of other secondary metabolites;Metabolism of cofactors and vitamins	ko01100//Metabolic pathways;ko01110//Biosynthesis of secondary metabolites;ko00940//Phenylpropanoid biosynthesis;ko00941//Flavonoid biosynthesis;ko00945//Stilbenoid, diarylheptanoid and gingerol biosynthesis;ko00130//Ubiquinone and other terpenoid-quinone biosynthesis	K00487;K00487;K00487;K00487;K00487;K00487	GO:0016020//membrane;GO:0016021//integral component of membrane	GO:0005506//iron ion binding;GO:0016705//oxidoreductase activity, acting on paired donors, with incorporation or reduction of molecular oxygen;GO:0016709//oxidoreductase activity, acting on paired donors, with incorporation or reduction of molecular oxygen, NAD(P)H as one donor, and incorporation of one atom of oxygen;GO:0020037//heme binding	GO:0055114//oxidation-reduction process
Solyc11g010870.2	16.31	12.7	14.08	0	0	0.07	14.3633	0.0233333	-9.26578	2.56183e-14	4.72879e-12	--	-	-	-	-	-	-	-	-
Solyc10g076510.2	218.99	268.5	325.46	1913.99	3207.77	1228.55	270.983	2116.77	2.96559	4.20922e-14	7.69566e-12	PDC1	XP_004249069.1 pyruvate decarboxylase 1-like [Solanum lycopersicum]	Metabolism;Metabolism;Metabolism	Global and overview maps;Global and overview maps;Carbohydrate metabolism	ko01100//Metabolic pathways;ko01110//Biosynthesis of secondary metabolites;ko00010//Glycolysis / Gluconeogenesis	K01568;K01568;K01568	GO:0005622//intracellular;GO:0005829//cytosol	GO:0000287//magnesium ion binding;GO:0003824//catalytic activity;GO:0016831//carboxy-lyase activity;GO:0030976//thiamine pyrophosphate binding	-
Solyc04g056380.3	10.57	9.11	9.74	1.97	1.15	0.77	9.80667	1.29667	-2.91896	6.70121e-14	1.21361e-11	SEI1	Seipin-1 [Source:Projected from Arabidopsis thaliana (AT5G16460) UniProtKB/Swiss-Prot;Acc:Q9FFD9]	-	-	-	-	GO:0030176//integral component of endoplasmic reticulum membrane	-	GO:0019915//lipid storage;GO:0034389//lipid droplet organization
Solyc11g028080.2	21.42	17.56	18.44	0	0	0.1	19.14	0.0333333	-9.16541	6.94457e-14	1.24593e-11	-	-	-	-	-	-	-	-	-
MSTRG.19080	4.58	3.18	4.1	0	0	0	3.95333	0.001	-11.9489	8.46587e-14	1.50481e-11	--	DNA (cytosine-5)-methyltransferase CMT3 [Glycine soja]	-	-	-	-	-	-	-
Solyc11g021360.2	0.42	0.29	0.65	4.74	4.35	6.35	0.453333	5.14667	3.50499	9.1845e-14	1.61757e-11	--	-	-	-	-	-	-	-	-
Solyc01g098600.3	9.22	8.53	8.8	1.89	1.45	2.85	8.85	2.06333	-2.1007	9.78859e-14	1.70829e-11	--	XP_004230165.1 uncharacterized protein LOC101257216 [Solanum lycopersicum]	-	-	-	-	-	-	-
Solyc06g011370.3	42.93	34.47	41.15	8.46	11.3	6.55	39.5167	8.77	-2.17181	1.06821e-13	1.84743e-11	CLPB3	XP_010321894.1 chaperone protein ClpB4, mitochondrial isoform X2 [Solanum lycopersicum]	-	-	-	-	GO:0005737//cytoplasm	GO:0005524//ATP binding;GO:0016887//ATPase activity	GO:0009408//response to heat;GO:0042026//protein refolding
Solyc05g006980.3	11.96	5.82	10.57	53.05	86.85	47.87	9.45	62.59	2.72755	1.22346e-13	2.09704e-11	ATHB-16	XP_004238764.1 homeobox-leucine zipper protein HAT5 [Solanum lycopersicum]	-	-	-	-	GO:0005634//nucleus	GO:0000981//DNA-binding transcription factor activity, RNA polymerase II-specific;GO:0003677//DNA binding;GO:0003700//DNA-binding transcription factor activity;GO:0043565//sequence-specific DNA binding	GO:0006355//regulation of transcription, DNA-templated
Solyc04g051420.3	9.3	5.05	8.1	0.06	0.21	0.7	7.48333	0.323333	-4.53259	1.32771e-13	2.25559e-11	--	TMW80789.1 hypothetical protein EJD97_015100 [Solanum chilense]	-	-	-	-	-	GO:0008083//growth factor activity	-
Solyc06g053715.1	18.18	17.33	20.66	101.83	112.98	60.33	18.7233	91.7133	2.29229	3.33687e-13	5.61911e-11	--	-	-	-	-	-	-	-	-
Solyc01g109010.3	4.52	3.19	3.7	0	0	0.02	3.80333	0.00666667	-9.15608	3.4998e-13	5.84223e-11	--	TMW94789.1 hypothetical protein EJD97_009805 [Solanum chilense]	-	-	-	-	-	-	-
Solyc01g099410.3	122.33	131.81	106.25	46.49	48	47.48	120.13	47.3233	-1.34397	4.0025e-13	6.62379e-11	MtrDRAFT_AC149210g4v1	Histone H2A [Source:UniProtKB/TrEMBL;Acc:G8IIJ5]	-	-	-	-	GO:0000786//nucleosome;GO:0000790//nuclear chromatin;GO:0000792//heterochromatin;GO:0005634//nucleus;GO:0005694//chromosome;GO:0005730//nucleolus	GO:0003677//DNA binding;GO:0003682//chromatin binding;GO:0046982//protein heterodimerization activity	GO:0006325//chromatin organization;GO:0006342//chromatin silencing
MSTRG.3189	0	0	0	5.26	5.82	5.29	0.001	5.45667	12.4138	4.16734e-13	6.83765e-11	--	-	-	-	-	-	-	-	-
Solyc12g009480.2	4.12	2.96	3.66	11.4	15.66	12.32	3.58	13.1267	1.87447	5.5768e-13	9.07269e-11	SPX2	SPX domain-containing protein 1 [Source:Projected from Arabidopsis thaliana (AT5G20150) UniProtKB/Swiss-Prot;Acc:Q8LBH4]	-	-	-	-	-	-	GO:0016036//cellular response to phosphate starvation
Solyc05g009550.3	457.74	434.76	392.87	194.86	182.86	175.28	428.457	184.333	-1.21683	6.17188e-13	9.92463e-11	DDB_G0289029	XP_004238941.1 uncharacterized protein LOC101258366 [Solanum lycopersicum]	Cellular Processes	Transport and catabolism	ko04144//Endocytosis	K19476	-	-	GO:0006979//response to oxidative stress;GO:0015031//protein transport
Solyc03g007870.3	174.17	175.78	203.29	74.49	88.07	79.35	184.413	80.6367	-1.19344	7.14937e-13	1.13427e-10	HIPP39	XP_004234217.1 heavy metal-associated isoprenylated plant protein 39 [Solanum lycopersicum]	-	-	-	-	-	GO:0046872//metal ion binding	GO:0030001//metal ion transport
Solyc01g100240.3	53.26	52.33	95.72	15.76	13.06	10.99	67.1033	13.27	-2.33822	8.30149e-13	1.30626e-10	CBP60C	XP_004230284.1 calmodulin-binding protein 60 C [Solanum lycopersicum]	-	-	-	-	-	GO:0005516//calmodulin binding	-
Solyc02g086650.3	2.7	3.79	2.96	0.53	0.16	0.31	3.15	0.333333	-3.24031	8.95639e-13	1.39785e-10	PPT2	XP_004232311.1 phosphoenolpyruvate/phosphate translocator 2, chloroplastic [Solanum lycopersicum]	-	-	-	-	GO:0016021//integral component of membrane	GO:0015120//phosphoglycerate transmembrane transporter activity;GO:0015121//phosphoenolpyruvate:phosphate antiporter activity;GO:0022857//transmembrane transporter activity;GO:0071917//triose-phosphate transmembrane transporter activity	GO:0055085//transmembrane transport
Solyc12g098500.2	0.45	0.38	0.78	2.74	2.93	3.34	0.536667	3.00333	2.48447	9.31969e-13	1.44282e-10	SAHH	Adenosylhomocysteinase [Source:UniProtKB/TrEMBL;Acc:K4DHM3]	Metabolism;Metabolism	Global and overview maps;Amino acid metabolism	ko01100//Metabolic pathways;ko00270//Cysteine and methionine metabolism	K01251;K01251	GO:0005829//cytosol	GO:0004013//adenosylhomocysteinase activity;GO:0051287//NAD binding	GO:0006730//one-carbon metabolic process;GO:0019510//S-adenosylhomocysteine catabolic process
Solyc05g012850.2	76.55	92.05	85.76	38.33	31.23	39.04	84.7867	36.2	-1.22785	1.24444e-12	1.91117e-10	--	XP_004239095.1 uncharacterized protein LOC101256182 [Solanum lycopersicum]	-	-	-	-	GO:0016020//membrane;GO:0016021//integral component of membrane	-	-
Solyc05g009840.3	15.29	17.7	17.92	57.04	68.21	44.52	16.97	56.59	1.73756	1.42539e-12	2.15459e-10	SOG1	SUPPRESSOR OF GAMMA RESPONSE 1 [Source:Projected from Arabidopsis thaliana (AT1G25580) UniProtKB/Swiss-Prot;Acc:Q6NQK2]	-	-	-	-	GO:0005634//nucleus	GO:0003677//DNA binding;GO:0043565//sequence-specific DNA binding;GO:0044212//transcription regulatory region DNA binding	GO:0006355//regulation of transcription, DNA-templated
Solyc11g028020.2	8.85	7.35	7.42	0	0	0	7.87333	0.001	-12.9428	1.51111e-12	2.26631e-10	AGL11	TAGL11 transcription factor [Source:UniProtKB/TrEMBL;Acc:Q8H280]	-	-	-	-	GO:0005634//nucleus	GO:0000977//RNA polymerase II regulatory region sequence-specific DNA binding;GO:0000978//RNA polymerase II proximal promoter sequence-specific DNA binding;GO:0000981//DNA-binding transcription factor activity, RNA polymerase II-specific;GO:0003677//DNA binding;GO:0003700//DNA-binding transcription factor activity;GO:0046983//protein dimerization activity	GO:0006351//transcription, DNA-templated;GO:0006355//regulation of transcription, DNA-templated;GO:0006357//regulation of transcription by RNA polymerase II;GO:0045944//positive regulation of transcription by RNA polymerase II;GO:0048481//plant ovule development
Solyc07g042490.1	32.58	11.93	24.19	171.25	241.78	125.33	22.9	179.453	2.97019	1.65376e-12	2.44631e-10	SAUR76	Auxin-responsive protein SAUR76 [Source:Projected from Arabidopsis thaliana (AT5G20820) UniProtKB/Swiss-Prot;Acc:Q29PU2]	-	-	-	-	-	-	GO:0009733//response to auxin
Solyc06g053710.3	72.28	89.75	111.58	524.02	604.41	299.77	91.2033	476.067	2.38401	1.65662e-12	2.44631e-10	ETR2	Ethylene receptor [Source:UniProtKB/TrEMBL;Acc:Q9XET8]	Environmental Information Processing;Environmental Information Processing	Signal transduction;Signal transduction	ko04075//Plant hormone signal transduction;ko04016//MAPK signaling pathway - plant	K14509;K14509	GO:0005783//endoplasmic reticulum;GO:0005789//endoplasmic reticulum membrane;GO:0016020//membrane;GO:0016021//integral component of membrane	GO:0000155//phosphorelay sensor kinase activity;GO:0000166//nucleotide binding;GO:0004672//protein kinase activity;GO:0005515//protein binding;GO:0005524//ATP binding;GO:0016301//kinase activity;GO:0016740//transferase activity;GO:0038199//ethylene receptor activity;GO:0046872//metal ion binding;GO:0051740//ethylene binding	GO:0000160//phosphorelay signal transduction system;GO:0006468//protein phosphorylation;GO:0007165//signal transduction;GO:0009723//response to ethylene;GO:0009873//ethylene-activated signaling pathway;GO:0010105//negative regulation of ethylene-activated signaling pathway;GO:0016310//phosphorylation
Solyc06g065825.1	1.78	1.38	1.78	4.65	4.59	6.34	1.64667	5.19333	1.65711	1.80168e-12	2.64022e-10	--	XP_019070120.1 uncharacterized protein LOC101267126 isoform X2 [Solanum lycopersicum]	-	-	-	-	-	-	-
Solyc08g076050.3	2.19	1.98	2.68	0.51	0.31	0.25	2.28333	0.356667	-2.67849	2.02678e-12	2.94758e-10	CES101	TMW82639.1 hypothetical protein EJD97_005487 [Solanum chilense]	-	-	-	-	-	GO:0004672//protein kinase activity;GO:0004674//protein serine/threonine kinase activity;GO:0005524//ATP binding	GO:0006468//protein phosphorylation
Solyc07g005140.3	13.65	12.26	11.33	4.81	5.05	4.68	12.4133	4.84667	-1.35683	2.15616e-12	3.11216e-10	RR23	XP_004242565.1 two-component response regulator ORR24 isoform X1 [Solanum lycopersicum]	-	-	-	-	-	GO:0003677//DNA binding;GO:0003700//DNA-binding transcription factor activity	GO:0000160//phosphorelay signal transduction system;GO:0007165//signal transduction
Solyc03g114910.3	4.71	4.9	4.75	1.95	2.15	2.52	4.78667	2.20667	-1.11715	2.3654e-12	3.3887e-10	BC1L6	COBRA-like protein [Source:UniProtKB/TrEMBL;Acc:K4BKZ3]	-	-	-	-	GO:0031225//anchored component of membrane;GO:0046658//anchored component of plasma membrane	-	GO:0009664//plant-type cell wall organization;GO:0009832//plant-type cell wall biogenesis;GO:0010215//cellulose microfibril organization;GO:0052324//plant-type cell wall cellulose biosynthetic process
Solyc07g056670.3	44.49	68.36	77.99	514.43	839.47	279.74	63.6133	544.547	3.09765	2.51296e-12	3.57343e-10	GA2OX1	Gibberellin 2-oxidase 2 [Source:UniProtKB/TrEMBL;Acc:A0FK57]	Metabolism;Metabolism	Global and overview maps;Metabolism of terpenoids and polyketides	ko01110//Biosynthesis of secondary metabolites;ko00904//Diterpenoid biosynthesis	K04125;K04125	-	GO:0016491//oxidoreductase activity;GO:0031418//L-ascorbic acid binding;GO:0046872//metal ion binding;GO:0051213//dioxygenase activity;GO:0052634//C-19 gibberellin 2-beta-dioxygenase activity	GO:0009416//response to light stimulus;GO:0009686//gibberellin biosynthetic process;GO:0045487//gibberellin catabolic process;GO:0055114//oxidation-reduction process
Solyc01g112080.3	10.38	16.25	10.62	67.09	42.16	49.69	12.4167	52.98	2.09317	2.53297e-12	3.5754e-10	LYM2	LysM domain-containing GPI-anchored protein 2 [Source:Projected from Arabidopsis thaliana (AT2G17120) UniProtKB/Swiss-Prot;Acc:O23006]	-	-	-	-	GO:0009506//plasmodesma;GO:0046658//anchored component of plasma membrane	GO:0008061//chitin binding	-
Solyc07g008250.3	6.48	11.98	15.06	88.6	86.58	49.18	11.1733	74.7867	2.74272	2.98632e-12	4.16118e-10	EBF2	Putative EIN3-binding F-box protein 2 [Source:UniProtKB/TrEMBL;Acc:K4CBU4]	Environmental Information Processing;Environmental Information Processing	Signal transduction;Signal transduction	ko04075//Plant hormone signal transduction;ko04016//MAPK signaling pathway - plant	K14515;K14515	GO:0019005//SCF ubiquitin ligase complex	GO:0005515//protein binding	GO:0006511//ubiquitin-dependent protein catabolic process;GO:0016567//protein ubiquitination;GO:0031146//SCF-dependent proteasomal ubiquitin-dependent protein catabolic process
Solyc01g108975.1	1.42	0.92	1.15	0	0	0	1.16333	0.001	-10.184	2.99131e-12	4.16118e-10	--	TMW81095.1 hypothetical protein EJD97_012004 [Solanum chilense]	-	-	-	-	-	-	-
Solyc01g009830.3	2.45	1.34	0.54	14.38	11.86	18.33	1.44333	14.8567	3.36363	3.42341e-12	4.728e-10	UGNT1	XP_004228435.1 nucleotide-sugar uncharacterized transporter 3-like [Solanum lycopersicum]	-	-	-	-	GO:0016021//integral component of membrane	-	-
Solyc10g085290.2	10.39	9.75	11.26	23.4	28.77	23.63	10.4667	25.2667	1.27143	3.85907e-12	5.29161e-10	BAG4	BAG family molecular chaperone regulator 4 [Source:Projected from Arabidopsis thaliana (AT3G51780) UniProtKB/Swiss-Prot;Acc:Q8RX71]	-	-	-	-	-	GO:0005515//protein binding;GO:0051087//chaperone binding	-
Solyc11g018500.2	2.63	2.03	1.54	7.03	8.88	15.32	2.06667	10.41	2.33259	4.29487e-12	5.84742e-10	BGAL16	XP_004250388.2 beta-galactosidase 16-like isoform X1 [Solanum lycopersicum]	-	-	-	-	-	GO:0004553//hydrolase activity, hydrolyzing O-glycosyl compounds	GO:0005975//carbohydrate metabolic process
Solyc11g065180.2	7.79	6.51	5.86	15.05	16.96	16.62	6.72	16.21	1.27035	5.21708e-12	7.05297e-10	Thumpd1	XP_004250910.1 THUMP domain-containing protein 1 homolog [Solanum lycopersicum]	-	-	-	-	-	GO:0003723//RNA binding	GO:0006400//tRNA modification
Solyc11g020290.2	0	0	0	1.48	1.98	2.74	0.001	2.06667	11.0131	5.48149e-12	7.35861e-10	MSI1	NP_001234002.1 WD-40 repeat-containing protein MSI1 [Solanum lycopersicum]	-	-	-	-	-	GO:0003824//catalytic activity;GO:0005515//protein binding;GO:0008964//phosphoenolpyruvate carboxylase activity	GO:0006099//tricarboxylic acid cycle;GO:0015977//carbon fixation
Solyc02g084220.3	1.77	0.9	1.52	5.89	5.49	6.34	1.39667	5.90667	2.08036	6.96526e-12	9.28556e-10	--	XP_004232476.1 uncharacterized protein LOC101255052 [Solanum lycopersicum]	-	-	-	-	-	-	-
MSTRG.4339	2.45	2.01	2.06	0	0	0	2.17333	0.001	-11.0857	7.17858e-12	9.50395e-10	--	putative protein disulfide-isomerase SCO2-like isoform X1 [Capsicum annuum]	-	-	-	-	-	-	-
Solyc03g095860.3	8.75	5.67	5.36	1.31	1.29	1.64	6.59333	1.41333	-2.22191	7.2996e-12	9.59798e-10	--	XP_004235236.1 ankyrin-3 [Solanum lycopersicum]	-	-	-	-	-	GO:0005515//protein binding	-
MSTRG.3287	6.88	5.03	6.49	0	0	0.11	6.13333	0.0366667	-7.38606	8.4021e-12	1.09725e-09	--	-	-	-	-	-	-	-	-
Solyc02g094060.3	0.48	0.29	0.6	1.77	1.92	2.29	0.456667	1.99333	2.12597	9.10381e-12	1.18085e-09	CLC-A	Chloride channel protein [Source:UniProtKB/TrEMBL;Acc:K4BDK2]	-	-	-	-	GO:0009705//plant-type vacuole membrane;GO:0016020//membrane;GO:0016021//integral component of membrane	GO:0005247//voltage-gated chloride channel activity;GO:0009671//nitrate:proton symporter activity	GO:0006821//chloride transport;GO:0010167//response to nitrate;GO:0015706//nitrate transport;GO:0055085//transmembrane transport;GO:1902476//chloride transmembrane transport
Solyc02g087190.1	121.34	100.23	89.34	33.62	41.28	43.34	103.637	39.4133	-1.39478	9.17309e-12	1.18185e-09	PER63	Peroxidase [Source:UniProtKB/TrEMBL;Acc:K4BBM6]	Metabolism;Metabolism;Metabolism	Global and overview maps;Global and overview maps;Biosynthesis of other secondary metabolites	ko01100//Metabolic pathways;ko01110//Biosynthesis of secondary metabolites;ko00940//Phenylpropanoid biosynthesis	K00430;K00430;K00430	GO:0005576//extracellular region	GO:0004601//peroxidase activity;GO:0020037//heme binding;GO:0046872//metal ion binding	GO:0006979//response to oxidative stress;GO:0042744//hydrogen peroxide catabolic process;GO:0055114//oxidation-reduction process
Solyc10g011920.2	1.54	0.66	1.22	0	0	0	1.14	0.001	-10.1548	1.06324e-11	1.36073e-09	TPA1	KVH90475.1 Aromatic amino acid lyase [Cynara cardunculus var. scolymus] [Cynara cardunculus]	Metabolism;Metabolism;Metabolism;Metabolism	Global and overview maps;Global and overview maps;Biosynthesis of other secondary metabolites;Amino acid metabolism	ko01100//Metabolic pathways;ko01110//Biosynthesis of secondary metabolites;ko00940//Phenylpropanoid biosynthesis;ko00360//Phenylalanine metabolism	K10775;K10775;K10775;K10775	GO:0005737//cytoplasm	GO:0003824//catalytic activity;GO:0016841//ammonia-lyase activity	GO:0006559//L-phenylalanine catabolic process
Solyc04g007000.1	0.38	0.41	0.38	19.34	32.75	2.65	0.39	18.2467	5.54801	1.27004e-11	1.61464e-09	RAV1	RAV1 [Source:UniProtKB/TrEMBL;Acc:E1U2K4]	-	-	-	-	GO:0005634//nucleus	GO:0003677//DNA binding;GO:0003700//DNA-binding transcription factor activity	GO:0006351//transcription, DNA-templated;GO:0006355//regulation of transcription, DNA-templated;GO:0006952//defense response
Solyc07g007760.3	3223.22	1830.04	2403.43	587.15	740.27	524.67	2485.56	617.363	-2.00938	1.32079e-11	1.66811e-09	SD2	NP_001333453.1 defensin-like protein precursor [Solanum lycopersicum]	-	-	-	-	-	-	GO:0006952//defense response
Solyc07g055930.3	47.33	27.78	45.04	11.82	9.06	13.66	40.05	11.5133	-1.7985	1.34024e-11	1.67593e-09	GAUT15	Hexosyltransferase [Source:UniProtKB/TrEMBL;Acc:K4CGC6]	-	-	-	-	GO:0000139//Golgi membrane;GO:0016021//integral component of membrane	GO:0016757//transferase activity, transferring glycosyl groups;GO:0047262//polygalacturonate 4-alpha-galacturonosyltransferase activity	GO:0045489//pectin biosynthetic process;GO:0071555//cell wall organization
Solyc06g008050.3	42.66	14.5	12.46	0.55	0.05	1.11	23.2067	0.57	-5.34743	1.34444e-11	1.67593e-09	YUC8	NP_001307429.1 probable indole-3-pyruvate monooxygenase YUCCA8 [Solanum lycopersicum]	Metabolism;Metabolism	Global and overview maps;Amino acid metabolism	ko01100//Metabolic pathways;ko00380//Tryptophan metabolism	K11816;K11816	-	GO:0004499//N,N-dimethylaniline monooxygenase activity;GO:0050660//flavin adenine dinucleotide binding;GO:0050661//NADP binding	GO:0055114//oxidation-reduction process
Solyc03g083360.3	49.09	42.24	54.57	15.02	10.05	19.65	48.6333	14.9067	-1.70599	1.37051e-11	1.6974e-09	PME61	Pectinesterase [Source:UniProtKB/TrEMBL;Acc:K4BIB2]	-	-	-	-	GO:0005618//cell wall;GO:0016021//integral component of membrane	GO:0004857//enzyme inhibitor activity;GO:0030599//pectinesterase activity;GO:0045330//aspartyl esterase activity;GO:0046910//pectinesterase inhibitor activity	GO:0042545//cell wall modification;GO:0045490//pectin catabolic process
Solyc07g026650.3	18.42	31.9	46.68	468.43	861.02	169.78	32.3333	499.743	3.95009	1.40472e-11	1.72861e-09	ACO1	1-aminocyclopropane-1-carboxylate oxidase [Source:UniProtKB/TrEMBL;Acc:Q6A1K7]	Metabolism;Metabolism;Metabolism	Global and overview maps;Global and overview maps;Amino acid metabolism	ko01100//Metabolic pathways;ko01110//Biosynthesis of secondary metabolites;ko00270//Cysteine and methionine metabolism	K05933;K05933;K05933	-	GO:0009815//1-aminocyclopropane-1-carboxylate oxidase activity;GO:0016491//oxidoreductase activity;GO:0031418//L-ascorbic acid binding;GO:0046872//metal ion binding;GO:0051213//dioxygenase activity	GO:0051365//cellular response to potassium ion starvation;GO:0055114//oxidation-reduction process;GO:0071281//cellular response to iron ion;GO:0071398//cellular response to fatty acid;GO:0071732//cellular response to nitric oxide
Solyc11g012560.2	0	0	0	2.5	2.58	2.48	0.001	2.52	11.2992	1.54878e-11	1.89375e-09	At3g23880	XP_015057410.1 F-box/kelch-repeat protein At3g23880-like, partial [Solanum pennellii]	-	-	-	-	-	GO:0005515//protein binding	-
Solyc10g076840.2	2.79	2.37	3.37	0.14	0.16	0.45	2.84333	0.25	-3.50758	1.58386e-11	1.91466e-09	ANS	XP_004249085.1 probable 2-oxoglutarate-dependent dioxygenase ANS [Solanum lycopersicum]	-	-	-	-	-	GO:0016491//oxidoreductase activity;GO:0046872//metal ion binding;GO:0051213//dioxygenase activity	GO:0055114//oxidation-reduction process
Solyc07g043620.3	26.65	23.08	24.91	8.21	7.86	12.7	24.88	9.59	-1.37538	1.58582e-11	1.91466e-09	ARF6	XP_015082267.1 auxin response factor 6-like isoform X1 [Solanum pennellii]	-	-	-	-	GO:0005634//nucleus	GO:0003677//DNA binding;GO:0005515//protein binding	GO:0006355//regulation of transcription, DNA-templated;GO:0009725//response to hormone;GO:0009734//auxin-activated signaling pathway
Solyc02g085910.3	12.21	8.25	32.17	384.96	597.14	113.47	17.5433	365.19	4.37965	2.28646e-11	2.74333e-09	LBD41	LOB domain-containing protein 40 [Source:Projected from Arabidopsis thaliana (AT1G67100) UniProtKB/Swiss-Prot;Acc:Q9ZW96]	-	-	-	-	-	-	-
MSTRG.14037	3.85	3.74	3.58	0	0	0	3.72333	0.001	-11.8624	2.41926e-11	2.88463e-09	--	sulfate transport system ATP-binding protein [Salvia splendens]	-	-	-	-	-	-	-
Solyc03g083130.2	1.2	0.81	0.75	0	0	0	0.92	0.001	-9.84549	2.64704e-11	3.13674e-09	GMI1	XP_019068467.1 structural maintenance of chromosomes flexible hinge domain-containing protein GMI1 isoform X11 [Solanum lycopersicum]	-	-	-	-	-	-	-
Solyc09g083120.3	1.45	1.72	1.12	3.81	5.6	5.37	1.43	4.92667	1.7846	2.66924e-11	3.14365e-09	AARE	QCE05015.1 acylaminoacyl-peptidase [Vigna unguiculata]	-	-	-	-	-	GO:0004252//serine-type endopeptidase activity;GO:0008236//serine-type peptidase activity	GO:0006508//proteolysis
Solyc01g008340.3	11.01	12.02	14.2	24.71	22.61	27.24	12.41	24.8533	1.00194	2.96384e-11	3.44829e-09	At4g17560	Putative L19 ribosomal protein [Source:UniProtKB/TrEMBL;Acc:A1X876]	Genetic Information Processing	Translation	ko03010//Ribosome	K02884	GO:0005840//ribosome	GO:0003735//structural constituent of ribosome	GO:0006412//translation
Solyc06g073300.1	164.75	163.13	150.41	72.13	63.28	89.32	159.43	74.91	-1.08969	3.30315e-11	3.81739e-09	RPL27	60S ribosomal protein L27 [Source:UniProtKB/TrEMBL;Acc:K4C949]	Genetic Information Processing	Translation	ko03010//Ribosome	K02901	GO:0005840//ribosome;GO:0022625//cytosolic large ribosomal subunit	GO:0003735//structural constituent of ribosome	GO:0006412//translation
Solyc01g056730.2	0	0.06	0	5.62	5.6	3.95	0.02	5.05667	7.98204	3.32086e-11	3.81739e-09	--	XP_010319575.1 uncharacterized protein LOC101259478 isoform X1 [Solanum lycopersicum]	-	-	-	-	-	GO:0003676//nucleic acid binding;GO:0008270//zinc ion binding	-
Solyc08g069180.3	3.47	3.04	2.39	0.13	0.35	0.57	2.96667	0.35	-3.08342	3.77955e-11	4.31881e-09	PUB52	XP_019070585.1 U-box domain-containing protein 52-like [Solanum lycopersicum]	-	-	-	-	-	GO:0004672//protein kinase activity;GO:0005524//ATP binding	GO:0006468//protein phosphorylation
Solyc04g071660.3	5.91	5.19	6.5	2.05	1.4	2.53	5.86667	1.99333	-1.55736	4.05768e-11	4.60918e-09	--	XP_010320101.1 uncharacterized protein LOC101253281 isoform X4 [Solanum lycopersicum]	-	-	-	-	-	-	-
Solyc07g064490.3	5.5	5.78	5.89	2.49	2.44	3.15	5.72333	2.69333	-1.08746	4.18738e-11	4.72854e-09	At5g54890	XP_004244129.1 CRS2-associated factor 2, mitochondrial [Solanum lycopersicum]	-	-	-	-	GO:0005739//mitochondrion	GO:0003723//RNA binding	-
Solyc04g074810.3	0.14	0.32	0.47	3.06	3.91	2.13	0.31	3.03333	3.29056	4.97208e-11	5.54936e-09	BHLH94	XP_004237957.1 transcription factor bHLH94-like [Solanum lycopersicum]	-	-	-	-	-	GO:0046983//protein dimerization activity	-
Solyc12g088670.2	15.3	8.65	10.57	3.31	2.66	3.47	11.5067	3.14667	-1.87057	5.45782e-11	6.05628e-09	RD21B	CYP1 [Source:UniProtKB/TrEMBL;Acc:O49877]	-	-	-	-	GO:0005615//extracellular space;GO:0005764//lysosome	GO:0004197//cysteine-type endopeptidase activity;GO:0008233//peptidase activity;GO:0008234//cysteine-type peptidase activity;GO:0016787//hydrolase activity	GO:0006508//proteolysis;GO:0051603//proteolysis involved in cellular protein catabolic process
Solyc11g072860.2	35.28	38.42	28.28	11.39	12.11	15.04	33.9933	12.8467	-1.40386	5.73777e-11	6.33035e-09	At1g07660	Histone H4 [Source:UniProtKB/Swiss-Prot;Acc:P35057]	-	-	-	-	GO:0000786//nucleosome;GO:0005634//nucleus;GO:0005694//chromosome	GO:0003677//DNA binding;GO:0046982//protein heterodimerization activity	GO:0006334//nucleosome assembly
Solyc09g014610.3	3.56	2.98	6.34	0.54	0.35	0.76	4.29333	0.55	-2.96459	6.15752e-11	6.75462e-09	SLAH3	XP_004246840.2 S-type anion channel SLAH2-like [Solanum lycopersicum]	-	-	-	-	GO:0016021//integral component of membrane	-	GO:0055085//transmembrane transport
Solyc04g064620.3	49.66	35.96	50.36	10.88	13.79	19.06	45.3267	14.5767	-1.6367	7.10207e-11	7.7465e-09	SWEET1	Bidirectional sugar transporter SWEET1 [Source:Projected from Arabidopsis thaliana (AT1G21460) UniProtKB/Swiss-Prot;Acc:Q8L9J7]	-	-	-	-	GO:0016021//integral component of membrane	GO:0051119//sugar transmembrane transporter activity	-
Solyc05g009750.1	1.38	1.65	1.76	0.04	0.06	0.1	1.59667	0.0666667	-4.58195	7.78748e-11	8.44612e-09	R1A-10	XP_015075892.2 putative late blight resistance protein homolog R1A-10 [Solanum pennellii]	-	-	-	-	-	GO:0043531//ADP binding	-
Solyc06g072845.1	1667.23	1029.25	958.94	217.72	354.71	270.19	1218.47	280.873	-2.11708	9.14904e-11	9.86708e-09	At5g17165	XP_004241437.1 late embryogenesis abundant protein At5g17165 [Solanum lycopersicum]	-	-	-	-	-	-	-
Solyc09g008320.3	68.22	56.1	111.1	15.8	7.41	17.8	78.4733	13.67	-2.52119	1.11609e-10	1.19031e-08	XTH32	Xyloglucan endotransglucosylase/hydrolase [Source:UniProtKB/TrEMBL;Acc:K4CQM0]	-	-	-	-	GO:0005618//cell wall;GO:0048046//apoplast	GO:0004553//hydrolase activity, hydrolyzing O-glycosyl compounds;GO:0016762//xyloglucan:xyloglucosyl transferase activity	GO:0005975//carbohydrate metabolic process;GO:0006073//cellular glucan metabolic process;GO:0010411//xyloglucan metabolic process;GO:0016998//cell wall macromolecule catabolic process;GO:0042546//cell wall biogenesis;GO:0071555//cell wall organization
Solyc01g112190.3	1.62	1.39	1.67	0.33	0.22	0.38	1.56	0.31	-2.33121	1.24593e-10	1.32144e-08	NLP2	XP_004231096.1 protein NLP2 [Solanum lycopersicum]	-	-	-	-	GO:0005634//nucleus	GO:0003677//DNA binding;GO:0005515//protein binding	GO:0006351//transcription, DNA-templated;GO:0006355//regulation of transcription, DNA-templated
Solyc10g008880.3	76.64	77.28	63.97	27.95	20.55	33.81	72.63	27.4367	-1.40446	1.50333e-10	1.57702e-08	VOZ1	XP_004248126.1 transcription factor VOZ1 [Solanum lycopersicum]	-	-	-	-	GO:0005634//nucleus	GO:0043565//sequence-specific DNA binding	GO:0006355//regulation of transcription, DNA-templated;GO:0045893//positive regulation of transcription, DNA-templated;GO:0048578//positive regulation of long-day photoperiodism, flowering
Solyc06g005170.3	334.24	419.66	390.99	175.42	131.58	147.28	381.63	151.427	-1.33356	1.54026e-10	1.60697e-08	MPK3	Mitogen-activated protein kinase [Source:UniProtKB/TrEMBL;Acc:Q84MI4]	Environmental Information Processing;Organismal Systems	Signal transduction;Environmental adaptation	ko04016//MAPK signaling pathway - plant;ko04626//Plant-pathogen interaction	K20536;K20536	GO:0005634//nucleus;GO:0005737//cytoplasm	GO:0000166//nucleotide binding;GO:0004672//protein kinase activity;GO:0004674//protein serine/threonine kinase activity;GO:0004707//MAP kinase activity;GO:0005524//ATP binding;GO:0016301//kinase activity;GO:0016740//transferase activity	GO:0000165//MAPK cascade;GO:0006468//protein phosphorylation;GO:0009409//response to cold;GO:0009414//response to water deprivation;GO:0010468//regulation of gene expression;GO:0016310//phosphorylation;GO:0035556//intracellular signal transduction;GO:0042742//defense response to bacterium;GO:0050832//defense response to fungus;GO:1901002//positive regulation of response to salt stress
Solyc09g090620.1	12.08	9.71	10.76	2.77	2.94	3.21	10.85	2.97333	-1.86754	1.84069e-10	1.89977e-08	--	TMW97192.1 hypothetical protein EJD97_006036 [Solanum chilense]	-	-	-	-	-	-	-
Solyc08g006150.3	16.87	19.73	18.71	33.37	35.58	47.89	18.4367	38.9467	1.07892	1.91914e-10	1.97015e-08	GGCT2;1	Gamma-glutamylcyclotransferase [Source:UniProtKB/TrEMBL;Acc:K4CIA4]	Metabolism;Metabolism	Global and overview maps;Metabolism of other amino acids	ko01100//Metabolic pathways;ko00480//Glutathione metabolism	K22596;K22596	GO:0005737//cytoplasm	GO:0003839//gamma-glutamylcyclotransferase activity	GO:0006751//glutathione catabolic process
Solyc06g048905.1	0.06	0.04	0.03	1.71	1.74	1.3	0.0433333	1.58333	5.19134	1.98378e-10	2.02567e-08	--	XP_019069774.1 uncharacterized protein LOC104647941 [Solanum lycopersicum]	-	-	-	-	-	-	GO:0009744//response to sucrose;GO:0043562//cellular response to nitrogen levels
Solyc11g017470.2	20.71	21.3	22.38	101.61	51.6	68.64	21.4633	73.95	1.78468	1.99513e-10	2.02648e-08	NAC002	NAC4 domain protein [Source:UniProtKB/TrEMBL;Acc:K4D6Q0]	-	-	-	-	GO:0005634//nucleus	GO:0003677//DNA binding	GO:0006355//regulation of transcription, DNA-templated
Solyc11g072040.2	7.6	5.89	9.09	2.06	1.21	1.12	7.52667	1.46333	-2.36275	2.03944e-10	2.06058e-08	At1g71691	XP_004251233.1 GDSL esterase/lipase At1g71250 [Solanum lycopersicum]	-	-	-	-	-	GO:0016788//hydrolase activity, acting on ester bonds	-
Solyc04g071085.1	127.8	116.48	153.56	60.87	62.31	72.96	132.613	65.38	-1.0203	2.06627e-10	2.07452e-08	--	-	-	-	-	-	-	GO:0005199//structural constituent of cell wall	GO:0009664//plant-type cell wall organization
Solyc04g081700.3	0	0	0.1	7.9	6.09	8.13	0.0333333	7.37333	7.78921	2.1159e-10	2.09707e-08	--	-	-	-	-	-	-	-	-
Solyc08g065320.3	2.57	2.72	4.47	26.13	30.58	11.83	3.25333	22.8467	2.81199	2.11924e-10	2.09707e-08	RTE1	Green ripe-like 1 [Source:UniProtKB/TrEMBL;Acc:Q1HTV4]	Environmental Information Processing	Signal transduction	ko04016//MAPK signaling pathway - plant	K20726	GO:0005783//endoplasmic reticulum;GO:0005794//Golgi apparatus;GO:0016020//membrane;GO:0016021//integral component of membrane	-	GO:0009723//response to ethylene;GO:0010104//regulation of ethylene-activated signaling pathway
Solyc02g090120.1	3.47	3.19	11.42	90.65	207.97	46.98	6.02667	115.2	4.25664	2.13632e-10	2.10313e-08	--	TMW93215.1 hypothetical protein EJD97_012012 [Solanum chilense]	-	-	-	-	-	-	-
MSTRG.19248	0.05	0	0	1.95	1.9	3.01	0.0166667	2.28667	7.10014	2.17852e-10	2.13372e-08	--	gag-pol polyprotein [Solanum lycopersicum]	-	-	-	-	-	-	-
Solyc03g031800.3	44.36	50.56	45.79	16.66	9.23	16.97	46.9033	14.2867	-1.71502	2.22322e-10	2.16645e-08	XTH8	Xyloglucan endotransglucosylase/hydrolase [Source:UniProtKB/TrEMBL;Acc:K4BFF2]	-	-	-	-	GO:0005618//cell wall;GO:0048046//apoplast	GO:0004553//hydrolase activity, hydrolyzing O-glycosyl compounds;GO:0016762//xyloglucan:xyloglucosyl transferase activity	GO:0005975//carbohydrate metabolic process;GO:0006073//cellular glucan metabolic process;GO:0010411//xyloglucan metabolic process;GO:0042546//cell wall biogenesis;GO:0071555//cell wall organization
MSTRG.4590	0	0	0	5.34	6.04	8.55	0.001	6.64333	12.6977	2.26709e-10	2.19805e-08	--	-	-	-	-	-	-	-	-
Solyc06g065690.3	16.49	16.87	18.93	7.43	5.98	9.38	17.43	7.59667	-1.19813	2.28637e-10	2.20561e-08	B'KAPPA	Serine/threonine protein phosphatase 2A regulatory subunit [Source:UniProtKB/TrEMBL;Acc:K4C7J8]	Genetic Information Processing	Translation	ko03015//mRNA surveillance pathway	K11584	GO:0000159//protein phosphatase type 2A complex;GO:0005634//nucleus;GO:0005829//cytosol	GO:0019888//protein phosphatase regulator activity;GO:0072542//protein phosphatase activator activity	GO:0007165//signal transduction;GO:0031952//regulation of protein autophosphorylation
Solyc12g044630.2	9.51	8.51	10.55	1.35	1.34	3.01	9.52333	1.9	-2.32547	2.30287e-10	2.21041e-08	PRO1	Profilin-1 [Source:UniProtKB/Swiss-Prot;Acc:Q41344]	-	-	-	-	GO:0005737//cytoplasm;GO:0005856//cytoskeleton;GO:0005938//cell cortex	GO:0003779//actin binding;GO:0003785//actin monomer binding	GO:0042989//sequestering of actin monomers
Solyc11g066860.2	5.31	9.02	7.8	59.18	22.55	43.71	7.37667	41.8133	2.50292	2.44378e-10	2.32932e-08	--	XP_010313326.1 uncharacterized protein LOC101246792 [Solanum lycopersicum]	-	-	-	-	-	-	-
Solyc12g040800.2	12.58	17.08	17.28	4.29	2.52	5.27	15.6467	4.02667	-1.9582	2.45102e-10	2.32932e-08	CAR4	XP_010314227.1 protein C2-DOMAIN ABA-RELATED 4 [Solanum lycopersicum]	-	-	-	-	-	-	-
Solyc01g098270.1	0	0	0	2.76	2.83	2.64	0.001	2.74333	11.4217	2.74779e-10	2.59849e-08	--	XP_019068842.1 uncharacterized protein LOC104644338 [Solanum lycopersicum]	-	-	-	-	-	-	-
Solyc03g007940.3	1.41	1.36	0.97	4.09	2.95	5.24	1.24667	4.09333	1.7152	3.28976e-10	3.08066e-08	GSVIVT00026920001	XP_004234221.1 probable polygalacturonase [Solanum lycopersicum]	-	-	-	-	-	GO:0004650//polygalacturonase activity	GO:0005975//carbohydrate metabolic process
Solyc03g093080.3	1014.2	1220.96	1078.85	293.1	108.35	133.67	1104.67	178.373	-2.63064	3.31979e-10	3.09369e-08	XTH23	Xyloglucan endotransglucosylase/hydrolase [Source:UniProtKB/TrEMBL;Acc:K4BII5]	Environmental Information Processing	Signal transduction	ko04075//Plant hormone signal transduction	K14504	GO:0005618//cell wall;GO:0048046//apoplast	GO:0004553//hydrolase activity, hydrolyzing O-glycosyl compounds;GO:0016762//xyloglucan:xyloglucosyl transferase activity	GO:0005975//carbohydrate metabolic process;GO:0006073//cellular glucan metabolic process;GO:0010411//xyloglucan metabolic process;GO:0042546//cell wall biogenesis;GO:0071555//cell wall organization
Solyc09g083030.1	18.81	13.21	18.86	42.08	34.73	45.24	16.96	40.6833	1.2623	3.39452e-10	3.14805e-08	JAL48	XP_010326701.1 inactive protein RESTRICTED TEV MOVEMENT 1-like [Solanum lycopersicum]	-	-	-	-	-	-	-
MSTRG.12903	1.85	1.13	1.26	4.47	5.02	5.44	1.41333	4.97667	1.81608	4.15241e-10	3.83239e-08	--	hypothetical protein EJD97_021652, partial [Solanum chilense]	-	-	-	-	-	-	-
Solyc02g072520.3	12.93	12.7	11.48	3.53	1.71	4.03	12.37	3.09	-2.00117	4.38767e-10	4.03015e-08	CAMRLK	MEE62 [Source:Projected from Arabidopsis thaliana (AT5G45800) UniProtKB/TrEMBL;Acc:A0A178UKF2]	-	-	-	-	GO:0016021//integral component of membrane	GO:0004672//protein kinase activity;GO:0005515//protein binding;GO:0005516//calmodulin binding;GO:0005524//ATP binding	GO:0006468//protein phosphorylation;GO:0006970//response to osmotic stress;GO:0009625//response to insect;GO:0009733//response to auxin;GO:0009793//embryo development ending in seed dormancy;GO:0046777//protein autophosphorylation
Solyc02g071800.3	5.31	4.08	6.41	0.5	1.31	1.1	5.26667	0.97	-2.44083	4.4559e-10	4.07333e-08	At1g53440	XP_010316871.2 probable LRR receptor-like serine/threonine-protein kinase At1g53420 isoform X4 [Solanum lycopersicum]	-	-	-	-	GO:0005886//plasma membrane	GO:0004672//protein kinase activity;GO:0004674//protein serine/threonine kinase activity;GO:0005515//protein binding;GO:0005524//ATP binding	GO:0006468//protein phosphorylation;GO:0046777//protein autophosphorylation
Solyc03g112200.1	5.03	4.1	4.32	10.97	14.41	13.4	4.48333	12.9267	1.52771	4.59468e-10	4.18029e-08	--	TMX02937.1 hypothetical protein EJD97_019257 [Solanum chilense]	-	-	-	-	-	-	-
MSTRG.4612	0	0	0	1.2	0.94	1.23	0.001	1.12333	10.1336	5.07358e-10	4.59422e-08	--	Gag-pro-like protein [Cucumis melo var. makuwa] [Cucumis melo]	-	-	-	-	-	-	-
Solyc02g081190.3	37.03	45.55	36.27	123.27	78.14	138.37	39.6167	113.26	1.51546	5.22543e-10	4.70747e-08	ACO	NP_001233867.2 1-aminocyclopropane-1-carboxylate oxidase [Solanum lycopersicum]	Metabolism;Metabolism;Metabolism	Global and overview maps;Global and overview maps;Amino acid metabolism	ko01100//Metabolic pathways;ko01110//Biosynthesis of secondary metabolites;ko00270//Cysteine and methionine metabolism	K05933;K05933;K05933	-	GO:0009815//1-aminocyclopropane-1-carboxylate oxidase activity;GO:0016491//oxidoreductase activity;GO:0031418//L-ascorbic acid binding;GO:0046872//metal ion binding;GO:0051213//dioxygenase activity	GO:0009620//response to fungus;GO:0009651//response to salt stress;GO:0009693//ethylene biosynthetic process;GO:0009727//detection of ethylene stimulus;GO:0009735//response to cytokinin;GO:0010030//positive regulation of seed germination;GO:0055114//oxidation-reduction process;GO:0071281//cellular response to iron ion;GO:0071398//cellular response to fatty acid;GO:0071732//cellular response to ni…
Solyc11g012563.1	0.16	0.28	0.09	1.23	1.19	1.18	0.176667	1.2	2.76393	5.24769e-10	4.70747e-08	--	-	-	-	-	-	-	-	-
MSTRG.18986	2.92	3.3	6.27	0	0	0	4.16333	0.001	-12.0235	5.92817e-10	5.26943e-08	--	uncharacterized protein LOC101259177 [Solanum lycopersicum]	-	-	-	-	-	-	-
Solyc09g008560.3	95.58	95.65	149.86	663.85	1344.4	411.51	113.697	806.587	2.82664	5.92904e-10	5.26943e-08	SLC1	NP_001353341.1 putative 2OG-Fe(II) oxygenase GIM2-like [Solanum lycopersicum]	-	-	-	-	-	GO:0016491//oxidoreductase activity;GO:0046872//metal ion binding;GO:0051213//dioxygenase activity	GO:0055114//oxidation-reduction process
MSTRG.573	0	0	0	1.89	1.74	3.15	0.001	2.26	11.1421	7.45211e-10	6.5623e-08	RE1	PREDICTED: uncharacterized mitochondrial protein AtMg00810-like [Nicotiana tabacum]	-	-	-	-	-	-	-
Solyc03g059390.3	0.44	0.69	0.26	3.9	5.07	3.15	0.463333	4.04	3.12423	8.47182e-10	7.42619e-08	TET2	XP_004234795.1 tetraspanin-2-like [Solanum lycopersicum]	-	-	-	-	GO:0005886//plasma membrane;GO:0009506//plasmodesma;GO:0016021//integral component of membrane	-	-
Solyc03g115500.3	3.19	3.22	3.32	10.16	21.39	11.67	3.24333	14.4067	2.15119	8.6249e-10	7.52601e-08	At5g07830	XP_004235980.1 heparanase-like protein 1 [Solanum lycopersicum]	Metabolism;Metabolism	Global and overview maps;Glycan biosynthesis and metabolism	ko01100//Metabolic pathways;ko00531//Glycosaminoglycan degradation	K07964;K07964	GO:0009505//plant-type cell wall;GO:0016020//membrane	GO:0004566//beta-glucuronidase activity;GO:0016798//hydrolase activity, acting on glycosyl bonds	-
Solyc05g054320.3	27.96	29.87	29.96	14.21	14.45	13.85	29.2633	14.17	-1.04625	9.02945e-10	7.81522e-08	EPHX3	XP_004239805.1 uncharacterized protein LOC101268576 [Solanum lycopersicum]	-	-	-	-	-	GO:0003824//catalytic activity;GO:0016787//hydrolase activity	-
Solyc01g094140.3	1.47	1.18	0.96	0.25	0.28	0.35	1.20333	0.293333	-2.03642	9.03776e-10	7.81522e-08	CYP704C1	XP_024160357.1 LOW QUALITY PROTEIN: uncharacterized protein LOC112167556 [Rosa chinensis]	-	-	-	-	-	GO:0005506//iron ion binding;GO:0016705//oxidoreductase activity, acting on paired donors, with incorporation or reduction of molecular oxygen;GO:0020037//heme binding	GO:0055114//oxidation-reduction process
Solyc04g080540.2	81.73	37.59	115.53	870.51	2956.28	425.67	78.2833	1417.49	4.17849	9.2483e-10	7.96142e-08	--	XP_004238295.1 uncharacterized protein LOC101245159 [Solanum lycopersicum]	-	-	-	-	-	-	GO:0009061//anaerobic respiration
Solyc12g096570.1	0.68	0	0.6	14.95	24.87	6.75	0.426667	15.5233	5.18519	1.00849e-09	8.64283e-08	--	NP_001234679.2 protein AUXIN-REGULATED GENE INVOLVED IN ORGAN SIZE [Solanum lycopersicum]	-	-	-	-	GO:0005634//nucleus;GO:0005737//cytoplasm;GO:0016020//membrane;GO:0016021//integral component of membrane	-	GO:0046622//positive regulation of organ growth
MSTRG.11315	4.45	6.42	4.78	0.72	0.16	0.17	5.21667	0.35	-3.8977	1.02107e-09	8.71177e-08	--	uncharacterized protein LOC101261775 [Solanum lycopersicum]	-	-	-	-	-	-	-
MSTRG.16023	2.46	2.23	1.04	0.06	0.14	0.15	1.91	0.116667	-4.03311	1.05992e-09	9.00324e-08	--	protein argonaute 2-like isoform X1 [Solanum lycopersicum]	-	-	-	-	-	-	-
Solyc06g068435.1	3.73	3.11	4.6	0.08	0.55	0.4	3.81333	0.343333	-3.47337	1.08117e-09	9.14327e-08	MSH6	XP_025887402.1 uncharacterized protein LOC101266039 isoform X1 [Solanum lycopersicum]	-	-	-	-	-	-	GO:0007064//mitotic sister chromatid cohesion
Solyc11g020770.2	8.68	7.38	8.1	3.92	3.76	3.56	8.05333	3.74667	-1.10398	1.12252e-09	9.45129e-08	FANCM	XP_010312869.1 DEAD-box ATP-dependent RNA helicase FANCM isoform X1 [Solanum lycopersicum]	-	-	-	-	-	GO:0043138//3'-5' DNA helicase activity	GO:0006281//DNA repair
Solyc07g064720.3	35.92	83.37	37.73	9.65	3.62	5.37	52.34	6.21333	-3.07447	1.22269e-09	1.02497e-07	At5g55050	XP_004244106.2 GDSL esterase/lipase At5g55050-like [Solanum lycopersicum]	-	-	-	-	-	GO:0016788//hydrolase activity, acting on ester bonds	-
Solyc09g065820.3	25.52	24.19	20.9	11.12	8.8	11.15	23.5367	10.3567	-1.18435	1.33031e-09	1.11035e-07	UNE12	XP_004247209.1 transcription factor UNE12 [Solanum lycopersicum]	-	-	-	-	GO:0005634//nucleus	GO:0001228//DNA-binding transcription activator activity, RNA polymerase II-specific;GO:0046983//protein dimerization activity	-
Solyc11g005150.2	192.56	225.7	229.82	91.85	58.62	96.42	216.027	82.2967	-1.3923	1.42646e-09	1.18545e-07	LRX2	Leucine-rich repeat extensin-like protein 2 [Source:Projected from Arabidopsis thaliana (AT1G62440) UniProtKB/Swiss-Prot;Acc:O48809]	-	-	-	-	-	GO:0005515//protein binding	-
Solyc03g032020.3	16.26	11.51	14.82	50.02	55.72	33	14.1967	46.2467	1.7038	1.51491e-09	1.25352e-07	HMG3	KVI04150.1 Hydroxymethylglutaryl-CoA reductase, class I/II [Cynara cardunculus var. scolymus] [Cynara cardunculus]	Metabolism;Metabolism;Metabolism	Global and overview maps;Global and overview maps;Metabolism of terpenoids and polyketides	ko01100//Metabolic pathways;ko01110//Biosynthesis of secondary metabolites;ko00900//Terpenoid backbone biosynthesis	K00021;K00021;K00021	-	GO:0004420//hydroxymethylglutaryl-CoA reductase (NADPH) activity;GO:0005515//protein binding;GO:0016616//oxidoreductase activity, acting on the CH-OH group of donors, NAD or NADP as acceptor	GO:0008299//isoprenoid biosynthetic process;GO:0015936//coenzyme A metabolic process;GO:0055114//oxidation-reduction process
Solyc01g098490.3	19.72	13.16	10.41	2.63	1.61	4.04	14.43	2.76	-2.38633	1.65877e-09	1.36233e-07	At1g54730	XP_010312431.1 sugar transporter ERD6-like 5 [Solanum lycopersicum]	-	-	-	-	GO:0005887//integral component of plasma membrane;GO:0016020//membrane;GO:0016021//integral component of membrane	GO:0005351//carbohydrate:proton symporter activity;GO:0005355//glucose transmembrane transporter activity;GO:0022857//transmembrane transporter activity	GO:0008645//hexose transmembrane transport;GO:0055085//transmembrane transport
MSTRG.16012	10.35	1.48	2.62	63.53	118.7	54.69	4.81667	78.9733	4.03526	1.6606e-09	1.36233e-07	--	Beta-amyrin synthase [Capsicum chinense]	-	-	-	-	-	-	-
Solyc02g067440.3	11.78	17.58	21.31	143.16	426.73	71.82	16.89	213.903	3.66272	1.66859e-09	1.36306e-07	PCO2	Plant cysteine oxidase 2 [Source:Projected from Arabidopsis thaliana (AT5G39890) UniProtKB/Swiss-Prot;Acc:Q8LGJ5]	-	-	-	-	-	GO:0016702//oxidoreductase activity, acting on single donors with incorporation of molecular oxygen, incorporation of two atoms of oxygen	GO:0055114//oxidation-reduction process
Solyc03g116370.3	0.17	0.07	0.2	2.1	2.31	4.6	0.146667	3.00333	4.35595	1.7038e-09	1.38593e-07	EB1B	XP_004236000.1 microtubule-associated protein RP/EB family member 1B [Solanum lycopersicum]	-	-	-	-	GO:0005815//microtubule organizing center;GO:0005874//microtubule;GO:0005881//cytoplasmic microtubule;GO:0035371//microtubule plus-end;GO:0051233//spindle midzone	GO:0005515//protein binding;GO:0008017//microtubule binding;GO:0051010//microtubule plus-end binding	GO:0009652//thigmotropism;GO:0031110//regulation of microtubule polymerization or depolymerization;GO:0035372//protein localization to microtubule;GO:0051225//spindle assembly;GO:1904825//protein localization to microtubule plus-end
Solyc01g073970.3	6.75	10.55	7.41	2.19	2.38	2.21	8.23667	2.26	-1.86574	2.00202e-09	1.61482e-07	HTR2	Histone H3 [Source:UniProtKB/TrEMBL;Acc:K4AY75]	-	-	-	-	GO:0000786//nucleosome;GO:0005634//nucleus	GO:0003677//DNA binding;GO:0031492//nucleosomal DNA binding;GO:0046982//protein heterodimerization activity	GO:0006334//nucleosome assembly
Solyc06g009170.3	7.3	5.09	6.81	15.97	13.59	15.25	6.4	14.9367	1.22271	2.12442e-09	1.70638e-07	ephA	XP_004240550.1 uncharacterized protein LOC101260234 [Solanum lycopersicum]	-	-	-	-	-	GO:0003824//catalytic activity	-
Solyc03g115650.3	162.57	141.16	109.06	296.33	356.98	333.18	137.597	328.83	1.2569	2.27542e-09	1.82005e-07	EIF5A5	Eukaryotic translation initiation factor 5A-1 [Source:UniProtKB/Swiss-Prot;Acc:Q9AXQ6]	-	-	-	-	-	GO:0003723//RNA binding;GO:0003743//translation initiation factor activity;GO:0003746//translation elongation factor activity;GO:0043022//ribosome binding	GO:0006412//translation;GO:0006413//translational initiation;GO:0006414//translational elongation;GO:0006452//translational frameshifting;GO:0045901//positive regulation of translational elongation;GO:0045905//positive regulation of translational termination
Solyc12g098810.2	9.07	7.31	8.57	22.38	18.96	40.09	8.31667	27.1433	1.70652	2.29896e-09	1.83073e-07	CTL2	XP_004252963.1 chitinase-like protein 1 [Solanum lycopersicum]	-	-	-	-	-	GO:0004568//chitinase activity	GO:0005975//carbohydrate metabolic process;GO:0006032//chitin catabolic process;GO:0016998//cell wall macromolecule catabolic process
Solyc10g055390.2	21.79	10.77	16.36	2.08	3.3	4.79	16.3067	3.39	-2.2661	2.30785e-09	1.83073e-07	NFD4	XP_004248658.1 protein NUCLEAR FUSION DEFECTIVE 4 [Solanum lycopersicum]	-	-	-	-	GO:0016021//integral component of membrane	-	-
MSTRG.5571	20.79	16.13	17.81	6.95	5.86	8.8	18.2433	7.20333	-1.34063	2.37099e-09	1.87308e-07	--	PREDICTED: nucleolar protein 58 [Nicotiana sylvestris]	-	-	-	-	-	-	-
Solyc11g030730.2	1.42	1.92	3.92	0.28	0.11	0.25	2.42	0.213333	-3.50383	2.38345e-09	1.87521e-07	CYP92C6	XP_004250647.1 flavonoid 3'-monooxygenase-like [Solanum lycopersicum]	Metabolism;Metabolism;Metabolism	Global and overview maps;Global and overview maps;Metabolism of terpenoids and polyketides	ko01100//Metabolic pathways;ko01110//Biosynthesis of secondary metabolites;ko00905//Brassinosteroid biosynthesis	K20623;K20623;K20623	GO:0016020//membrane	GO:0005506//iron ion binding;GO:0016705//oxidoreductase activity, acting on paired donors, with incorporation or reduction of molecular oxygen;GO:0016709//oxidoreductase activity, acting on paired donors, with incorporation or reduction of molecular oxygen, NAD(P)H as one donor, and incorporation of one atom of oxygen;GO:0020037//heme binding	GO:0055114//oxidation-reduction process
Solyc06g068160.3	8.29	4.54	6.65	1.13	1.5	1.7	6.49333	1.44333	-2.16955	2.529e-09	1.9816e-07	PV42A	SNF4 [Source:UniProtKB/TrEMBL;Acc:Q9M727]	-	-	-	-	GO:0005634//nucleus;GO:0005737//cytoplasm;GO:0031588//nucleotide-activated protein kinase complex	GO:0016208//AMP binding;GO:0019887//protein kinase regulator activity;GO:0019901//protein kinase binding	GO:0006468//protein phosphorylation;GO:0042149//cellular response to glucose starvation;GO:0045859//regulation of protein kinase activity;GO:0050790//regulation of catalytic activity
MSTRG.616	0.49	0	0.06	4.65	3.26	7.07	0.183333	4.99333	4.76746	2.55061e-09	1.99041e-07	--	PREDICTED: WD repeat-containing protein 43 [Solanum tuberosum]	-	-	-	-	-	-	-
Solyc02g077480.1	31.74	34.23	35.9	14.04	14.1	17.1	33.9567	15.08	-1.17106	3.01976e-09	2.34697e-07	HTR2	Histone H3 [Source:UniProtKB/TrEMBL;Acc:K4AY75]	-	-	-	-	GO:0000786//nucleosome;GO:0005634//nucleus	GO:0003677//DNA binding;GO:0031492//nucleosomal DNA binding;GO:0046982//protein heterodimerization activity	GO:0006334//nucleosome assembly
Solyc03g097820.2	1.92	2.12	2.51	0.38	0.43	0.54	2.18333	0.45	-2.27854	3.08802e-09	2.39035e-07	BHLH137	NP_001266190.2 basic helix-loop-helix [Solanum lycopersicum]	-	-	-	-	GO:0005634//nucleus	GO:0003700//DNA-binding transcription factor activity;GO:0043565//sequence-specific DNA binding;GO:0046983//protein dimerization activity	GO:0006355//regulation of transcription, DNA-templated
MSTRG.4692	0	0	0	1.96	4.92	3.1	0.001	3.32667	11.6999	3.1189e-09	2.40456e-07	--	orf185 [Solanum commersonii]	-	-	-	-	-	-	-
Solyc04g076220.3	1.35	0.98	2.3	21.66	55.22	6.5	1.54333	27.7933	4.17062	3.38577e-09	2.59987e-07	AHL17	AT-hook motif nuclear-localized protein [Source:UniProtKB/TrEMBL;Acc:K4BU60]	-	-	-	-	GO:0005634//nucleus	GO:0003680//AT DNA binding;GO:0003700//DNA-binding transcription factor activity	GO:0006351//transcription, DNA-templated
Solyc11g042560.1	4.51	5.51	10.6	0.28	0.12	0.13	6.87333	0.176667	-5.28191	3.458e-09	2.64475e-07	ERF022	Ethylene-responsive transcription factor ERF022 [Source:Projected from Arabidopsis thaliana (AT1G33760) UniProtKB/Swiss-Prot;Acc:Q9LQ28]	-	-	-	-	GO:0005634//nucleus	GO:0003677//DNA binding;GO:0003700//DNA-binding transcription factor activity	GO:0006351//transcription, DNA-templated;GO:0006355//regulation of transcription, DNA-templated
Solyc09g005580.3	94.14	77.12	73.2	27.01	33.49	23.93	81.4867	28.1433	-1.53377	3.60041e-09	2.72114e-07	At3g47300	XP_015086030.1 selT-like protein [Solanum pennellii]	-	-	-	-	-	-	-
Solyc12g009300.2	64.09	100.55	106.71	408.37	1498.48	459.01	90.45	788.62	3.12414	3.63478e-09	2.73635e-07	SS	Sucrose synthase [Source:UniProtKB/TrEMBL;Acc:K4DC18]	Metabolism;Metabolism;Metabolism	Global and overview maps;Global and overview maps;Carbohydrate metabolism	ko01100//Metabolic pathways;ko01110//Biosynthesis of secondary metabolites;ko00500//Starch and sucrose metabolism	K00695;K00695;K00695	-	GO:0016157//sucrose synthase activity;GO:0016740//transferase activity;GO:0016757//transferase activity, transferring glycosyl groups	GO:0005985//sucrose metabolic process
Solyc01g095930.3	2.23	1.34	0.97	6.83	6.54	15.77	1.51333	9.71333	2.68224	3.66822e-09	2.75074e-07	WSD1	XP_015068832.1 O-acyltransferase WSD1-like isoform X1 [Solanum pennellii]	-	-	-	-	-	GO:0004144//diacylglycerol O-acyltransferase activity	GO:0045017//glycerolipid biosynthetic process
Solyc09g083070.3	11.31	12.08	12.26	24.68	23.89	22.83	11.8833	23.8	1.00202	3.87025e-09	2.89094e-07	--	XP_004247626.1 uncharacterized protein LOC101263463 [Solanum lycopersicum]	-	-	-	-	GO:0005739//mitochondrion;GO:0016021//integral component of membrane	-	GO:0033617//mitochondrial respiratory chain complex IV assembly
MSTRG.13199	1.63	1.55	1.75	4.53	4.8	6.42	1.64333	5.25	1.67569	4.36659e-09	3.24905e-07	--	RNase H family protein [Solanum demissum]	-	-	-	-	-	-	-
Solyc04g015200.3	15.23	11.65	13.12	6.32	4.65	5.47	13.3333	5.48	-1.28279	4.59725e-09	3.39618e-07	PFK2	ATP-dependent 6-phosphofructokinase [Source:UniProtKB/TrEMBL;Acc:K4BQ23]	Metabolism;Metabolism;Metabolism;Metabolism;Metabolism;Genetic Information Processing;Metabolism;Metabolism;Metabolism	Global and overview maps;Global and overview maps;Global and overview maps;Global and overview maps;Carbohydrate metabolism;Folding, sorting and degradation;Carbohydrate metabolism;Carbohydrate metabolism;Carbohydrate metabolism	ko01100//Metabolic pathways;ko01110//Biosynthesis of secondary metabolites;ko01200//Carbon metabolism;ko01230//Biosynthesis of amino acids;ko00010//Glycolysis / Gluconeogenesis;ko03018//RNA degradation;ko00051//Fructose and mannose metabolism;ko00030//Pentose phosphate pathway;ko00052//Galactose metabolism	K00850;K00850;K00850;K00850;K00850;K00850;K00850;K00850;K00850	GO:0005829//cytosol	GO:0003872//6-phosphofructokinase activity;GO:0005524//ATP binding;GO:0046872//metal ion binding	GO:0006002//fructose 6-phosphate metabolic process;GO:0006096//glycolytic process
Solyc01g110360.3	30.8	22.35	51.96	114.32	153.11	122.29	35.0367	129.907	1.89054	4.59972e-09	3.39618e-07	FBA2	Fructose-bisphosphate aldolase [Source:UniProtKB/TrEMBL;Acc:K4B3P9]	Metabolism;Metabolism;Metabolism;Metabolism;Metabolism;Metabolism;Metabolism;Metabolism	Global and overview maps;Global and overview maps;Global and overview maps;Global and overview maps;Carbohydrate metabolism;Energy metabolism;Carbohydrate metabolism;Carbohydrate metabolism	ko01100//Metabolic pathways;ko01110//Biosynthesis of secondary metabolites;ko01200//Carbon metabolism;ko01230//Biosynthesis of amino acids;ko00010//Glycolysis / Gluconeogenesis;ko00710//Carbon fixation in photosynthetic organisms;ko00051//Fructose and mannose metabolism;ko00030//Pentose phosphate pathway	K01623;K01623;K01623;K01623;K01623;K01623;K01623;K01623	-	GO:0003824//catalytic activity;GO:0004332//fructose-bisphosphate aldolase activity	GO:0006096//glycolytic process
Solyc06g048460.2	5.82	5.47	7.92	2.41	2.78	3.02	6.40333	2.73667	-1.2264	6.26495e-09	4.59039e-07	APC1	XP_010322100.1 anaphase-promoting complex subunit 1 [Solanum lycopersicum]	Genetic Information Processing	Folding, sorting and degradation	ko04120//Ubiquitin mediated proteolysis	K03348	GO:0005680//anaphase-promoting complex	-	-
Solyc07g065980.3	21.16	17.28	15.55	6.76	8.06	7.01	17.9967	7.27667	-1.30638	7.53419e-09	5.47856e-07	RFS1	Probable galactinol--sucrose galactosyltransferase 1 [Source:Projected from Arabidopsis thaliana (AT1G55740) UniProtKB/Swiss-Prot;Acc:Q84VX0]	Metabolism;Metabolism	Global and overview maps;Carbohydrate metabolism	ko01100//Metabolic pathways;ko00052//Galactose metabolism	K06617;K06617	-	GO:0003824//catalytic activity	GO:0005975//carbohydrate metabolic process;GO:0010325//raffinose family oligosaccharide biosynthetic process
Solyc10g007600.3	63.15	95.42	67.38	20.58	20.8	32.99	75.3167	24.79	-1.60321	7.92737e-09	5.74271e-07	GLO1	NP_001334906.1 glycolate oxidase [Solanum lycopersicum]	Metabolism;Metabolism;Metabolism;Cellular Processes;Metabolism	Global and overview maps;Global and overview maps;Global and overview maps;Transport and catabolism;Carbohydrate metabolism	ko01100//Metabolic pathways;ko01110//Biosynthesis of secondary metabolites;ko01200//Carbon metabolism;ko04146//Peroxisome;ko00630//Glyoxylate and dicarboxylate metabolism	K11517;K11517;K11517;K11517;K11517	GO:0005777//peroxisome	GO:0003824//catalytic activity;GO:0010181//FMN binding;GO:0016491//oxidoreductase activity	GO:0010204//defense response signaling pathway, resistance gene-independent;GO:0042742//defense response to bacterium;GO:0050665//hydrogen peroxide biosynthetic process;GO:0055114//oxidation-reduction process
Solyc09g059020.3	3.16	2.9	4.24	0.07	0	0	3.43333	0.0233333	-7.20107	8.01848e-09	5.78687e-07	CEQORH	XP_015087849.1 chloroplast envelope quinone oxidoreductase homolog [Solanum pennellii]	Metabolism;Metabolism	Global and overview maps;Lipid metabolism	ko01110//Biosynthesis of secondary metabolites;ko00592//alpha-Linolenic acid metabolism	K00224;K00224	-	GO:0016491//oxidoreductase activity	-
Solyc07g066230.3	7.39	8.02	8.49	3.74	2.31	3.53	7.96667	3.19333	-1.31891	8.15634e-09	5.86432e-07	BRL3	XP_004244326.1 receptor-like protein kinase BRI1-like 3 [Solanum lycopersicum]	-	-	-	-	GO:0005886//plasma membrane;GO:0016020//membrane;GO:0016021//integral component of membrane	GO:0000166//nucleotide binding;GO:0004672//protein kinase activity;GO:0004674//protein serine/threonine kinase activity;GO:0005515//protein binding;GO:0005524//ATP binding;GO:0016301//kinase activity;GO:0016740//transferase activity	GO:0006468//protein phosphorylation;GO:0016310//phosphorylation
Solyc10g007880.3	1.54	1.79	1.7	0.5	0.41	0.61	1.67667	0.506667	-1.72649	8.79432e-09	6.29942e-07	CYP72A225	KAF3442304.1 hypothetical protein FNV43_RR16220 [Rhamnella rubrinervis]	-	-	-	-	-	GO:0005506//iron ion binding;GO:0016705//oxidoreductase activity, acting on paired donors, with incorporation or reduction of molecular oxygen;GO:0020037//heme binding	GO:0055114//oxidation-reduction process
Solyc11g018470.2	0	0	0	1.75	1.71	2	0.001	1.82	10.8297	8.91438e-09	6.36169e-07	--	XP_004250596.1 uncharacterized protein LOC101266784 [Solanum lycopersicum]	-	-	-	-	-	-	-
Solyc04g009910.3	7.14	3.82	6.9	25.3	63.02	24.37	5.95333	37.5633	2.65756	9.49055e-09	6.74778e-07	PPCK2	XP_004236793.1 phosphoenolpyruvate carboxylase kinase 2 [Solanum lycopersicum]	-	-	-	-	GO:0005634//nucleus;GO:0005737//cytoplasm	GO:0000166//nucleotide binding;GO:0004672//protein kinase activity;GO:0004674//protein serine/threonine kinase activity;GO:0004683//calmodulin-dependent protein kinase activity;GO:0005524//ATP binding;GO:0009931//calcium-dependent protein serine/threonine kinase activity;GO:0016301//kinase activity;GO:0016740//transferase activity	GO:0006468//protein phosphorylation;GO:0009738//abscisic acid-activated signaling pathway;GO:0016310//phosphorylation;GO:0018105//peptidyl-serine phosphorylation;GO:0035556//intracellular signal transduction
Solyc03g120040.3	3.11	3.01	5.44	29.04	198.71	21.44	3.85333	83.0633	4.43003	9.58639e-09	6.79078e-07	--	XP_004235717.1 uncharacterized protein LOC101252763 [Solanum lycopersicum]	-	-	-	-	-	-	-
Solyc09g074185.1	2.21	2.85	2.92	0.07	0.17	0	2.66	0.08	-5.05528	9.89936e-09	6.98669e-07	Os03g0733400	XP_015081314.1 zinc finger BED domain-containing protein RICESLEEPER 2-like [Solanum pennellii]	-	-	-	-	-	GO:0003677//DNA binding;GO:0046983//protein dimerization activity	-
Solyc04g012010.3	9.32	10.17	8.55	4.63	3.82	4.22	9.34667	4.22333	-1.14607	1.08187e-08	7.55688e-07	R1A-10	XP_025886396.1 putative late blight resistance protein homolog R1A-10 [Solanum lycopersicum]	-	-	-	-	-	GO:0043531//ADP binding	-
Solyc07g062900.3	0.62	0.78	0.73	4.44	3.26	4.33	0.71	4.01	2.49771	1.08253e-08	7.55688e-07	--	XP_010324374.1 uncharacterized protein LOC101259957 isoform X1 [Solanum lycopersicum]	-	-	-	-	-	-	-
Solyc11g032133.1	10.57	10.14	10.79	4.13	4.21	6.33	10.5	4.89	-1.10248	1.12097e-08	7.79685e-07	OPR1	XP_025883885.1 12-oxophytodienoate reductase 1-like isoform X1 [Solanum lycopersicum]	Metabolism;Metabolism;Metabolism	Global and overview maps;Global and overview maps;Lipid metabolism	ko01100//Metabolic pathways;ko01110//Biosynthesis of secondary metabolites;ko00592//alpha-Linolenic acid metabolism	K05894;K05894;K05894	-	GO:0003824//catalytic activity;GO:0010181//FMN binding;GO:0016491//oxidoreductase activity	GO:0055114//oxidation-reduction process
Solyc06g053980.3	34.81	49.12	51.26	18.25	13.1	18.66	45.0633	16.67	-1.4347	1.17746e-08	8.16015e-07	CLH2	XP_004241041.1 chlorophyllase-2, chloroplastic [Solanum lycopersicum]	Metabolism;Metabolism;Metabolism	Global and overview maps;Global and overview maps;Metabolism of cofactors and vitamins	ko01100//Metabolic pathways;ko01110//Biosynthesis of secondary metabolites;ko00860//Porphyrin and chlorophyll metabolism	K08099;K08099;K08099	-	GO:0047746//chlorophyllase activity	GO:0015996//chlorophyll catabolic process
Solyc05g052050.1	8.99	12.02	19.02	84.31	116.11	41.43	13.3433	80.6167	2.59496	1.2249e-08	8.45844e-07	ERF1	NP_001334005.1 DNA-binding protein Pti4 [Solanum lycopersicum]	Organismal Systems	Environmental adaptation	ko04626//Plant-pathogen interaction	K13432	GO:0005634//nucleus	GO:0003677//DNA binding;GO:0003700//DNA-binding transcription factor activity	GO:0006351//transcription, DNA-templated;GO:0006355//regulation of transcription, DNA-templated;GO:0006952//defense response
Solyc08g062290.3	0.27	0.2	0.32	1.74	2.75	2.64	0.263333	2.37667	3.17398	1.31175e-08	9.02568e-07	-	-	-	-	-	-	-	-	-
Solyc07g007400.3	25.56	15.53	25.68	86.76	317.07	104.23	22.2567	169.353	2.92773	1.32935e-08	9.09626e-07	--	XP_004242726.1 LRR receptor-like serine/threonine-protein kinase isoform X1 [Solanum lycopersicum]	-	-	-	-	-	GO:0005515//protein binding	-
Solyc02g063440.3	19.6	18.91	34.61	5.24	5.08	7.78	24.3733	6.03333	-2.01428	1.33148e-08	9.09626e-07	--	-	-	-	-	-	GO:0005886//plasma membrane	-	-
Solyc01g057770.3	62.47	71.11	62.4	28.43	15.25	22.55	65.3267	22.0767	-1.56515	1.3448e-08	9.15467e-07	BOR1	XP_025886129.1 boron transporter 1 isoform X2 [Solanum lycopersicum]	-	-	-	-	GO:0005887//integral component of plasma membrane;GO:0016020//membrane;GO:0016021//integral component of membrane	GO:0005452//inorganic anion exchanger activity;GO:0080139//borate efflux transmembrane transporter activity	GO:0006820//anion transport;GO:0046713//borate transport;GO:0051453//regulation of intracellular pH
Solyc03g113960.3	0	0.28	0	4.4	3.21	3.35	0.0933333	3.65333	5.29068	1.46389e-08	9.89516e-07	CBP60G	XP_019068594.2 calmodulin-binding protein 60 A-like isoform X2 [Solanum lycopersicum]	-	-	-	-	-	GO:0005516//calmodulin binding	-
Solyc09g010970.3	9.17	9.03	9.67	3.16	2.89	4.82	9.29	3.62333	-1.35836	1.4882e-08	1.00242e-06	BCA5	beta carbonic anhydrase 5 [Source:Projected from Arabidopsis thaliana (AT4G33580) TAIR;Acc:AT4G33580]	Metabolism;Metabolism	Global and overview maps;Energy metabolism	ko01100//Metabolic pathways;ko00910//Nitrogen metabolism	K01673;K01673	-	GO:0004089//carbonate dehydratase activity;GO:0008270//zinc ion binding	GO:0015976//carbon utilization
Solyc12g005020.2	1.26	0.33	2.76	11.22	25.48	15.38	1.45	17.36	3.58164	1.49795e-08	1.00546e-06	NIP1	XP_004251461.1 NEP1-interacting protein-like 1 isoform X1 [Solanum lycopersicum]	-	-	-	-	GO:0016021//integral component of membrane	-	-
Solyc09g018170.3	0.29	0.31	0.26	1.49	1.6	1.22	0.286667	1.43667	2.32528	1.54054e-08	1.03044e-06	WNK5	Probable serine/threonine-protein kinase WNK5 [Source:Projected from Arabidopsis thaliana (AT3G51630) UniProtKB/Swiss-Prot;Acc:Q9SCU5]	-	-	-	-	-	GO:0004672//protein kinase activity;GO:0005524//ATP binding	GO:0006468//protein phosphorylation
Solyc04g073950.1	74.73	84.47	72.52	35.06	20.36	29.68	77.24	28.3667	-1.44515	1.64668e-08	1.09762e-06	--	XP_004237898.1 probable serine/threonine-protein kinase DDB_G0282963 [Solanum lycopersicum]	-	-	-	-	-	-	-
Solyc10g050990.1	1.73	0.72	0.34	23.36	41.38	9.19	0.93	24.6433	4.72782	1.79175e-08	1.18607e-06	--	TMW99612.1 hypothetical protein EJD97_002281 [Solanum chilense]	-	-	-	-	-	-	-
Solyc08g005560.3	12.97	8.14	8.75	29.11	82.93	42.83	9.95333	51.6233	2.37477	1.92292e-08	1.26853e-06	AOX1	NP_001308580.1 transglutaminase-like and tetratricopeptide repeat-containing protein isoform 2 [Solanum lycopersicum]	-	-	-	-	GO:0016020//membrane;GO:0016021//integral component of membrane;GO:0070469//respiratory chain	GO:0009916//alternative oxidase activity;GO:0016491//oxidoreductase activity;GO:0046872//metal ion binding;GO:0102721//ubiquinol:oxygen oxidoreductase activity	GO:0055114//oxidation-reduction process
Solyc03g020050.3	0.08	0	0	3.97	2.68	10.85	0.0266667	5.83333	7.77314	1.93439e-08	1.26951e-06	CEVI57	NP_001234246.2 proteinase inhibitor type-2 CEVI57 precursor [Solanum lycopersicum]	-	-	-	-	-	GO:0004867//serine-type endopeptidase inhibitor activity;GO:0030414//peptidase inhibitor activity	GO:0010466//negative regulation of peptidase activity;GO:0010951//negative regulation of endopeptidase activity
Solyc02g084720.3	96.61	76.09	69.74	17.78	17.09	36.14	80.8133	23.67	-1.77153	1.93763e-08	1.26951e-06	BGAL3	Beta-galactosidase [Source:UniProtKB/TrEMBL;Acc:Q9LLS9]	-	-	-	-	GO:0005618//cell wall;GO:0005773//vacuole;GO:0009505//plant-type cell wall	GO:0004553//hydrolase activity, hydrolyzing O-glycosyl compounds;GO:0004565//beta-galactosidase activity;GO:0016787//hydrolase activity;GO:0016798//hydrolase activity, acting on glycosyl bonds;GO:0030246//carbohydrate binding	GO:0005975//carbohydrate metabolic process;GO:0008152//metabolic process
Solyc02g084330.3	0.25	0.1	0.39	2.74	2.73	4.02	0.246667	3.16333	3.68081	2.08995e-08	1.36003e-06	--	-	-	-	-	-	-	-	-
Solyc10g009550.3	38.62	61.29	82.04	19.32	15.99	16.5	60.65	17.27	-1.81224	2.1069e-08	1.36643e-06	WRKY30	XP_004248079.1 probable WRKY transcription factor 30 [Solanum lycopersicum]	-	-	-	-	GO:0005634//nucleus	GO:0003700//DNA-binding transcription factor activity;GO:0043565//sequence-specific DNA binding	GO:0006355//regulation of transcription, DNA-templated
Solyc11g012320.2	3341.81	3224.77	2817.29	1437.92	1000.72	1627.51	3127.96	1355.38	-1.20652	2.17759e-08	1.40279e-06	--	-	-	-	-	-	-	-	-
Solyc06g009190.3	336.73	237.03	297.52	132.94	128.57	167.71	290.427	143.073	-1.02142	2.24052e-08	1.42894e-06	PME40	Pectinesterase [Source:UniProtKB/TrEMBL;Acc:K4C3U9]	Metabolism;Metabolism	Global and overview maps;Carbohydrate metabolism	ko01100//Metabolic pathways;ko00040//Pentose and glucuronate interconversions	K01051;K01051	GO:0005618//cell wall	GO:0004857//enzyme inhibitor activity;GO:0030599//pectinesterase activity;GO:0045330//aspartyl esterase activity;GO:0046910//pectinesterase inhibitor activity	GO:0042545//cell wall modification;GO:0045490//pectin catabolic process
Solyc06g036100.3	11.02	8.59	9.69	2.06	1.58	4.05	9.76667	2.56333	-1.92985	2.28028e-08	1.4447e-06	LSI2	XP_004240725.1 silicon efflux transporter LSI2-like isoform X1 [Solanum lycopersicum]	-	-	-	-	GO:0016021//integral component of membrane	-	GO:0055085//transmembrane transport
Solyc04g007500.1	212	229.51	158.33	64.66	24.7	42.43	199.947	43.93	-2.18634	2.3169e-08	1.46308e-06	RHA2A	TMW90689.1 hypothetical protein EJD97_015377 [Solanum chilense]	-	-	-	-	-	-	-
MSTRG.3111	0.23	0.19	0.18	2.23	2.76	5.06	0.2	3.35	4.06609	2.39442e-08	1.50707e-06	--	hypothetical protein EJD97_024126 [Solanum chilense]	-	-	-	-	-	-	-
Solyc05g052030.1	5.78	3.49	3.28	31.9	44.58	13.53	4.18333	30.0033	2.8424	2.45411e-08	1.53471e-06	ERF106	Ethylene response factor 4 [Source:UniProtKB/TrEMBL;Acc:Q84XB0]	-	-	-	-	GO:0005634//nucleus	GO:0003677//DNA binding;GO:0003700//DNA-binding transcription factor activity	GO:0006351//transcription, DNA-templated;GO:0006355//regulation of transcription, DNA-templated;GO:0006952//defense response
Solyc01g016455.1	1.86	1.89	1.64	0	0	0	1.79667	0.001	-10.8111	2.45432e-08	1.53471e-06	--	XP_006367707.1 PREDICTED: uncharacterized protein LOC102592123 isoform X1 [Solanum tuberosum]	-	-	-	-	-	-	-
Solyc01g101120.3	6.33	7.56	4.15	14.55	20.53	23.01	6.01333	19.3633	1.68709	2.6374e-08	1.64384e-06	At1g11820	XP_004230354.1 glucan endo-1,3-beta-glucosidase 4 [Solanum lycopersicum]	-	-	-	-	GO:0046658//anchored component of plasma membrane	-	-
Solyc10g011730.3	21.94	15.28	28.52	121.15	515.2	98.27	21.9133	244.873	3.48215	2.73082e-08	1.69655e-06	AGP20	XP_025883499.1 arabinogalactan protein 20-like [Solanum lycopersicum]	-	-	-	-	GO:0016021//integral component of membrane	-	-
Solyc07g055440.2	2.16	1.19	1.34	0.31	0.45	0.35	1.56333	0.37	-2.07903	2.90732e-08	1.7977e-06	CYP72A225	KAF3793110.1 putative cytochrome P450 [Nymphaea thermarum]	-	-	-	-	-	GO:0005506//iron ion binding;GO:0016705//oxidoreductase activity, acting on paired donors, with incorporation or reduction of molecular oxygen;GO:0020037//heme binding	GO:0055114//oxidation-reduction process
Solyc06g061180.1	18.06	15.9	18.9	7.64	6.47	8.8	17.62	7.63667	-1.2062	2.92391e-08	1.79905e-06	PYL1	XP_004241962.1 abscisic acid receptor PYR1 [Solanum lycopersicum]	Environmental Information Processing;Environmental Information Processing	Signal transduction;Signal transduction	ko04075//Plant hormone signal transduction;ko04016//MAPK signaling pathway - plant	K14496;K14496	GO:0005634//nucleus;GO:0005737//cytoplasm	GO:0004864//protein phosphatase inhibitor activity;GO:0010427//abscisic acid binding;GO:0038023//signaling receptor activity	GO:0009738//abscisic acid-activated signaling pathway;GO:0080163//regulation of protein serine/threonine phosphatase activity
Solyc05g006010.3	3.46	3.49	3.3	7.86	7.43	15.9	3.41667	10.3967	1.60546	3.33655e-08	2.04638e-06	NPF1.2	OVA18714.1 Proton-dependent oligopeptide transporter family [Macleaya cordata]	-	-	-	-	GO:0016020//membrane	GO:0022857//transmembrane transporter activity	GO:0006857//oligopeptide transport;GO:0055085//transmembrane transport
Solyc06g084580.1	0	0	0	0.98	0.61	0.75	0.001	0.78	9.60733	3.55202e-08	2.1647e-06	PCMP-E35	Pentatricopeptide repeat-containing protein At4g20770 [Source:Projected from Arabidopsis thaliana (AT4G20770) UniProtKB/Swiss-Prot;Acc:Q9SVH0]	-	-	-	-	-	GO:0005515//protein binding	GO:0009451//RNA modification
Solyc08g082120.2	0.64	0.44	0.55	3.01	4.76	2.8	0.543333	3.52333	2.69703	3.66777e-08	2.22817e-06	--	XP_004245528.1 hornerin [Solanum lycopersicum]	-	-	-	-	-	-	-
Solyc04g007790.3	7.18	6.4	2.09	0	0.08	0	5.22333	0.0266667	-7.61379	3.80218e-08	2.30254e-06	MLP43	XP_004237021.1 kirola [Solanum lycopersicum]	-	-	-	-	-	-	GO:0006952//defense response
Solyc11g008540.2	393.7	431.34	472.16	131.43	104.85	221.34	432.4	152.54	-1.50318	3.8555e-08	2.32749e-06	At3g03300	NP_001316342.1 endoribonuclease Dicer 2c [Solanum lycopersicum]	-	-	-	-	-	GO:0003676//nucleic acid binding;GO:0004525//ribonuclease III activity;GO:0005515//protein binding;GO:0005524//ATP binding;GO:0016891//endoribonuclease activity, producing 5'-phosphomonoesters	GO:0006396//RNA processing
Solyc04g008660.3	8.09	8.65	8.86	3.6	3.48	4.38	8.53333	3.82	-1.15954	4.09239e-08	2.46275e-06	AGD4	XP_010319362.1 ADP-ribosylation factor GTPase-activating protein AGD2-like isoform X1 [Solanum lycopersicum]	Cellular Processes	Transport and catabolism	ko04144//Endocytosis	K12489	GO:0005737//cytoplasm	GO:0005515//protein binding	-
Solyc08g066100.3	56.04	54.12	72.88	241.6	505.25	169.54	61.0133	305.463	2.3238	4.20381e-08	2.52189e-06	PFK3	ATP-dependent 6-phosphofructokinase [Source:UniProtKB/TrEMBL;Acc:K4CLI8]	Metabolism;Metabolism;Metabolism;Metabolism;Metabolism;Genetic Information Processing;Metabolism;Metabolism;Metabolism	Global and overview maps;Global and overview maps;Global and overview maps;Global and overview maps;Carbohydrate metabolism;Folding, sorting and degradation;Carbohydrate metabolism;Carbohydrate metabolism;Carbohydrate metabolism	ko01100//Metabolic pathways;ko01110//Biosynthesis of secondary metabolites;ko01200//Carbon metabolism;ko01230//Biosynthesis of amino acids;ko00010//Glycolysis / Gluconeogenesis;ko03018//RNA degradation;ko00051//Fructose and mannose metabolism;ko00030//Pentose phosphate pathway;ko00052//Galactose metabolism	K00850;K00850;K00850;K00850;K00850;K00850;K00850;K00850;K00850	GO:0005737//cytoplasm	GO:0003872//6-phosphofructokinase activity;GO:0005524//ATP binding;GO:0046872//metal ion binding	GO:0006002//fructose 6-phosphate metabolic process;GO:0006096//glycolytic process
Solyc05g006830.3	4.84	4.81	4.04	8.74	11.12	9.9	4.56333	9.92	1.12025	4.34381e-08	2.59776e-06	TRX2	Thioredoxin [Source:UniProtKB/TrEMBL;Acc:K4BWK9]	-	-	-	-	GO:0005623//cell	GO:0015035//protein disulfide oxidoreductase activity	GO:0006662//glycerol ether metabolic process;GO:0045454//cell redox homeostasis
Solyc05g051583.1	0.59	1.04	0.42	4.44	2.72	3.74	0.683333	3.63333	2.41063	4.49547e-08	2.68011e-06	At5g07610	XP_004240247.2 F-box protein At5g07610-like [Solanum lycopersicum]	-	-	-	-	-	GO:0005515//protein binding	-
Solyc10g085590.1	84.51	124.87	121.99	46.01	32.52	48.26	110.457	42.2633	-1.386	4.5728e-08	2.70938e-06	ELC	XP_019071621.1 protein ELC-like [Solanum lycopersicum]	Cellular Processes	Transport and catabolism	ko04144//Endocytosis	K12183	-	-	GO:0006464//cellular protein modification process;GO:0015031//protein transport
Solyc09g082690.3	0.96	0.53	0.94	2.14	3.35	2.44	0.81	2.64333	1.70636	4.64368e-08	2.74291e-06	ELIP1	Early light inducible protein [Source:UniProtKB/TrEMBL;Acc:Q6QDC5]	-	-	-	-	GO:0009507//chloroplast;GO:0009535//chloroplast thylakoid membrane;GO:0009536//plastid;GO:0016020//membrane;GO:0016021//integral component of membrane	-	-
Solyc03g119640.3	24.1	13.58	17.26	3.72	3.74	7.42	18.3133	4.96	-1.88448	4.7091e-08	2.77303e-06	ALMT9	Aluminum-activated malate transporter-like [Source:UniProtKB/TrEMBL;Acc:K4BMB3]	-	-	-	-	GO:0009705//plant-type vacuole membrane;GO:0016020//membrane;GO:0016021//integral component of membrane	-	GO:0015743//malate transport
Solyc03g006670.3	14.69	14.36	13.82	4.22	6	7.14	14.29	5.78667	-1.3042	5.00755e-08	2.93975e-06	CYCD6-1	XP_004234136.1 putative cyclin-D6-1 [Solanum lycopersicum]	-	-	-	-	GO:0000307//cyclin-dependent protein kinase holoenzyme complex;GO:0005634//nucleus;GO:0005737//cytoplasm	GO:0016538//cyclin-dependent protein serine/threonine kinase regulator activity;GO:0019901//protein kinase binding	GO:0000079//regulation of cyclin-dependent protein serine/threonine kinase activity;GO:0000278//mitotic cell cycle;GO:0006468//protein phosphorylation;GO:0007088//regulation of mitotic nuclear division;GO:0008284//positive regulation of cell proliferation;GO:0045787//positive regulation of cell cycle
Solyc12g062160.1	2.5	3.74	2.49	0	0	0	2.91	0.001	-11.5068	5.28099e-08	3.09083e-06	--	XP_010314561.1 uncharacterized protein LOC104645174 [Solanum lycopersicum]	-	-	-	-	-	-	-
Solyc10g050890.2	55.07	38.35	44.36	20.32	16.62	24.62	45.9267	20.52	-1.1623	5.65508e-08	3.29972e-06	NIR1	XP_004248736.1 ferredoxin--nitrite reductase, chloroplastic [Solanum lycopersicum]	Metabolism;Metabolism	Global and overview maps;Energy metabolism	ko01100//Metabolic pathways;ko00910//Nitrogen metabolism	K00366;K00366	-	GO:0016491//oxidoreductase activity;GO:0020037//heme binding;GO:0046872//metal ion binding;GO:0051536//iron-sulfur cluster binding;GO:0051539//4 iron, 4 sulfur cluster binding	GO:0055114//oxidation-reduction process
Solyc11g045030.2	6.22	6.2	4.52	0.33	1.32	0.82	5.64667	0.823333	-2.77785	5.70194e-08	3.31697e-06	--	NP_001311354.1 cytoplasmic membrane protein [Solanum lycopersicum]	-	-	-	-	GO:0016021//integral component of membrane	-	-
Solyc03g080100.3	4.79	4.69	2.18	10.53	33.75	34.63	3.88667	26.3033	2.75864	6.43933e-08	3.72337e-06	HIPP09	XP_004235034.1 heavy metal-associated isoprenylated plant protein 9-like [Solanum lycopersicum]	-	-	-	-	-	GO:0046872//metal ion binding	GO:0030001//metal ion transport
Solyc03g120620.3	1.62	1.41	1.75	4.24	2.8	4.42	1.59333	3.82	1.26152	6.61605e-08	3.81406e-06	GL2	XP_004235676.1 homeobox-leucine zipper protein GLABRA 2 [Solanum lycopersicum]	-	-	-	-	GO:0005634//nucleus	GO:0000981//DNA-binding transcription factor activity, RNA polymerase II-specific;GO:0003677//DNA binding;GO:0008289//lipid binding;GO:0043565//sequence-specific DNA binding	GO:0006355//regulation of transcription, DNA-templated
Solyc11g019920.2	3.17	3.24	3.68	1.53	1.57	1.35	3.36333	1.48333	-1.18105	6.8053e-08	3.91142e-06	PDIL5-2	XP_004250404.1 protein disulfide-isomerase 5-2 [Solanum lycopersicum]	Genetic Information Processing	Folding, sorting and degradation	ko04141//Protein processing in endoplasmic reticulum	K09580	GO:0005783//endoplasmic reticulum;GO:0016021//integral component of membrane	GO:0003756//protein disulfide isomerase activity	GO:0006457//protein folding;GO:0034976//response to endoplasmic reticulum stress;GO:0045454//cell redox homeostasis
Solyc11g011120.2	14.62	13.53	18.06	42.72	30.77	31.06	15.4033	34.85	1.17792	7.16506e-08	4.1059e-06	--	XP_004250177.1 uncharacterized protein LOC101256054 [Solanum lycopersicum]	-	-	-	-	-	GO:0016787//hydrolase activity	GO:0006629//lipid metabolic process;GO:0016042//lipid catabolic process
Solyc02g081830.3	14.46	8.27	15.89	94.82	348.93	43.06	12.8733	162.27	3.65594	7.28426e-08	4.16179e-06	HDHD3	XP_025885237.1 haloacid dehalogenase-like hydrolase domain-containing protein 3 isoform X1 [Solanum lycopersicum]	-	-	-	-	-	GO:0016787//hydrolase activity	-
Solyc09g014730.3	2.62	2.1	2.9	0.74	0.44	1.02	2.54	0.733333	-1.79229	8.11337e-08	4.62173e-06	WAK2	XP_027767970.1 uncharacterized protein LOC107001596 [Solanum pennellii]	-	-	-	-	-	GO:0004672//protein kinase activity;GO:0005509//calcium ion binding;GO:0005524//ATP binding;GO:0030247//polysaccharide binding	GO:0006468//protein phosphorylation
Solyc01g087020.2	403.25	287.33	295.87	98.23	74.41	156.94	328.817	109.86	-1.58162	8.54362e-08	4.82388e-06	--	PHU30281.1 hypothetical protein BC332_02374 [Capsicum chinense]	-	-	-	-	GO:0016021//integral component of membrane	-	-
MSTRG.4487	0.23	0.06	0.11	1.54	1.44	3.58	0.133333	2.18667	4.03562	9.20134e-08	5.18e-06	--	polypeptide with a gag-like domain [Petunia x hybrida]	-	-	-	-	-	-	-
Solyc02g082435.1	5.04	3.26	2.91	0.73	0.14	0.45	3.73667	0.44	-3.08618	9.28874e-08	5.21392e-06	--	TMX03172.1 hypothetical protein EJD97_017842 [Solanum chilense]	Genetic Information Processing	Replication and repair	ko03430//Mismatch repair	K08739	-	-	-
Solyc10g008910.1	32.92	32.2	24.17	9.65	9.04	13.58	29.7633	10.7567	-1.46831	9.66819e-08	5.41109e-06	HTR2	Histone H3 [Source:UniProtKB/TrEMBL;Acc:K4AY75]	-	-	-	-	GO:0000786//nucleosome;GO:0005634//nucleus	GO:0003677//DNA binding;GO:0031492//nucleosomal DNA binding;GO:0046982//protein heterodimerization activity	GO:0006334//nucleosome assembly
Solyc10g083730.2	12.59	8.04	12.65	40.05	92.46	33.76	11.0933	55.4233	2.3208	1.05856e-07	5.87314e-06	PP2A15	XP_004249466.1 F-box protein PP2-A15 [Solanum lycopersicum]	-	-	-	-	-	GO:0005515//protein binding	-
Solyc01g087090.3	36.61	21.7	36.3	158.61	388.95	95.15	31.5367	214.237	2.7641	1.08307e-07	5.99186e-06	--	-	-	-	-	-	-	-	-
Solyc11g032090.2	1.95	1.24	2.25	0.15	0.23	0.4	1.81333	0.26	-2.80206	1.09367e-07	6.03308e-06	--	XP_019066794.1 uncharacterized protein LOC101250654 isoform X1 [Solanum lycopersicum]	-	-	-	-	-	-	-
Solyc11g062290.2	1.03	1.15	0.92	0	0.09	0.15	1.03333	0.08	-3.69116	1.16683e-07	6.41497e-06	--	XP_004250880.2 uncharacterized protein LOC101256551 [Solanum lycopersicum]	-	-	-	-	-	-	-
Solyc04g074180.3	12.37	7.33	9.12	1.87	1.84	4.02	9.60667	2.57667	-1.89853	1.16958e-07	6.41497e-06	CRY1	KAE8056907.1 hypothetical protein FH972_013639 [Carpinus fangiana]	Organismal Systems	Environmental adaptation	ko04712//Circadian rhythm - plant	K12118	-	GO:0009882//blue light photoreceptor activity;GO:0016791//phosphatase activity	GO:0009785//blue light signaling pathway;GO:0018298//protein-chromophore linkage
Solyc02g079533.1	1.34	1.34	1.88	9.35	4.21	5.1	1.52	6.22	2.03284	1.24985e-07	6.83571e-06	SD113	Serine/threonine-protein kinase [Source:UniProtKB/TrEMBL;Acc:K4B9H4]	-	-	-	-	GO:0005886//plasma membrane;GO:0016021//integral component of membrane	GO:0004672//protein kinase activity;GO:0004674//protein serine/threonine kinase activity;GO:0005524//ATP binding	GO:0006468//protein phosphorylation;GO:0048544//recognition of pollen
Solyc06g065100.3	10.61	9.23	8.5	18.25	27.46	21.78	9.44667	22.4967	1.25183	1.2815e-07	6.98514e-06	MYB330	XP_004241841.1 myb-related protein 330 [Solanum lycopersicum]	-	-	-	-	GO:0005634//nucleus	GO:0043565//sequence-specific DNA binding;GO:0044212//transcription regulatory region DNA binding	GO:0030154//cell differentiation
Solyc08g076520.3	16.3	10.04	14.82	2.35	4.11	4.95	13.72	3.80333	-1.85094	1.28445e-07	6.98514e-06	--	XP_004245981.1 uncharacterized protein LOC101268496 [Solanum lycopersicum]	-	-	-	-	GO:0016021//integral component of membrane	-	-
Solyc03g078000.3	9.31	5.93	10.17	17.07	18.1	21.67	8.47	18.9467	1.16151	1.31363e-07	7.10357e-06	At5g59250	Vacuolar glucose transporter 1 [Source:UniProtKB/TrEMBL;Acc:K4BHN0]	-	-	-	-	GO:0005887//integral component of plasma membrane;GO:0016020//membrane;GO:0016021//integral component of membrane	GO:0005351//carbohydrate:proton symporter activity;GO:0005355//glucose transmembrane transporter activity;GO:0022857//transmembrane transporter activity	GO:0006817//phosphate ion transport;GO:0008643//carbohydrate transport;GO:0008645//hexose transmembrane transport;GO:0055085//transmembrane transport
Solyc12g006270.2	1.22	1.17	1.3	0.21	0.15	0.23	1.23	0.196667	-2.64483	1.32717e-07	7.15668e-06	JASON	XP_004251552.1 protein JASON [Solanum lycopersicum]	-	-	-	-	-	-	GO:0007142//male meiosis II
Solyc06g083070.3	8.71	6.75	9.02	15.37	21.74	34.79	8.16	23.9667	1.55439	1.35274e-07	7.2538e-06	FIM2	XP_004242438.1 fimbrin-2 [Solanum lycopersicum]	-	-	-	-	GO:0005737//cytoplasm;GO:0005884//actin filament;GO:0032432//actin filament bundle	GO:0005515//protein binding;GO:0051015//actin filament binding	GO:0051017//actin filament bundle assembly;GO:0051639//actin filament network formation
Solyc12g006680.2	0.09	0.54	0.3	14.05	173.39	7.3	0.31	64.9133	7.7101	1.37039e-07	7.30759e-06	--	NP_001316350.1 early nodulin-93-like [Solanum lycopersicum]	-	-	-	-	-	-	-
Solyc10g085020.2	163.42	180.54	137.63	80.71	57	75.24	160.53	70.9833	-1.17729	1.4331e-07	7.62085e-06	TUBB2	XP_004249594.1 tubulin beta-2 chain [Solanum lycopersicum]	Cellular Processes	Transport and catabolism	ko04145//Phagosome	K07375	GO:0005874//microtubule	GO:0003924//GTPase activity;GO:0005200//structural constituent of cytoskeleton;GO:0005525//GTP binding	GO:0007017//microtubule-based process
Solyc01g020372.1	0.33	0.56	0.5	1.6	1.82	1.33	0.463333	1.58333	1.77284	1.44386e-07	7.65686e-06	--	XP_025885840.1 uncharacterized protein LOC101262696 [Solanum lycopersicum]	-	-	-	-	-	-	-
Solyc06g083270.3	7.42	9.9	6.22	2.43	2.03	2.97	7.84667	2.47667	-1.66368	1.48489e-07	7.84743e-06	ERD2B	XP_004242419.1 putative ER lumen protein-retaining receptor C28H8.4 [Solanum lycopersicum]	-	-	-	-	GO:0005783//endoplasmic reticulum;GO:0016021//integral component of membrane	GO:0046923//ER retention sequence binding	GO:0006621//protein retention in ER lumen
Solyc02g082420.3	23.87	25.47	24.01	94.44	143.03	55.4	24.45	97.6233	1.99739	1.48797e-07	7.84743e-06	ATL8	XP_004232585.1 RING-H2 finger protein ATL8-like [Solanum lycopersicum]	-	-	-	-	-	-	-
Solyc01g008830.2	2.34	3.52	3.09	0.9	0.92	0.89	2.98333	0.903333	-1.72359	1.49653e-07	7.87091e-06	AAO	XP_004228883.1 L-ascorbate oxidase-like isoform X1 [Solanum lycopersicum]	Metabolism;Metabolism	Global and overview maps;Carbohydrate metabolism	ko01100//Metabolic pathways;ko00053//Ascorbate and aldarate metabolism	K00423;K00423	GO:0005576//extracellular region;GO:0009505//plant-type cell wall;GO:0009506//plasmodesma	GO:0005507//copper ion binding;GO:0016491//oxidoreductase activity;GO:0016722//oxidoreductase activity, oxidizing metal ions	GO:0055114//oxidation-reduction process
Solyc01g109180.3	0.26	0.32	0.22	0.96	0.89	1.89	0.266667	1.24667	2.22497	1.62436e-07	8.51988e-06	LACS2	Long chain acyl-CoA synthetase 2 [Source:Projected from Arabidopsis thaliana (AT1G49430) UniProtKB/Swiss-Prot;Acc:Q9XIA9]	Metabolism;Cellular Processes;Metabolism;Metabolism;Metabolism	Global and overview maps;Transport and catabolism;Global and overview maps;Lipid metabolism;Lipid metabolism	ko01100//Metabolic pathways;ko04146//Peroxisome;ko01212//Fatty acid metabolism;ko00071//Fatty acid degradation;ko00061//Fatty acid biosynthesis	K01897;K01897;K01897;K01897;K01897	-	-	-
Solyc03g117590.3	3.2	4.62	5.18	20.21	44.97	12.55	4.33333	25.91	2.57996	1.7916e-07	9.37147e-06	ATJ8	Heat shock protein binding protein [Source:UniProtKB/TrEMBL;Acc:E2DDU6]	-	-	-	-	-	-	-
Solyc05g009990.3	1.31	1.29	0.91	2.95	4.75	8.52	1.17	5.40667	2.20823	1.8811e-07	9.8129e-06	PII-2	XP_004238976.1 piriformospora indica-insensitive protein 2 [Solanum lycopersicum]	-	-	-	-	GO:0009506//plasmodesma	GO:0004672//protein kinase activity;GO:0005515//protein binding	GO:0046777//protein autophosphorylation
Solyc02g091140.3	12.44	8.92	18.67	4.09	3.92	3.02	13.3433	3.67667	-1.85965	1.92859e-07	1.00334e-05	LAMT	XP_004232014.1 probable S-adenosylmethionine-dependent methyltransferase At5g38780 [Solanum lycopersicum]	-	-	-	-	-	GO:0008168//methyltransferase activity	-
Solyc06g071580.3	0.9	1.43	1.68	3.61	3.46	4.23	1.33667	3.76667	1.49465	1.95613e-07	1.01491e-05	MORC6	XP_004241493.1 protein MICRORCHIDIA 6-like isoform X1 [Solanum lycopersicum]	-	-	-	-	-	-	-
Solyc01g066640.2	7.28	6.88	7.23	14.32	34.23	24.16	7.13	24.2367	1.76522	2.02287e-07	1.0439e-05	--	XP_004229252.1 uncharacterized protein DDB_G0271670 [Solanum lycopersicum]	-	-	-	-	-	-	-
Solyc04g051510.1	40.03	46.73	47.61	21.93	13.57	21.78	44.79	19.0933	-1.23011	2.06273e-07	1.06161e-05	CURL3	Brassinosteroid LRR receptor kinase [Source:UniProtKB/Swiss-Prot;Acc:Q8GUQ5]	Environmental Information Processing	Signal transduction	ko04075//Plant hormone signal transduction	K13415	GO:0005886//plasma membrane;GO:0009506//plasmodesma;GO:0016020//membrane;GO:0016021//integral component of membrane	GO:0000166//nucleotide binding;GO:0004672//protein kinase activity;GO:0004674//protein serine/threonine kinase activity;GO:0005496//steroid binding;GO:0005515//protein binding;GO:0005524//ATP binding;GO:0008289//lipid binding;GO:0016301//kinase activity;GO:0016740//transferase activity	GO:0006468//protein phosphorylation;GO:0006952//defense response;GO:0009755//hormone-mediated signaling pathway;GO:0016310//phosphorylation;GO:0046777//protein autophosphorylation
Solyc09g091230.3	9.86	7.27	9.35	3.74	2.95	4.04	8.82667	3.57667	-1.30325	2.1714e-07	1.10868e-05	GLCAT14A	XP_004247943.1 beta-glucuronosyltransferase GlcAT14A [Solanum lycopersicum]	-	-	-	-	GO:0016020//membrane	-	-
Solyc03g045140.3	0	0	0	0.35	0.41	0.35	0.001	0.37	8.53138	2.1715e-07	1.10868e-05	ufaA1	XP_004234691.1 uncharacterized protein LOC101256851 isoform X1 [Solanum lycopersicum]	-	-	-	-	-	GO:0016491//oxidoreductase activity	GO:0055114//oxidation-reduction process
Solyc12g009560.2	37.76	51.06	66.86	283.88	272.49	114.99	51.8933	223.787	2.1085	2.25175e-07	1.1466e-05	EBF2	EIN3-binding F-box protein 1 [Source:UniProtKB/TrEMBL;Acc:Q2PQJ1]	Environmental Information Processing;Environmental Information Processing	Signal transduction;Signal transduction	ko04075//Plant hormone signal transduction;ko04016//MAPK signaling pathway - plant	K14515;K14515	GO:0019005//SCF ubiquitin ligase complex	GO:0005515//protein binding	GO:0006511//ubiquitin-dependent protein catabolic process;GO:0016567//protein ubiquitination;GO:0031146//SCF-dependent proteasomal ubiquitin-dependent protein catabolic process
Solyc10g005080.3	7.22	4.43	5.49	2.34	1.44	2.27	5.71333	2.01667	-1.50236	2.31114e-07	1.17063e-05	LHY	XP_004248416.1 protein LHY isoform X2 [Solanum lycopersicum]	Organismal Systems	Environmental adaptation	ko04712//Circadian rhythm - plant	K12133	GO:0005634//nucleus	GO:0003677//DNA binding	-
Solyc01g110605.1	8.41	4.83	3.56	16.3	66.56	43.24	5.6	42.0333	2.90804	2.37274e-07	1.19867e-05	SAUR50	XP_004230996.1 auxin-responsive protein SAUR50-like [Solanum lycopersicum]	Environmental Information Processing	Signal transduction	ko04075//Plant hormone signal transduction	K14488	-	-	GO:0009733//response to auxin
Solyc05g006970.3	1.03	0.85	1.12	3.04	4.51	3.53	1	3.69333	1.88492	2.5148e-07	1.2671e-05	--	XP_004238763.1 uncharacterized protein LOC101255587 [Solanum lycopersicum]	-	-	-	-	GO:0009507//chloroplast;GO:0016021//integral component of membrane	-	-
Solyc09g075420.3	126.03	139.69	166.16	586.79	775.21	297.8	143.96	553.267	1.94231	2.6099e-07	1.31158e-05	ERF071	Ethylene responsive factor 2 [Source:UniProtKB/TrEMBL;Acc:Q6RJ36]	-	-	-	-	GO:0005634//nucleus	GO:0003677//DNA binding;GO:0003700//DNA-binding transcription factor activity;GO:0004435//phosphatidylinositol phospholipase C activity	GO:0006351//transcription, DNA-templated;GO:0006355//regulation of transcription, DNA-templated;GO:0006629//lipid metabolic process;GO:0006952//defense response;GO:0007165//signal transduction;GO:0035556//intracellular signal transduction
Solyc04g054340.1	3.12	1.2	3.94	32.92	146.68	10.93	2.75333	63.51	4.52773	2.75592e-07	1.38134e-05	--	TMW80387.1 hypothetical protein EJD97_020621 [Solanum chilense]	-	-	-	-	-	-	-
Solyc11g066420.1	0	0	0	1.06	0.93	1.67	0.001	1.22	10.2527	2.77619e-07	1.38788e-05	STOP2	XP_004250985.1 protein SENSITIVE TO PROTON RHIZOTOXICITY 2 [Solanum lycopersicum]	-	-	-	-	-	GO:0003676//nucleic acid binding	-
Solyc05g006870.3	27.95	35.09	37.48	16.23	11.66	15.94	33.5067	14.61	-1.19749	2.90352e-07	1.44776e-05	TRX2	Thioredoxin [Source:UniProtKB/TrEMBL;Acc:K4BWL3]	-	-	-	-	GO:0005623//cell	GO:0015035//protein disulfide oxidoreductase activity	GO:0006662//glycerol ether metabolic process;GO:0045454//cell redox homeostasis
Solyc11g017460.2	6.66	5.26	5.29	16.22	9.73	22.17	5.73667	16.04	1.48339	2.9669e-07	1.47172e-05	CSI3	XP_004250595.1 protein CELLULOSE SYNTHASE INTERACTIVE 3-like [Solanum lycopersicum]	-	-	-	-	-	GO:0005515//protein binding	-
Solyc06g066600.3	84.29	98.59	79.45	44.62	30.93	33.04	87.4433	36.1967	-1.27249	2.97623e-07	1.47254e-05	At1g79820	Probable plastidic glucose transporter 3 [Source:Projected from Arabidopsis thaliana (AT1G79820) UniProtKB/Swiss-Prot;Acc:Q2V4B9]	-	-	-	-	GO:0005768//endosome;GO:0005802//trans-Golgi network;GO:0016020//membrane;GO:0016021//integral component of membrane	GO:0022857//transmembrane transporter activity	GO:0055085//transmembrane transport
Solyc05g012900.3	0.15	0.33	0.49	3.66	11	1.06	0.323333	5.24	4.01847	3.08281e-07	1.51745e-05	R1B-23	NP_001333428.1 JJH-R-like protein [Solanum lycopersicum]	-	-	-	-	-	GO:0043531//ADP binding	-
Solyc07g042480.3	0.86	0.56	0.31	2.53	2.05	3.11	0.576667	2.56333	2.15221	3.11156e-07	1.52769e-05	--	-	-	-	-	-	-	-	-
Solyc02g079080.2	0.76	1.18	1.2	0.09	0	0.12	1.04667	0.07	-3.9023	3.13103e-07	1.52954e-05	At4g26340	XP_004232804.2 putative F-box/LRR-repeat protein At5g02930 [Solanum lycopersicum]	-	-	-	-	-	GO:0005515//protein binding	-
Solyc07g054790.1	2.21	1.11	2.1	13.48	18.91	8.08	1.80667	13.49	2.90049	3.13127e-07	1.52954e-05	--	XP_004243306.1 uncharacterized protein LOC101253603 [Solanum lycopersicum]	-	-	-	-	-	-	-
Solyc12g007230.2	27.78	23.82	24.27	7.96	8.57	14.45	25.29	10.3267	-1.29219	3.31382e-07	1.61461e-05	IAA27	Auxin-responsive protein [Source:UniProtKB/TrEMBL;Acc:G9HPV7]	Environmental Information Processing	Signal transduction	ko04075//Plant hormone signal transduction	K14484	GO:0005634//nucleus	GO:0005515//protein binding	GO:0006351//transcription, DNA-templated;GO:0006355//regulation of transcription, DNA-templated;GO:0009734//auxin-activated signaling pathway
Solyc11g066090.1	9.36	8.03	6.84	2.4	3.16	3.72	8.07667	3.09333	-1.3846	3.34806e-07	1.62716e-05	--	XP_004250961.1 uncharacterized protein LOC101255759 [Solanum lycopersicum]	-	-	-	-	-	-	-
Solyc03g059260.3	94.21	97.11	58.66	34.49	23.63	27.2	83.3267	28.44	-1.55086	3.53442e-07	1.71339e-05	CTPA3	Carboxyl-terminal-processing peptidase 3, chloroplastic [Source:Projected from Arabidopsis thaliana (AT3G57680) UniProtKB/Swiss-Prot;Acc:F4J3G5]	-	-	-	-	-	GO:0005515//protein binding;GO:0008236//serine-type peptidase activity	GO:0006508//proteolysis
Solyc07g052480.3	22.89	12.91	23.19	2.56	4.49	1.02	19.6633	2.69	-2.86983	3.59068e-07	1.73628e-05	-	-	-	-	-	-	-	-	-
Solyc08g079080.3	0.12	0.04	0.18	1.89	0.63	2.85	0.113333	1.79	3.98132	3.71638e-07	1.79218e-05	INVA	NP_001234069.1 invertase [Solanum lycopersicum]	Metabolism;Metabolism;Metabolism;Metabolism	Global and overview maps;Global and overview maps;Carbohydrate metabolism;Carbohydrate metabolism	ko01100//Metabolic pathways;ko01110//Biosynthesis of secondary metabolites;ko00500//Starch and sucrose metabolism;ko00052//Galactose metabolism	K01193;K01193;K01193;K01193	GO:0005773//vacuole;GO:0005775//vacuolar lumen;GO:0016020//membrane;GO:0016021//integral component of membrane	GO:0004553//hydrolase activity, hydrolyzing O-glycosyl compounds;GO:0004564//beta-fructofuranosidase activity;GO:0004575//sucrose alpha-glucosidase activity;GO:0016787//hydrolase activity;GO:0016798//hydrolase activity, acting on glycosyl bonds	GO:0005975//carbohydrate metabolic process;GO:0008152//metabolic process
Solyc02g077590.1	5.59	7	7.75	44.35	31.95	16.2	6.78	30.8333	2.18513	3.72496e-07	1.79218e-05	ATHB-52	TMW90052.1 hypothetical protein EJD97_016253 [Solanum chilense]	-	-	-	-	GO:0005634//nucleus	GO:0000981//DNA-binding transcription factor activity, RNA polymerase II-specific;GO:0003677//DNA binding;GO:0043565//sequence-specific DNA binding	GO:0006355//regulation of transcription, DNA-templated
Solyc09g010940.3	74.08	41.64	69.81	202.13	126.23	164.92	61.8433	164.427	1.41075	3.79892e-07	1.8232e-05	--	XP_004246419.1 uncharacterized protein LOC101251913 [Solanum lycopersicum]	-	-	-	-	-	GO:0016787//hydrolase activity	-
Solyc06g050870.3	0.24	0.15	0.56	18.03	420.3	3.28	0.316667	147.203	8.86063	3.91665e-07	1.87501e-05	--	OIT31057.1 hypothetical protein A4A49_31095 [Nicotiana attenuata]	-	-	-	-	GO:0031305//integral component of mitochondrial inner membrane;GO:0097249//mitochondrial respiratory chain supercomplex	-	GO:0033617//mitochondrial respiratory chain complex IV assembly
Solyc08g066840.3	9.06	10.08	7.75	3.27	1.63	3.19	8.96333	2.69667	-1.73286	4.00322e-07	1.91168e-05	TIP4-1	Aquaporin TIP4-1 [Source:Projected from Arabidopsis thaliana (AT2G25810) UniProtKB/Swiss-Prot;Acc:O82316]	-	-	-	-	GO:0009705//plant-type vacuole membrane;GO:0016020//membrane;GO:0016021//integral component of membrane;GO:0042807//central vacuole	GO:0015250//water channel activity;GO:0015267//channel activity	GO:0055085//transmembrane transport
Solyc07g006890.1	482.4	556.39	594.96	232.51	98.44	146.09	544.583	159.013	-1.77601	4.21814e-07	2.00932e-05	CYP94A1	XP_004242690.1 cytochrome P450 94A1-like [Solanum lycopersicum]	Metabolism	Lipid metabolism	ko00073//Cutin, suberine and wax biosynthesis	K20769	-	GO:0005506//iron ion binding;GO:0016705//oxidoreductase activity, acting on paired donors, with incorporation or reduction of molecular oxygen;GO:0020037//heme binding	GO:0055114//oxidation-reduction process
Solyc07g054430.3	1.02	1.64	2.96	9.54	48.24	9.55	1.87333	22.4433	3.58261	4.26557e-07	2.02689e-05	PTO1242	XP_004243327.1 formimidoyltransferase-cyclodeaminase [Solanum lycopersicum]	-	-	-	-	-	GO:0005542//folic acid binding;GO:0016740//transferase activity	-
Solyc02g084200.2	0	0	0.03	0.58	1.17	0.75	0.01	0.833333	6.38082	4.28451e-07	2.03086e-05	At3g51180	XP_010316414.1 zinc finger CCCH domain-containing protein 68 [Solanum lycopersicum]	-	-	-	-	-	GO:0046872//metal ion binding	-
MSTRG.18985	1.85	2.07	3.67	0	0.07	0	2.53	0.0233333	-6.7606	4.59432e-07	2.17139e-05	--	uncharacterized protein LOC101259177 [Solanum lycopersicum]	-	-	-	-	-	-	-
Solyc01g073680.3	12.26	11.91	10.32	3.05	3.42	5.76	11.4967	4.07667	-1.49575	4.60361e-07	2.17139e-05	YLS3	XP_004229337.1 protein YLS3 [Solanum lycopersicum]	-	-	-	-	GO:0016021//integral component of membrane	-	-
Solyc08g081385.1	4.67	5.12	5.8	1.2	0.61	1.88	5.19667	1.23	-2.07893	4.61842e-07	2.17304e-05	BEL1	XP_015085556.1 homeobox protein BEL1 homolog [Solanum pennellii]	-	-	-	-	GO:0005634//nucleus	GO:0003677//DNA binding	GO:0006355//regulation of transcription, DNA-templated
Solyc01g100370.3	90.74	92.88	93.8	323.79	543.38	196.04	92.4733	354.403	1.93828	4.66757e-07	2.19079e-05	--	NP_001294878.1 universal stress protein A-like protein isoform 2 [Solanum lycopersicum]	-	-	-	-	-	-	-
Solyc07g055120.3	0.58	0.56	0.72	1.42	1.36	1.37	0.62	1.38333	1.15781	4.78034e-07	2.23825e-05	MAX2A	XP_004243284.1 F-box/LRR-repeat MAX2 homolog A-like [Solanum lycopersicum]	-	-	-	-	-	GO:0005515//protein binding	-
Solyc01g079400.3	4.4	3.91	5.29	7.92	12.27	10.84	4.53333	10.3433	1.19006	4.7975e-07	2.24082e-05	TBL6	XP_004229386.1 protein trichome birefringence-like 6 [Solanum lycopersicum]	-	-	-	-	GO:0005794//Golgi apparatus;GO:0016021//integral component of membrane	GO:0016413//O-acetyltransferase activity	-
Solyc01g087980.3	3.82	2.65	5.28	29.19	126.57	10.91	3.91667	55.5567	3.82626	4.97095e-07	2.3162e-05	--	PHT59721.1 hypothetical protein CQW23_02084 [Capsicum baccatum]	-	-	-	-	-	-	-
Solyc02g082290.3	2.5	2.81	2.38	4.98	6.56	11.74	2.56333	7.76	1.59804	5.05301e-07	2.34873e-05	MORC3	TMW96442.1 hypothetical protein EJD97_007354 [Solanum chilense]	-	-	-	-	-	GO:0008270//zinc ion binding	-
Solyc11g066310.2	5.34	5.93	6.67	2.68	2.89	2.81	5.98	2.79333	-1.09816	5.35305e-07	2.48218e-05	--	XP_004250975.1 uncharacterized protein LOC101260302 isoform X2 [Solanum lycopersicum]	-	-	-	-	GO:0016021//integral component of membrane	-	-
Solyc11g006180.2	2.18	2.48	3.41	6.31	8.04	5.91	2.69	6.75333	1.32799	5.44465e-07	2.51858e-05	EIN4	Ethylene receptor [Source:UniProtKB/TrEMBL;Acc:Q9XET9]	Environmental Information Processing;Environmental Information Processing	Signal transduction;Signal transduction	ko04075//Plant hormone signal transduction;ko04016//MAPK signaling pathway - plant	K14509;K14509	GO:0005783//endoplasmic reticulum;GO:0005789//endoplasmic reticulum membrane;GO:0016020//membrane;GO:0016021//integral component of membrane	GO:0000155//phosphorelay sensor kinase activity;GO:0000166//nucleotide binding;GO:0004672//protein kinase activity;GO:0005515//protein binding;GO:0005524//ATP binding;GO:0016301//kinase activity;GO:0016740//transferase activity;GO:0038199//ethylene receptor activity;GO:0046872//metal ion binding;GO:0051740//ethylene binding	GO:0000160//phosphorelay signal transduction system;GO:0006468//protein phosphorylation;GO:0007165//signal transduction;GO:0009723//response to ethylene;GO:0009873//ethylene-activated signaling pathway;GO:0010105//negative regulation of ethylene-activated signaling pathway;GO:0016310//phosphorylation
Solyc11g011010.1	18.9	14.43	22.75	5.32	4.97	8.06	18.6933	6.11667	-1.61171	5.64009e-07	2.59647e-05	--	XP_004250171.1 uncharacterized protein LOC101253957 [Solanum lycopersicum]	-	-	-	-	GO:0005783//endoplasmic reticulum;GO:0005789//endoplasmic reticulum membrane;GO:0005887//integral component of plasma membrane;GO:0016021//integral component of membrane	-	GO:0006886//intracellular protein transport;GO:0006888//ER to Golgi vesicle-mediated transport;GO:0070973//protein localization to endoplasmic reticulum exit site
Solyc01g009430.3	29.47	12.37	16.71	90.34	49.09	73.54	19.5167	70.99	1.86291	5.69635e-07	2.6161e-05	--	XP_004228457.1 uncharacterized protein At4g22758-like [Solanum lycopersicum]	-	-	-	-	-	-	-
Solyc04g054500.3	43.1	51.5	80.23	313.24	816.23	152.5	58.2767	427.323	2.87434	6.04153e-07	2.768e-05	HIPP23	NP_001308204.1 metal ion binding protein [Solanum lycopersicum]	-	-	-	-	-	GO:0046872//metal ion binding	GO:0030001//metal ion transport
Solyc09g083240.3	0	0	0	1.78	1.56	2.34	0.001	1.89333	10.8867	6.17363e-07	2.82179e-05	-	-	-	-	-	-	-	-	-
Solyc04g054690.3	37.96	86.71	100.86	22.18	15.18	13.44	75.1767	16.9333	-2.15042	6.31497e-07	2.87271e-05	AAO	NP_001234829.2 ascorbate oxidase precursor [Solanum lycopersicum]	-	-	-	-	GO:0005576//extracellular region;GO:0016020//membrane;GO:0016021//integral component of membrane	GO:0005507//copper ion binding;GO:0008447//L-ascorbate oxidase activity;GO:0016491//oxidoreductase activity;GO:0016722//oxidoreductase activity, oxidizing metal ions;GO:0046872//metal ion binding	GO:0055114//oxidation-reduction process
Solyc02g082490.3	4.88	6.82	6.1	1.91	1.07	2.44	5.93333	1.80667	-1.71551	6.44311e-07	2.92407e-05	At3g51470	XP_004232575.1 probable protein phosphatase 2C 47 isoform X1 [Solanum lycopersicum]	-	-	-	-	-	GO:0004722//protein serine/threonine phosphatase activity;GO:0016791//phosphatase activity;GO:0043169//cation binding	GO:0006470//protein dephosphorylation
Solyc03g123860.3	17.25	22.72	15.82	6.75	2.46	4.87	18.5967	4.69333	-1.98636	6.66499e-07	3.01764e-05	INRPK1	XP_004235511.1 receptor-like protein kinase [Solanum lycopersicum]	-	-	-	-	-	GO:0004672//protein kinase activity;GO:0005515//protein binding;GO:0005524//ATP binding	GO:0006468//protein phosphorylation
Solyc04g009840.3	3.69	3.14	3.19	1.48	1.43	1.46	3.34	1.45667	-1.19718	7.0967e-07	3.20554e-05	--	-	-	-	-	-	-	-	-
Solyc08g007190.3	39.31	42.68	48.83	22.21	14.27	23.09	43.6067	19.8567	-1.13493	7.323e-07	3.29999e-05	GATA26	XP_004244556.1 GATA transcription factor 26-like [Solanum lycopersicum]	-	-	-	-	-	GO:0003700//DNA-binding transcription factor activity;GO:0008270//zinc ion binding;GO:0043565//sequence-specific DNA binding	GO:0006355//regulation of transcription, DNA-templated
Solyc06g059740.3	1049.95	867.85	1122.57	2866.96	4395.38	2028.84	1013.46	3097.06	1.61161	7.38269e-07	3.3191e-05	ADH2	NP_001234099.1 alcohol dehydrogenase 2 [Solanum lycopersicum]	Metabolism;Metabolism;Metabolism;Metabolism;Metabolism;Metabolism	Global and overview maps;Global and overview maps;Carbohydrate metabolism;Lipid metabolism;Lipid metabolism;Amino acid metabolism	ko01100//Metabolic pathways;ko01110//Biosynthesis of secondary metabolites;ko00010//Glycolysis / Gluconeogenesis;ko00071//Fatty acid degradation;ko00592//alpha-Linolenic acid metabolism;ko00350//Tyrosine metabolism	K18857;K18857;K18857;K18857;K18857;K18857	GO:0005737//cytoplasm;GO:0005829//cytosol	GO:0004022//alcohol dehydrogenase (NAD) activity;GO:0004024//alcohol dehydrogenase activity, zinc-dependent;GO:0008270//zinc ion binding;GO:0016491//oxidoreductase activity;GO:0018455//alcohol dehydrogenase [NAD(P)+] activity;GO:0046872//metal ion binding;GO:0051903//S-(hydroxymethyl)glutathione dehydrogenase activity	GO:0046294//formaldehyde catabolic process;GO:0055114//oxidation-reduction process
Solyc07g008930.1	1.71	0.25	0.59	14.07	9.03	5.17	0.85	9.42333	3.4707	7.84234e-07	3.51751e-05	--	XP_015170874.1 PREDICTED: uncharacterized protein LOC107063476 [Solanum tuberosum]	-	-	-	-	-	-	-
Solyc08g079710.3	0.41	0.59	0.9	1.97	2.01	1.88	0.633333	1.95333	1.6249	7.89594e-07	3.53329e-05	KINUB	Kinesin-like protein [Source:UniProtKB/TrEMBL;Acc:K4CNX1]	Cellular Processes	Transport and catabolism	ko04144//Endocytosis	K10396	GO:0005871//kinesin complex;GO:0005874//microtubule;GO:0009574//preprophase band	GO:0003777//microtubule motor activity;GO:0005515//protein binding;GO:0005524//ATP binding;GO:0008017//microtubule binding;GO:0016887//ATPase activity	GO:0007018//microtubule-based movement;GO:0032886//regulation of microtubule-based process;GO:0048364//root development
Solyc04g082210.3	6.31	7.21	7.21	22.19	14.19	14.05	6.91	16.81	1.28256	8.0672e-07	3.60154e-05	--	XP_004238412.1 uncharacterized protein LOC101253892 [Solanum lycopersicum]	-	-	-	-	GO:0016021//integral component of membrane	-	-
Solyc02g088910.3	4.76	3.84	4.39	8.08	12.39	9.73	4.33	10.0667	1.21715	8.46207e-07	3.76906e-05	AFP3	XP_004232160.1 ninja-family protein AFP3 [Solanum lycopersicum]	-	-	-	-	GO:0005634//nucleus	-	GO:0007165//signal transduction;GO:0045892//negative regulation of transcription, DNA-templated
Solyc01g111075.1	815.63	441.19	498.2	78.11	172.02	53.5	585.007	101.21	-2.5311	8.6681e-07	3.85189e-05	SN2	Snakin-2 [Source:UniProtKB/TrEMBL;Acc:E5KBY0]	-	-	-	-	-	-	-
Solyc12g038510.2	0.05	0.06	0	2.84	0.81	4.65	0.0366667	2.76667	6.23754	8.77545e-07	3.89058e-05	J2	MADS-box protein J2 [Source:UniProtKB/Swiss-Prot;Acc:K4DEK0]	-	-	-	-	GO:0005634//nucleus	GO:0000977//RNA polymerase II regulatory region sequence-specific DNA binding;GO:0000978//RNA polymerase II proximal promoter sequence-specific DNA binding;GO:0000981//DNA-binding transcription factor activity, RNA polymerase II-specific;GO:0000982//transcription factor activity, RNA polymerase II proximal promoter sequence-specific DNA binding;GO:0003677//DNA binding;GO:0003700//DNA-binding tran…	GO:0006355//regulation of transcription, DNA-templated;GO:0006357//regulation of transcription by RNA polymerase II;GO:0007275//multicellular organism development;GO:0045944//positive regulation of transcription by RNA polymerase II;GO:0048481//plant ovule development
Solyc03g116440.2	0.3	0.4	0.83	0	0	0	0.51	0.001	-8.99435	8.99662e-07	3.96311e-05	MMD1	XP_025885923.1 PHD finger protein At2g01810-like [Solanum lycopersicum]	-	-	-	-	-	-	-
Solyc04g081235.1	8.62	5.85	9.02	3.79	2.96	3.2	7.83	3.31667	-1.23928	9.00098e-07	3.96311e-05	ARF5	Auxin response factor [Source:UniProtKB/TrEMBL;Acc:K4BVK3]	Environmental Information Processing	Signal transduction	ko04075//Plant hormone signal transduction	K14486	GO:0005634//nucleus	GO:0000976//transcription regulatory region sequence-specific DNA binding;GO:0003677//DNA binding;GO:0005515//protein binding;GO:0042802//identical protein binding	GO:0006351//transcription, DNA-templated;GO:0006355//regulation of transcription, DNA-templated;GO:0009725//response to hormone;GO:0009733//response to auxin;GO:0009734//auxin-activated signaling pathway;GO:0009793//embryo development ending in seed dormancy;GO:0009908//flower development;GO:0009942//longitudinal axis specification;GO:0010051//xylem and phloem pattern formation;GO:0010305//leaf v…
Solyc02g078380.3	139.4	140.1	186.37	401.56	1288.71	497.28	155.29	729.183	2.23132	9.16501e-07	4.0261e-05	TSJT1	XP_004232863.1 stem-specific protein TSJT1 [Solanum lycopersicum]	-	-	-	-	-	-	-
Solyc03g096160.2	2.97	2.19	2.22	0	0	0.15	2.46	0.05	-5.62059	9.60853e-07	4.2113e-05	At3g11230	XP_015068908.1 protein yippee-like [Solanum pennellii]	-	-	-	-	-	-	-
Solyc07g055010.3	3.59	2.16	0.95	0.32	0.17	0.09	2.23333	0.193333	-3.53004	1.03277e-06	4.50367e-05	HIPP28	XP_004243293.2 heavy metal-associated isoprenylated plant protein 28-like [Solanum lycopersicum]	-	-	-	-	-	GO:0046872//metal ion binding	GO:0030001//metal ion transport
Solyc03g034320.3	0.91	1.46	1.16	0.25	0.16	0.18	1.17667	0.196667	-2.58088	1.0346e-06	4.50367e-05	GAT1_2.1	XP_004234575.1 putative glutamine amidotransferase GAT1_2.1 [Solanum lycopersicum]	-	-	-	-	-	GO:0016787//hydrolase activity	GO:0006541//glutamine metabolic process
MSTRG.3283	1	0.67	1.25	5.32	4.29	3.19	0.973333	4.26667	2.1321	1.0736e-06	4.66288e-05	--	PREDICTED: purine permease 1-like, partial [Nicotiana tabacum]	-	-	-	-	-	-	-
Solyc12g039080.2	0.14	0.12	0.17	1.49	1.35	1.26	0.143333	1.36667	3.25322	1.07874e-06	4.66417e-05	At1g67720	TMW85045.1 hypothetical protein EJD97_023883, partial [Solanum chilense]	-	-	-	-	-	-	-
Solyc03g121080.3	0.56	0.69	0.7	2.19	4.28	1.83	0.65	2.76667	2.08964	1.07876e-06	4.66417e-05	--	XP_004235638.2 uncharacterized protein LOC101253763 [Solanum lycopersicum]	-	-	-	-	-	-	-
Solyc04g011990.2	1.4	1.12	1.41	0.32	0.39	0.51	1.31	0.406667	-1.68765	1.08317e-06	4.67272e-05	-	-	-	-	-	-	-	-	-
Solyc03g113710.3	0	0	0	0.61	0.38	0.97	0.001	0.653333	9.35168	1.08971e-06	4.67988e-05	FH8	XP_004236516.1 formin-like protein 4 [Solanum lycopersicum]	-	-	-	-	-	-	-
Solyc04g077270.3	15.48	32.04	30.26	9.21	6.66	6.06	25.9267	7.31	-1.82649	1.10531e-06	4.7294e-05	At4g27290	XP_010320274.1 G-type lectin S-receptor-like serine/threonine-protein kinase At4g27290 [Solanum lycopersicum]	-	-	-	-	-	GO:0004672//protein kinase activity;GO:0004674//protein serine/threonine kinase activity;GO:0005524//ATP binding	GO:0006468//protein phosphorylation;GO:0048544//recognition of pollen
Solyc11g071640.2	4.77	1.36	0.87	13.42	16.42	19.15	2.33333	16.33	2.80706	1.12696e-06	4.80759e-05	BACOVA_02659	XP_010313472.1 uncharacterized protein LOC101256554 isoform X1 [Solanum lycopersicum]	Metabolism;Metabolism;Metabolism;Metabolism;Metabolism	Global and overview maps;Global and overview maps;Biosynthesis of other secondary metabolites;Carbohydrate metabolism;Metabolism of other amino acids	ko01100//Metabolic pathways;ko01110//Biosynthesis of secondary metabolites;ko00940//Phenylpropanoid biosynthesis;ko00500//Starch and sucrose metabolism;ko00460//Cyanoamino acid metabolism	K05349;K05349;K05349;K05349;K05349	-	GO:0004553//hydrolase activity, hydrolyzing O-glycosyl compounds;GO:0008422//beta-glucosidase activity	GO:0005975//carbohydrate metabolic process;GO:0009251//glucan catabolic process
Solyc06g069420.3	3.15	5.72	3.96	22.07	25.73	9.96	4.27667	19.2533	2.17055	1.13367e-06	4.82551e-05	--	XP_019069969.1 uncharacterized protein LOC109120527 [Solanum lycopersicum]	-	-	-	-	-	-	-
Solyc02g065555.1	83.64	68.6	67.18	29.79	22.38	41.76	73.14	31.31	-1.22404	1.16257e-06	4.92668e-05	At2g23790	NP_001234771.2 ACI19 protein [Solanum lycopersicum]	-	-	-	-	GO:0005739//mitochondrion;GO:0005743//mitochondrial inner membrane	GO:0005262//calcium channel activity;GO:0015292//uniporter activity	GO:0006811//ion transport;GO:0006816//calcium ion transport;GO:0051560//mitochondrial calcium ion homeostasis;GO:0070588//calcium ion transmembrane transport
MSTRG.3062	0.5	0.08	0.37	2.61	3.7	2.06	0.316667	2.79	3.13923	1.16517e-06	4.92684e-05	--	TLD domain-containing protein 1 [Solanum lycopersicum]	-	-	-	-	-	-	-
Solyc06g005430.1	17.03	14.54	12.51	4.62	4.04	5.08	14.6933	4.58	-1.68174	1.18231e-06	4.97739e-05	At1g07660	Histone H4 [Source:UniProtKB/Swiss-Prot;Acc:P35057]	-	-	-	-	GO:0000786//nucleosome;GO:0005634//nucleus;GO:0005694//chromosome	GO:0003677//DNA binding;GO:0046982//protein heterodimerization activity	GO:0006334//nucleosome assembly
Solyc02g082550.3	12.19	11.64	13.9	7.32	5.71	5.7	12.5767	6.24333	-1.01036	1.22085e-06	5.11718e-05	dsk1	TMX03170.1 hypothetical protein EJD97_017840 [Solanum chilense]	-	-	-	-	GO:0005634//nucleus;GO:0005737//cytoplasm	GO:0004672//protein kinase activity;GO:0004674//protein serine/threonine kinase activity;GO:0005524//ATP binding	GO:0000245//spliceosomal complex assembly;GO:0006468//protein phosphorylation;GO:0010468//regulation of gene expression;GO:0035556//intracellular signal transduction;GO:0050684//regulation of mRNA processing
Solyc01g060070.3	8.71	7.33	8.86	3.42	2.71	4.15	8.3	3.42667	-1.27631	1.23572e-06	5.16821e-05	OEP162	ATOEP16-S [Source:Projected from Arabidopsis thaliana (AT4G16160) UniProtKB/TrEMBL;Acc:A0A178V0T8]	-	-	-	-	GO:0031359//integral component of chloroplast outer membrane	GO:0015171//amino acid transmembrane transporter activity	GO:0034220//ion transmembrane transport
Solyc03g031890.3	21.69	12.74	21.35	100.2	443.06	50.03	18.5933	197.763	3.41092	1.24341e-06	5.18908e-05	--	XP_004234493.1 uncharacterized protein LOC101258531 [Solanum lycopersicum]	-	-	-	-	-	-	-
Solyc08g013730.3	41.4	31.81	40.5	19.96	11.91	14.95	37.9033	15.6067	-1.28016	1.27127e-06	5.29385e-05	NIP3-1	Nodulin26-like intrinsic protein 51 [Source:UniProtKB/TrEMBL;Acc:K4CJ08]	-	-	-	-	GO:0005886//plasma membrane;GO:0016020//membrane;GO:0016021//integral component of membrane;GO:0016328//lateral plasma membrane	GO:0015105//arsenite transmembrane transporter activity;GO:0015250//water channel activity;GO:0015267//channel activity;GO:0046715//active borate transmembrane transporter activity	GO:0010036//response to boron-containing substance;GO:0015700//arsenite transport;GO:0046685//response to arsenic-containing substance;GO:0046713//borate transport;GO:0055085//transmembrane transport;GO:0080029//cellular response to boron-containing substance levels
Solyc03g119250.3	150.46	199.18	164.91	76.76	34.74	50.92	171.517	54.14	-1.66358	1.27416e-06	5.2944e-05	SARD1	XP_004235786.1 protein SAR DEFICIENT 1 [Solanum lycopersicum]	-	-	-	-	GO:0005634//nucleus	GO:0003700//DNA-binding transcription factor activity;GO:0005516//calmodulin binding;GO:0043565//sequence-specific DNA binding	GO:0080142//regulation of salicylic acid biosynthetic process
Solyc05g015420.3	8.2	12.05	10.72	27.54	24.64	20.11	10.3233	24.0967	1.22292	1.32749e-06	5.50408e-05	At1g67340	XP_004239208.1 F-box protein At1g67340 [Solanum lycopersicum]	-	-	-	-	-	GO:0005515//protein binding	-
Solyc02g091690.3	47.3	57.73	54.04	6.47	12.7	22	53.0233	13.7233	-1.95	1.36416e-06	5.6249e-05	BHLH93	XP_004231971.1 transcription factor bHLH93-like [Solanum lycopersicum]	-	-	-	-	-	GO:0046983//protein dimerization activity	-
Solyc03g033330.3	2.42	2.71	4.56	9.9	29.95	11.72	3.23	17.19	2.41196	1.36556e-06	5.6249e-05	NIP1	XP_004234521.1 NEP1-interacting protein-like 1 [Solanum lycopersicum]	-	-	-	-	GO:0016021//integral component of membrane	-	-
Solyc09g063150.3	5.59	4.15	8.65	21.48	48.96	18.2	6.13	29.5467	2.26904	1.36835e-06	5.6249e-05	HSP26-A	XP_004247117.1 probable glutathione S-transferase [Solanum lycopersicum]	Metabolism;Metabolism	Global and overview maps;Metabolism of other amino acids	ko01100//Metabolic pathways;ko00480//Glutathione metabolism	K00799;K00799	GO:0005737//cytoplasm	GO:0004364//glutathione transferase activity;GO:0005515//protein binding	GO:0006749//glutathione metabolic process
Solyc11g068430.2	340.77	380.53	384.28	1075.72	1541.74	695.36	368.527	1104.27	1.58326	1.40847e-06	5.77742e-05	FDX3	XP_004251055.1 ferredoxin, root R-B1 [Solanum lycopersicum]	Metabolism	Energy metabolism	ko00195//Photosynthesis	K02639	GO:0009507//chloroplast;GO:0009536//plastid	GO:0009055//electron transfer activity;GO:0046872//metal ion binding;GO:0051536//iron-sulfur cluster binding;GO:0051537//2 iron, 2 sulfur cluster binding	GO:0022900//electron transport chain
Solyc01g100660.3	3.96	3.7	8.2	27.33	43.52	14.01	5.28667	28.2867	2.41969	1.44062e-06	5.88416e-05	BHLH149	XP_010313623.1 transcription factor bHLH149 [Solanum lycopersicum]	-	-	-	-	-	GO:0046983//protein dimerization activity	-
Solyc03g113660.3	16.39	13.53	18	63.29	241.75	44.32	15.9733	116.453	2.86601	1.48353e-06	6.04655e-05	--	XP_010318951.1 uncharacterized protein LOC101261905 [Solanum lycopersicum]	-	-	-	-	-	-	-
Solyc06g074170.3	0.23	0.36	0.15	1.85	19.54	0.88	0.246667	7.42333	4.91143	1.49354e-06	6.07447e-05	NTL8	XP_004241333.1 NAC domain-containing protein 40-like [Solanum lycopersicum]	-	-	-	-	GO:0005634//nucleus;GO:0016021//integral component of membrane	GO:0003677//DNA binding	GO:0006355//regulation of transcription, DNA-templated
Solyc05g005720.3	144.38	105.69	105.27	51.37	32.61	60.07	118.447	48.0167	-1.30263	1.51536e-06	6.15017e-05	POT12	Potassium transporter [Source:UniProtKB/TrEMBL;Acc:K4BW99]	-	-	-	-	GO:0009507//chloroplast;GO:0016020//membrane;GO:0016021//integral component of membrane	GO:0015079//potassium ion transmembrane transporter activity	GO:0006813//potassium ion transport;GO:0071805//potassium ion transmembrane transport
Solyc06g054610.2	4.1	4.84	4.47	16.38	63.88	13.83	4.47	31.3633	2.81073	1.52595e-06	6.18009e-05	--	-	-	-	-	-	-	-	-
Solyc04g082040.3	40.21	50.31	36.49	20.55	11.94	16.83	42.3367	16.44	-1.3647	1.59071e-06	6.41531e-05	MSL8	Mechanosensitive ion channel protein [Source:UniProtKB/TrEMBL;Acc:K4BVT1]	-	-	-	-	GO:0005886//plasma membrane;GO:0016020//membrane;GO:0016021//integral component of membrane	GO:0008381//mechanosensitive ion channel activity	GO:0006820//anion transport;GO:0055085//transmembrane transport
MSTRG.458	0.86	0.16	0.58	2.11	3.81	1.98	0.533333	2.63333	2.30378	1.67399e-06	6.72293e-05	--	Retrovirus-related Pol polyprotein from transposon TNT 1-94 [Vitis vinifera]	-	-	-	-	-	-	-
Solyc10g055770.2	3.93	5.91	5.85	10.84	9.6	13.12	5.23	11.1867	1.0969	1.68939e-06	6.7706e-05	MFSD14B	XP_004248636.1 hippocampus abundant transcript-like protein 1 [Solanum lycopersicum]	-	-	-	-	GO:0016021//integral component of membrane	GO:0005215//transporter activity;GO:0022857//transmembrane transporter activity	GO:0055085//transmembrane transport
Solyc07g065970.2	2.77	2.65	4.11	15.42	67.15	9.98	3.17667	30.85	3.27968	1.87033e-06	7.43371e-05	ATJ11	XP_010324234.1 chaperone protein dnaJ 11, chloroplastic [Solanum lycopersicum]	-	-	-	-	-	-	-
Solyc03g031860.3	39.63	21.06	23.67	141.64	252.77	62.12	28.12	152.177	2.43608	1.88601e-06	7.48051e-05	PSY1	Phytoene synthase 1 [Source:UniProtKB/TrEMBL;Acc:A1Z0Z4]	Metabolism;Metabolism;Metabolism	Global and overview maps;Global and overview maps;Metabolism of terpenoids and polyketides	ko01100//Metabolic pathways;ko01110//Biosynthesis of secondary metabolites;ko00906//Carotenoid biosynthesis	K02291;K02291;K02291	GO:0009507//chloroplast;GO:0009536//plastid;GO:0016020//membrane;GO:0016021//integral component of membrane	GO:0004310//farnesyl-diphosphate farnesyltransferase activity;GO:0005515//protein binding;GO:0016740//transferase activity;GO:0016765//transferase activity, transferring alkyl or aryl (other than methyl) groups;GO:0016767//geranylgeranyl-diphosphate geranylgeranyltransferase activity;GO:0051996//squalene synthase activity	GO:0006696//ergosterol biosynthetic process;GO:0008299//isoprenoid biosynthetic process;GO:0009058//biosynthetic process;GO:0016117//carotenoid biosynthetic process
Solyc07g043130.3	17.78	7.29	11.69	1.97	3.06	4.24	12.2533	3.09	-1.9875	1.92082e-06	7.57651e-05	RPT2	Root phototropism protein 2 [Source:Projected from Arabidopsis thaliana (AT2G30520) UniProtKB/Swiss-Prot;Acc:Q682S0]	-	-	-	-	GO:0005634//nucleus;GO:0005737//cytoplasm	GO:0005515//protein binding	GO:0009638//phototropism
MSTRG.2990	0.6	0.35	0.71	1.41	2.36	3.59	0.553333	2.45333	2.14852	1.92205e-06	7.57651e-05	--	proline transporter 3 [Capsicum annuum]	-	-	-	-	-	-	-
Solyc06g007430.2	24.59	21.81	23.38	66.09	65.95	39.37	23.26	57.1367	1.29657	2.04332e-06	8.00521e-05	-	-	-	-	-	-	-	-	-
Solyc02g005513.1	1.17	1.22	1.14	0	0	0	1.17667	0.001	-10.2005	2.10485e-06	8.22948e-05	--	XP_015072689.2 replication protein A 70 kDa DNA-binding subunit A-like [Solanum pennellii]	-	-	-	-	-	-	-
Solyc03g119610.1	153.71	149.41	217.77	60.31	26.67	69.27	173.63	52.0833	-1.73712	2.15684e-06	8.39854e-05	--	XP_004235829.1 uncharacterized protein LOC101261213 [Solanum lycopersicum]	-	-	-	-	-	-	-
Solyc05g014260.3	4.78	3.21	3.09	7.47	7.97	7.88	3.69333	7.77333	1.07361	2.18485e-06	8.4904e-05	ARR11	XP_004239497.1 two-component response regulator ORR26 isoform X1 [Solanum lycopersicum]	Environmental Information Processing	Signal transduction	ko04075//Plant hormone signal transduction	K14491	-	GO:0003677//DNA binding;GO:0003700//DNA-binding transcription factor activity	GO:0000160//phosphorelay signal transduction system;GO:0007165//signal transduction
Solyc01g005410.3	32.42	23.29	37.59	8.7	4.54	12.99	31.1	8.74333	-1.83066	2.21724e-06	8.58154e-05	PXG4	XP_004228705.1 probable peroxygenase 5 [Solanum lycopersicum]	Metabolism	Lipid metabolism	ko00073//Cutin, suberine and wax biosynthesis	K17991	-	GO:0004497//monooxygenase activity;GO:0005509//calcium ion binding	-
Solyc11g010660.2	21.62	17.03	17.95	8.72	10.34	8.41	18.8667	9.15667	-1.04295	2.25882e-06	8.72486e-05	At5g65490	Suppressor-like protein [Source:UniProtKB/TrEMBL;Acc:Q949K3]	-	-	-	-	GO:0005634//nucleus	-	-
Solyc06g068450.2	123.07	55.96	88.72	307.88	528.52	217.01	89.25	351.137	1.97611	2.26841e-06	8.74433e-05	CIPK25	XP_004241680.1 CBL-interacting serine/threonine-protein kinase 25 [Solanum lycopersicum]	-	-	-	-	-	GO:0004672//protein kinase activity;GO:0005524//ATP binding	GO:0006468//protein phosphorylation;GO:0007165//signal transduction
Solyc12g006640.2	0.52	0.47	0.76	0.03	0.02	0.05	0.583333	0.0333333	-4.12928	2.36982e-06	9.11694e-05	--	XP_004251570.1 uncharacterized protein LOC101264403 [Solanum lycopersicum]	-	-	-	-	-	-	-
MSTRG.4748	0.17	0	0	2.18	1.42	0.9	0.0566667	1.5	4.72632	2.41521e-06	9.27295e-05	--	uncharacterized protein LOC104644746 [Solanum lycopersicum]	-	-	-	-	-	-	-
Solyc05g024415.1	90.59	75.89	74.44	192.57	326.27	162.38	80.3067	227.073	1.49957	2.43206e-06	9.319e-05	NSP2	XP_004239307.1 nitrile-specifier protein 5 [Solanum lycopersicum]	-	-	-	-	GO:0005634//nucleus;GO:0005829//cytosol	GO:0005515//protein binding;GO:0030234//enzyme regulator activity	GO:0080028//nitrile biosynthetic process
Solyc12g005840.2	20.8	19.19	18.42	6.49	3.02	8.48	19.47	5.99667	-1.69902	2.45199e-06	9.37666e-05	spg1	XP_004251514.1 septum-promoting GTP-binding protein 1 [Solanum lycopersicum]	-	-	-	-	GO:0005622//intracellular	GO:0003924//GTPase activity;GO:0005525//GTP binding	GO:0006886//intracellular protein transport;GO:0032482//Rab protein signal transduction
Solyc01g057910.3	1.3	1.89	1.88	3.72	4.73	7.59	1.69	5.34667	1.66162	2.49002e-06	9.46552e-05	MYB78	XP_004229031.1 transcription factor MYB78-like [Solanum lycopersicum]	-	-	-	-	GO:0005634//nucleus	GO:0043565//sequence-specific DNA binding	-
Solyc02g084740.3	22.24	21.62	17.12	7.68	2.52	3.37	20.3267	4.52333	-2.16792	2.5095e-06	9.52073e-05	CYP90C1	ROT3 [Source:Projected from Arabidopsis thaliana (AT4G36380) UniProtKB/TrEMBL;Acc:A0A178V4B0]	Metabolism;Metabolism;Metabolism	Global and overview maps;Global and overview maps;Metabolism of terpenoids and polyketides	ko01100//Metabolic pathways;ko01110//Biosynthesis of secondary metabolites;ko00905//Brassinosteroid biosynthesis	K12637;K12637;K12637	GO:0016021//integral component of membrane	GO:0004497//monooxygenase activity;GO:0005506//iron ion binding;GO:0016705//oxidoreductase activity, acting on paired donors, with incorporation or reduction of molecular oxygen;GO:0016709//oxidoreductase activity, acting on paired donors, with incorporation or reduction of molecular oxygen, NAD(P)H as one donor, and incorporation of one atom of oxygen;GO:0020037//heme binding	GO:0007275//multicellular organism development;GO:0009965//leaf morphogenesis;GO:0010268//brassinosteroid homeostasis;GO:0016125//sterol metabolic process;GO:0016132//brassinosteroid biosynthetic process;GO:0042814//monopolar cell growth;GO:0048441//petal development;GO:0048443//stamen development;GO:0055114//oxidation-reduction process
Solyc02g078160.3	124.64	52.62	100.68	215.49	435.3	303.57	92.6467	318.12	1.77976	2.75994e-06	0.000104092	--	XP_004232882.1 uncharacterized protein LOC101251439 [Solanum lycopersicum]	-	-	-	-	-	-	-
Solyc02g067350.3	1.18	0.61	1.75	0.19	0.07	0.16	1.18	0.14	-3.07529	2.77577e-06	0.000104483	--	XP_004233361.2 uncharacterized protein LOC101267768 isoform X1 [Solanum lycopersicum]	-	-	-	-	GO:0005840//ribosome;GO:0016021//integral component of membrane	GO:0003735//structural constituent of ribosome	GO:0006412//translation
Solyc07g042550.3	133.39	180.99	239.91	824.07	1883.33	410.28	184.763	1039.23	2.49176	2.83851e-06	0.000106427	SS	Sucrose synthase [Source:UniProtKB/TrEMBL;Acc:E0Z1D0]	Metabolism;Metabolism;Metabolism	Global and overview maps;Global and overview maps;Carbohydrate metabolism	ko01100//Metabolic pathways;ko01110//Biosynthesis of secondary metabolites;ko00500//Starch and sucrose metabolism	K00695;K00695;K00695	-	GO:0016157//sucrose synthase activity;GO:0016740//transferase activity;GO:0016757//transferase activity, transferring glycosyl groups	GO:0005985//sucrose metabolic process
Solyc03g111720.3	8.65	11.39	18.56	79.38	41.15	33.45	12.8667	51.3267	1.99607	2.88297e-06	0.000107737	E4	Peptide methionine sulfoxide reductase [Source:UniProtKB/Swiss-Prot;Acc:P54153]	-	-	-	-	GO:0005737//cytoplasm	GO:0008113//peptide-methionine (S)-S-oxide reductase activity;GO:0016491//oxidoreductase activity;GO:0033744//L-methionine:thioredoxin-disulfide S-oxidoreductase activity;GO:0036456//L-methionine-(S)-S-oxide reductase activity	GO:0034599//cellular response to oxidative stress;GO:0055114//oxidation-reduction process
Solyc07g008240.3	17.84	20.02	24.35	44.88	251.49	92.46	20.7367	129.61	2.64392	2.88467e-06	0.000107737	HB1	Non-symbiotic hemoglobin class 1 [Source:UniProtKB/TrEMBL;Acc:Q9AWA9]	-	-	-	-	GO:0005618//cell wall;GO:0005829//cytosol;GO:0005886//plasma membrane;GO:0009506//plasmodesma	GO:0005344//oxygen carrier activity;GO:0019825//oxygen binding;GO:0020037//heme binding;GO:0046872//metal ion binding	GO:0015671//oxygen transport
Solyc02g069290.3	14.64	10.83	13.03	23.96	40.53	26.79	12.8333	30.4267	1.24544	3.06167e-06	0.000113905	CERBERUS	XP_004233209.1 putative E3 ubiquitin-protein ligase LIN isoform X2 [Solanum lycopersicum]	-	-	-	-	-	-	-
MSTRG.11635	0.75	0.78	0.56	3.09	1.75	3.32	0.696667	2.72	1.96507	3.22993e-06	0.000119701	--	extensin-3-like [Solanum lycopersicum]	-	-	-	-	-	-	-
Solyc04g081000.3	5.58	8.65	3.94	0.96	1.18	2	6.05667	1.38	-2.13386	3.31497e-06	0.000122616	PMADS1	Floral homeotic protein DEFICIENS [Source:UniProtKB/TrEMBL;Acc:Q2UVA8]	-	-	-	-	GO:0005634//nucleus	GO:0000977//RNA polymerase II regulatory region sequence-specific DNA binding;GO:0000978//RNA polymerase II proximal promoter sequence-specific DNA binding;GO:0000981//DNA-binding transcription factor activity, RNA polymerase II-specific;GO:0003677//DNA binding;GO:0003700//DNA-binding transcription factor activity;GO:0046983//protein dimerization activity	GO:0006351//transcription, DNA-templated;GO:0006355//regulation of transcription, DNA-templated;GO:0006357//regulation of transcription by RNA polymerase II;GO:0010093//specification of floral organ identity;GO:0045944//positive regulation of transcription by RNA polymerase II
MSTRG.2819	0.52	0	0	3.09	2.87	4.42	0.173333	3.46	4.31915	3.41656e-06	0.00012613	--	uncharacterized protein LOC107001986 [Solanum pennellii]	-	-	-	-	-	-	-
Solyc10g012210.2	0.79	0.28	0.46	0	0	0	0.51	0.001	-8.99435	3.61475e-06	0.000133191	ARID1	XP_004248430.1 AT-rich interactive domain-containing protein 1-like [Solanum lycopersicum]	-	-	-	-	-	-	-
Solyc11g071530.1	4.97	4.28	4.18	1.32	0.53	0.46	4.47667	0.77	-2.53949	3.62365e-06	0.000133263	rplL	XP_004251203.1 uncharacterized protein LOC101255363 [Solanum lycopersicum]	Genetic Information Processing	Translation	ko03010//Ribosome	K02935	GO:0005840//ribosome	GO:0003735//structural constituent of ribosome	GO:0006412//translation
Solyc01g105450.3	1.49	3.09	1.72	0.56	0.19	0.32	2.1	0.356667	-2.55774	3.68366e-06	0.000135211	ABCG11	XP_004230551.1 ABC transporter G family member 11-like [Solanum lycopersicum]	-	-	-	-	GO:0016020//membrane	GO:0005524//ATP binding;GO:0016887//ATPase activity;GO:0042626//ATPase activity, coupled to transmembrane movement of substances	-
Solyc02g083860.3	1.11	2.54	3.57	11.44	6.96	10.77	2.40667	9.72333	2.01441	3.76662e-06	0.000137758	AN3	NP_001316412.1 flavanone 3-dioxygenase [Solanum lycopersicum]	Metabolism;Metabolism;Metabolism	Global and overview maps;Global and overview maps;Biosynthesis of other secondary metabolites	ko01100//Metabolic pathways;ko01110//Biosynthesis of secondary metabolites;ko00941//Flavonoid biosynthesis	K00475;K00475;K00475	-	GO:0016491//oxidoreductase activity;GO:0031418//L-ascorbic acid binding;GO:0045486//naringenin 3-dioxygenase activity;GO:0046872//metal ion binding;GO:0051213//dioxygenase activity	GO:0009813//flavonoid biosynthetic process;GO:0010224//response to UV-B;GO:0055114//oxidation-reduction process
Solyc12g044330.2	0.16	0	0.06	0.76	2.27	2.66	0.0733333	1.89667	4.69285	3.76741e-06	0.000137758	TIP2-1	XP_015061505.1 aquaporin TIP2-1-like [Solanum pennellii]	-	-	-	-	GO:0016020//membrane;GO:0016021//integral component of membrane	GO:0015250//water channel activity;GO:0015267//channel activity	GO:0055085//transmembrane transport
Solyc10g076860.2	16.74	15.31	20.36	8.21	8.7	6.72	17.47	7.87667	-1.14922	3.84708e-06	0.000140404	FIP2	FH protein interacting protein FIP2 [Source:Projected from Arabidopsis thaliana (AT5G55000) UniProtKB/Swiss-Prot;Acc:Q9SE95]	-	-	-	-	-	GO:0005515//protein binding	GO:0051260//protein homooligomerization
Solyc06g065990.1	1.62	1.8	1.16	3.86	5.94	7.77	1.52667	5.85667	1.93969	4.03516e-06	0.000146989	ATPG	XP_004241780.1 ATP synthase subunit b', chloroplastic [Solanum lycopersicum]	Metabolism;Metabolism;Metabolism	Global and overview maps;Energy metabolism;Energy metabolism	ko01100//Metabolic pathways;ko00190//Oxidative phosphorylation;ko00195//Photosynthesis	K02109;K02109;K02109	GO:0016021//integral component of membrane;GO:0045263//proton-transporting ATP synthase complex, coupling factor F(o)	GO:0015078//proton transmembrane transporter activity	GO:0015986//ATP synthesis coupled proton transport
Solyc06g054625.1	3.09	2.7	2.64	12.53	65.31	8.86	2.81	28.9	3.36243	4.06496e-06	0.000147793	At5g18550	XP_025887304.1 zinc finger CCCH domain-containing protein 5-like isoform X2 [Solanum lycopersicum]	-	-	-	-	-	GO:0046872//metal ion binding	-
Solyc08g080390.3	10.23	7	8.22	4.03	3.48	3.19	8.48333	3.56667	-1.25005	4.08035e-06	0.000147942	CYP80B3	XP_004245647.1 probable (S)-N-methylcoclaurine 3'-hydroxylase isozyme 2 isoform X3 [Solanum lycopersicum]	-	-	-	-	-	GO:0005506//iron ion binding;GO:0016705//oxidoreductase activity, acting on paired donors, with incorporation or reduction of molecular oxygen;GO:0020037//heme binding	GO:0055114//oxidation-reduction process
Solyc12g013700.2	3.54	1.49	1.3	11.2	46.54	6.93	2.11	21.5567	3.35282	4.08444e-06	0.000147942	TSJT1	XP_004251851.1 stem-specific protein TSJT1 [Solanum lycopersicum]	-	-	-	-	GO:0005634//nucleus;GO:0005829//cytosol;GO:0005886//plasma membrane;GO:0009506//plasmodesma	-	-
Solyc05g011980.3	169.77	157.34	164.17	351.06	685.37	344.52	163.76	460.317	1.49104	4.09282e-06	0.000147966	--	XP_004239026.1 uncharacterized protein LOC101261117 [Solanum lycopersicum]	-	-	-	-	-	-	-
Solyc12g010410.2	1.83	2.62	2.2	16.65	5.62	7.52	2.21667	9.93	2.1634	4.13771e-06	0.000149221	LET12	XP_004251773.1 homeobox protein knotted-1-like LET12 isoform X1 [Solanum lycopersicum]	-	-	-	-	GO:0005634//nucleus	GO:0003677//DNA binding	GO:0006355//regulation of transcription, DNA-templated
Solyc02g084850.3	13.65	14.95	25.44	84.6	83.61	36.12	18.0133	68.11	1.9188	4.23075e-06	0.000152093	TAS14	Abscisic acid and environmental stress-inducible protein TAS14 [Source:UniProtKB/Swiss-Prot;Acc:P22240]	-	-	-	-	GO:0005829//cytosol	-	GO:0009414//response to water deprivation;GO:0009415//response to water;GO:0009631//cold acclimation;GO:0009737//response to abscisic acid
Solyc01g080870.3	18.72	16.93	19.07	8.91	6.47	11.47	18.24	8.95	-1.02715	4.25674e-06	0.000152741	NPF7.3	XP_004229506.1 protein NRT1/ PTR FAMILY 7.3 [Solanum lycopersicum]	-	-	-	-	GO:0016020//membrane	GO:0022857//transmembrane transporter activity	GO:0055085//transmembrane transport
Solyc07g007060.2	9.57	10.56	11.37	26.58	25.9	17.89	10.5	23.4567	1.15961	4.2811e-06	0.000153329	MTP1	Metal tolerance protein A2 [Source:Projected from Arabidopsis thaliana (AT3G58810) UniProtKB/TrEMBL;Acc:Q3EAH9]	-	-	-	-	GO:0016021//integral component of membrane	GO:0008324//cation transmembrane transporter activity	GO:0006812//cation transport;GO:0055085//transmembrane transport
Solyc03g083785.1	1.28	1.45	2.44	0	0	0.07	1.72333	0.0233333	-6.20667	4.29528e-06	0.00015355	MAIL3	XP_019066414.2 serine/threonine-protein phosphatase 7 long form homolog [Solanum lycopersicum]	-	-	-	-	-	-	-
Solyc03g115050.3	6.41	5.95	4.73	2.29	2.43	3.01	5.69667	2.57667	-1.14461	4.53805e-06	0.000161927	RPA1B	XP_004236053.1 replication protein A 70 kDa DNA-binding subunit B [Solanum lycopersicum]	-	-	-	-	GO:0005634//nucleus	GO:0003676//nucleic acid binding;GO:0003677//DNA binding	GO:0006260//DNA replication;GO:0006281//DNA repair;GO:0006310//DNA recombination
Solyc04g039960.3	4.07	5.65	7.64	13.41	13.91	12.24	5.78667	13.1867	1.18828	4.90242e-06	0.000174281	NCL2	XP_025886264.1 sodium/calcium exchanger NCL-like [Solanum lycopersicum]	-	-	-	-	-	-	-
Solyc12g013620.2	7.6	10.88	15.04	54.76	36.56	24.16	11.1733	38.4933	1.78455	4.96388e-06	0.00017614	JA2	Jasmonic acid 2 [Source:UniProtKB/TrEMBL;Acc:Q9SQL0]	-	-	-	-	GO:0005634//nucleus	GO:0003677//DNA binding;GO:0003700//DNA-binding transcription factor activity	GO:0006355//regulation of transcription, DNA-templated;GO:0045893//positive regulation of transcription, DNA-templated
Solyc04g050950.3	0.2	0.74	0.58	2.24	4.31	5.28	0.506667	3.94333	2.96031	5.10238e-06	0.000180497	MLP31	XP_004237497.1 MLP-like protein 34 [Solanum lycopersicum]	-	-	-	-	-	-	GO:0006952//defense response
Solyc08g077760.3	31.64	47.56	51.28	14.09	4.23	4.04	43.4933	7.45333	-2.54484	5.10548e-06	0.000180497	--	-	-	-	-	-	-	-	-
Solyc07g052320.3	2.62	4.59	3.34	9.14	9.72	7.76	3.51667	8.87333	1.33527	5.25685e-06	0.000185507	B3GALT2	Hexosyltransferase [Source:UniProtKB/TrEMBL;Acc:K4CFD1]	-	-	-	-	GO:0000139//Golgi membrane;GO:0005783//endoplasmic reticulum;GO:0005794//Golgi apparatus;GO:0016020//membrane;GO:0016021//integral component of membrane	GO:0008378//galactosyltransferase activity	GO:0006486//protein glycosylation
Solyc04g005920.1	1.74	0.78	1.88	4.56	4.92	4.91	1.46667	4.79667	1.70949	5.32049e-06	0.000187408	--	XP_019068787.1 uncharacterized protein LOC109119985 [Solanum lycopersicum]	-	-	-	-	-	-	-
Solyc01g109100.2	6.02	2.1	1.67	14.4	87.81	16.95	3.26333	39.72	3.60545	5.5202e-06	0.000194087	--	TMW94782.1 hypothetical protein EJD97_009798 [Solanum chilense]	-	-	-	-	-	-	-
Solyc06g074820.3	118.98	87.48	96.33	24.63	32.7	56.1	100.93	37.81	-1.41652	5.71101e-06	0.000200428	TIP1-1	Similar to aquaporin [Source:UniProtKB/TrEMBL;Acc:Q53U42]	-	-	-	-	GO:0016020//membrane;GO:0016021//integral component of membrane	GO:0015250//water channel activity;GO:0015267//channel activity	GO:0006833//water transport;GO:0055085//transmembrane transport
Solyc01g066820.3	4.88	3.41	5.29	1.8	2.08	2.19	4.52667	2.02333	-1.16172	5.853e-06	0.000204663	KIN13A	XP_004229243.1 kinesin-like protein KIN-13A isoform X2 [Solanum lycopersicum]	-	-	-	-	-	GO:0003777//microtubule motor activity;GO:0005524//ATP binding;GO:0008017//microtubule binding	GO:0007018//microtubule-based movement
Solyc05g006490.3	4.03	2.47	4.29	6.64	12.94	10.34	3.59667	9.97333	1.47142	5.93317e-06	0.000207089	WDL7	XP_004238731.1 histone H3.v1 [Solanum lycopersicum]	-	-	-	-	-	-	-
Solyc08g076670.3	9.39	12.38	14.34	24.73	37.1	24.86	12.0367	28.8967	1.26347	6.65173e-06	0.000231328	At4g09580	XP_004245963.1 uncharacterized membrane protein At4g09580 [Solanum lycopersicum]	-	-	-	-	GO:0016021//integral component of membrane	-	-
Solyc11g013810.2	44.66	32.06	34.17	145.8	397.42	77.46	36.9633	206.893	2.48472	6.71017e-06	0.000232518	NIA	NP_001315427.1 nitrate reductase [NADH] [Solanum lycopersicum]	Metabolism;Metabolism	Global and overview maps;Energy metabolism	ko01100//Metabolic pathways;ko00910//Nitrogen metabolism	K10534;K10534	GO:0005829//cytosol	GO:0009703//nitrate reductase (NADH) activity;GO:0016491//oxidoreductase activity;GO:0020037//heme binding;GO:0030151//molybdenum ion binding;GO:0043546//molybdopterin cofactor binding;GO:0046872//metal ion binding;GO:0050464//nitrate reductase (NADPH) activity;GO:0071949//FAD binding	GO:0006809//nitric oxide biosynthetic process;GO:0042128//nitrate assimilation;GO:0055114//oxidation-reduction process
Solyc03g044820.3	2.17	1.98	2.98	8.81	26.32	6.35	2.37667	13.8267	2.54044	6.74303e-06	0.000233236	MES10	XP_004234676.1 salicylic acid-binding protein 2 isoform X1 [Solanum lycopersicum]	-	-	-	-	-	-	-
Solyc07g056270.3	4.87	3.2	4.93	12.07	28.61	10.57	4.33333	17.0833	1.97904	6.80355e-06	0.000234906	At2g42960	XP_004243208.1 probable receptor-like protein kinase At2g42960 [Solanum lycopersicum]	-	-	-	-	GO:0005886//plasma membrane;GO:0016021//integral component of membrane	GO:0004672//protein kinase activity;GO:0004675//transmembrane receptor protein serine/threonine kinase activity;GO:0005524//ATP binding	GO:0006468//protein phosphorylation
Solyc08g079980.1	0.27	0.53	0.66	0	0	0	0.486667	0.001	-8.92679	6.83376e-06	0.000235347	SBT1.7	XP_019070598.1 subtilisin-like protease SBT1.7 [Solanum lycopersicum]	-	-	-	-	-	GO:0004252//serine-type endopeptidase activity;GO:0008236//serine-type peptidase activity	GO:0006508//proteolysis
MSTRG.14874	5.22	4.72	4.99	2.76	1.88	2.61	4.97667	2.41667	-1.04216	6.84084e-06	0.000235347	--	-	-	-	-	-	-	-	-
Solyc03g032080.3	2.79	2.61	2.03	0.89	0.53	0.54	2.47667	0.653333	-1.92251	6.94244e-06	0.000238415	PILS5	XP_010317676.1 protein PIN-LIKES 7 [Solanum lycopersicum]	-	-	-	-	GO:0016021//integral component of membrane	-	GO:0055085//transmembrane transport
Solyc07g053600.3	6.06	8.61	7.18	1.93	1.14	3.39	7.28333	2.15333	-1.75803	6.99236e-06	0.0002397	HSL1	XP_004243383.1 receptor-like protein kinase HSL1 [Solanum lycopersicum]	-	-	-	-	GO:0005886//plasma membrane;GO:0009506//plasmodesma;GO:0016021//integral component of membrane	GO:0004672//protein kinase activity;GO:0004674//protein serine/threonine kinase activity;GO:0005515//protein binding;GO:0005524//ATP binding	GO:0006468//protein phosphorylation;GO:0010102//lateral root morphogenesis;GO:0010227//floral organ abscission;GO:0010468//regulation of gene expression;GO:0045490//pectin catabolic process;GO:0046777//protein autophosphorylation;GO:0050829//defense response to Gram-negative bacterium;GO:0060866//leaf abscission
Solyc10g086565.1	1.8	1.28	1.99	3.33	6.89	5.44	1.69	5.22	1.62703	7.10447e-06	0.000242677	PAT16	XP_010312357.1 probable protein S-acyltransferase 16 isoform X1 [Solanum lycopersicum]	-	-	-	-	-	GO:0016409//palmitoyltransferase activity	-
Solyc08g044510.3	1.11	1.03	0.6	0.11	0.07	0.07	0.913333	0.0833333	-3.45418	7.14986e-06	0.000243668	BGLU12	XP_004244958.1 beta-glucosidase 13-like isoform X1 [Solanum lycopersicum]	-	-	-	-	-	GO:0004553//hydrolase activity, hydrolyzing O-glycosyl compounds	GO:0005975//carbohydrate metabolic process
MSTRG.11230	4.26	3.17	3.75	1.59	1.06	1.27	3.72667	1.30667	-1.51199	7.15886e-06	0.000243668	--	-	-	-	-	-	-	-	-
Solyc09g066360.1	0.83	5.07	8.78	60.11	44.68	24.03	4.89333	42.94	3.13343	7.17524e-06	0.000243793	ERF.C.3	NP_001362838.1 ethylene-response factor C3 [Solanum lycopersicum]	Environmental Information Processing;Environmental Information Processing	Signal transduction;Signal transduction	ko04075//Plant hormone signal transduction;ko04016//MAPK signaling pathway - plant	K14516;K14516	GO:0005634//nucleus	GO:0003677//DNA binding;GO:0003700//DNA-binding transcription factor activity	GO:0006351//transcription, DNA-templated;GO:0006355//regulation of transcription, DNA-templated
Solyc12g044900.2	4.8	4.28	8.97	1.72	1.85	2.5	6.01667	2.02333	-1.57223	7.20472e-06	0.000244362	RHD3	XP_004252376.1 protein ROOT HAIR DEFECTIVE 3-like isoform X1 [Solanum lycopersicum]	-	-	-	-	-	GO:0005525//GTP binding	-
Solyc01g086870.3	110.36	121.02	167.53	625.1	727.46	226.06	132.97	526.207	1.98453	7.28478e-06	0.000246642	BHLH130	XP_004229606.1 transcription factor bHLH130 [Solanum lycopersicum]	-	-	-	-	GO:0005634//nucleus	GO:0001228//DNA-binding transcription activator activity, RNA polymerase II-specific;GO:0046983//protein dimerization activity	-
Solyc01g067780.1	0.09	0.11	0.24	0.96	13.54	0.36	0.146667	4.95333	5.07779	7.51122e-06	0.000253415	dnj-1	XP_004229298.1 uncharacterized protein LOC101248043 [Solanum lycopersicum]	-	-	-	-	-	-	-
Solyc07g006500.3	1.95	3.23	3.55	15.13	20.42	5.57	2.91	13.7067	2.23579	7.51123e-06	0.000253415	TPS11	Trehalose-6-phosphate synthase [Source:UniProtKB/TrEMBL;Acc:A9ZSX8]	Metabolism;Metabolism;Metabolism	Global and overview maps;Global and overview maps;Carbohydrate metabolism	ko01100//Metabolic pathways;ko01110//Biosynthesis of secondary metabolites;ko00500//Starch and sucrose metabolism	K16055;K16055;K16055	GO:0005737//cytoplasm;GO:0005739//mitochondrion;GO:0005829//cytosol	GO:0003824//catalytic activity	GO:0005992//trehalose biosynthetic process;GO:0070413//trehalose metabolism in response to stress
Solyc01g108710.3	5.03	1.23	2.63	0	0	0	2.96333	0.001	-11.533	7.69811e-06	0.00025881	--	CDO97131.1 unnamed protein product [Coffea canephora]	-	-	-	-	GO:0016021//integral component of membrane	-	-
Solyc10g084250.1	17.43	16.69	20.93	38.36	64.95	35.4	18.35	46.2367	1.33326	7.75312e-06	0.000260204	LECRK81	Clade VIII lectin receptor kinase [Source:UniProtKB/TrEMBL;Acc:K4D3L1]	-	-	-	-	GO:0005886//plasma membrane;GO:0016020//membrane;GO:0016021//integral component of membrane	GO:0000166//nucleotide binding;GO:0004672//protein kinase activity;GO:0004675//transmembrane receptor protein serine/threonine kinase activity;GO:0005524//ATP binding;GO:0016301//kinase activity;GO:0016740//transferase activity;GO:0030246//carbohydrate binding	GO:0002229//defense response to oomycetes;GO:0006468//protein phosphorylation;GO:0006952//defense response;GO:0007178//transmembrane receptor protein serine/threonine kinase signaling pathway;GO:0016310//phosphorylation;GO:0042742//defense response to bacterium
Solyc02g082070.3	1.36	1.03	2.06	0.3	0.11	0.04	1.48333	0.15	-3.30581	7.81532e-06	0.000261834	CYP71D55	XP_004232610.1 premnaspirodiene oxygenase [Solanum lycopersicum]	-	-	-	-	GO:0016020//membrane;GO:0016021//integral component of membrane	GO:0005506//iron ion binding;GO:0016705//oxidoreductase activity, acting on paired donors, with incorporation or reduction of molecular oxygen;GO:0016709//oxidoreductase activity, acting on paired donors, with incorporation or reduction of molecular oxygen, NAD(P)H as one donor, and incorporation of one atom of oxygen;GO:0020037//heme binding	GO:0055114//oxidation-reduction process
Solyc03g095770.3	100.79	138.45	160.48	43.76	66.62	48.85	133.24	53.0767	-1.32788	7.86713e-06	0.000262655	WRKY70	WRKY DNA-binding transcription factor 70 [Source:UniProtKB/Swiss-Prot;Acc:K4BIZ9]	-	-	-	-	GO:0005634//nucleus	GO:0003677//DNA binding;GO:0003700//DNA-binding transcription factor activity;GO:0043565//sequence-specific DNA binding	GO:0002215//defense response to nematode;GO:0006355//regulation of transcription, DNA-templated;GO:0006952//defense response;GO:0009624//response to nematode;GO:0009625//response to insect;GO:0009751//response to salicylic acid;GO:0009753//response to jasmonic acid;GO:2000068//regulation of defense response to insect
Solyc03g112750.3	0.45	0.5	0.74	1.4	2.61	1.68	0.563333	1.89667	1.75141	7.86719e-06	0.000262655	TRN1	NP_001289839.1 protein TORNADO 1 [Solanum lycopersicum]	-	-	-	-	-	GO:0000166//nucleotide binding;GO:0005515//protein binding	-
Solyc10g018260.1	0.97	1.1	1.19	3.25	8.23	3.48	1.08667	4.98667	2.19817	8.21952e-06	0.000273838	GAE3	XP_004248561.1 UDP-glucuronate 4-epimerase 3-like [Solanum lycopersicum]	Metabolism;Metabolism	Global and overview maps;Carbohydrate metabolism	ko01100//Metabolic pathways;ko00520//Amino sugar and nucleotide sugar metabolism	K08679;K08679	GO:0016021//integral component of membrane	GO:0016857//racemase and epimerase activity, acting on carbohydrates and derivatives;GO:0050662//coenzyme binding	GO:0005975//carbohydrate metabolic process
Solyc02g077240.3	210.61	181.17	224.92	916.33	3015.74	397.08	205.567	1443.05	2.81144	8.23067e-06	0.000273838	-	-	-	-	-	-	-	-	-
Solyc02g093335.1	21.33	25.68	31.38	7.28	11.48	5.34	26.13	8.03333	-1.70164	8.27021e-06	0.000274677	NUP98B	XP_004233600.3 nuclear pore complex protein NUP98B-like isoform X2 [Solanum lycopersicum]	Genetic Information Processing	Translation	ko03013//RNA transport	K14297	GO:0005643//nuclear pore	GO:0017056//structural constituent of nuclear pore	GO:0006913//nucleocytoplasmic transport
Solyc09g009420.1	0.26	1.79	0.31	8.84	27.35	4.59	0.786667	13.5933	4.111	8.43005e-06	0.000279502	BIC1	Protein BIC1 [Source:Projected from Arabidopsis thaliana (AT3G52740) UniProtKB/Swiss-Prot;Acc:Q9LXJ1]	-	-	-	-	-	-	GO:0009785//blue light signaling pathway;GO:0080167//response to karrikin
Solyc02g065000.1	5.9	5.22	8.02	17.55	38.72	16.63	6.38	24.3	1.92933	8.53333e-06	0.000282438	CML37	XP_004233438.1 calmodulin-like protein 1 [Solanum lycopersicum]	Organismal Systems	Environmental adaptation	ko04626//Plant-pathogen interaction	K13448	-	GO:0005509//calcium ion binding	-
Solyc03g111973.1	16.31	4.64	5.27	2.01	1.47	1.44	8.74	1.64	-2.41394	8.54962e-06	0.000282491	CYP71A4	XP_004236282.1 cytochrome P450 71A4-like [Solanum lycopersicum]	-	-	-	-	GO:0016020//membrane;GO:0016021//integral component of membrane	GO:0005506//iron ion binding;GO:0016705//oxidoreductase activity, acting on paired donors, with incorporation or reduction of molecular oxygen;GO:0016709//oxidoreductase activity, acting on paired donors, with incorporation or reduction of molecular oxygen, NAD(P)H as one donor, and incorporation of one atom of oxygen;GO:0020037//heme binding	GO:0055114//oxidation-reduction process
MSTRG.16022	2.84	2.18	0.63	0.05	0	0.19	1.88333	0.08	-4.55714	8.62352e-06	0.000284443	--	-	-	-	-	-	-	-	-
Solyc09g090910.2	7.74	4.33	4.98	0.72	1.78	1.73	5.68333	1.41	-2.01104	9.16314e-06	0.000301724	IAA13	Auxin-responsive protein [Source:UniProtKB/TrEMBL;Acc:G9HPW1]	Environmental Information Processing	Signal transduction	ko04075//Plant hormone signal transduction	K14484	GO:0005634//nucleus	GO:0005515//protein binding	GO:0006351//transcription, DNA-templated;GO:0006355//regulation of transcription, DNA-templated;GO:0009734//auxin-activated signaling pathway
Solyc01g066720.3	351.73	362.14	417.71	1018.56	1658.77	675.07	377.193	1117.47	1.56686	9.85857e-06	0.000322961	--	XP_004229248.1 uncharacterized protein LOC101256324 [Solanum lycopersicum]	-	-	-	-	GO:0031305//integral component of mitochondrial inner membrane;GO:0097249//mitochondrial respiratory chain supercomplex	-	GO:0033617//mitochondrial respiratory chain complex IV assembly
Solyc07g043150.1	3.5	2.92	7.25	0.8	0.91	1.43	4.55667	1.04667	-2.12218	1.00922e-05	0.000329489	UGT71E1	Glycosyltransferase [Source:UniProtKB/TrEMBL;Acc:K4CEH5]	-	-	-	-	GO:0043231//intracellular membrane-bounded organelle	GO:0008194//UDP-glycosyltransferase activity;GO:0016758//transferase activity, transferring hexosyl groups	-
Solyc01g104860.3	0.37	0.23	0.11	1.43	1.25	4.62	0.236667	2.43333	3.36201	1.01845e-05	0.000331938	PER43	Peroxidase 43 [Source:Projected from Arabidopsis thaliana (AT4G25980) UniProtKB/Swiss-Prot;Acc:Q9SZH2]	Metabolism;Metabolism;Metabolism	Global and overview maps;Global and overview maps;Biosynthesis of other secondary metabolites	ko01100//Metabolic pathways;ko01110//Biosynthesis of secondary metabolites;ko00940//Phenylpropanoid biosynthesis	K00430;K00430;K00430	-	GO:0004601//peroxidase activity;GO:0020037//heme binding	GO:0006979//response to oxidative stress;GO:0042744//hydrogen peroxide catabolic process;GO:0055114//oxidation-reduction process
Solyc06g035690.3	37.8	31.99	22.87	12.9	11.7	16.53	30.8867	13.71	-1.17176	1.05811e-05	0.000343702	SPAC823.07	XP_004240743.1 post-GPI attachment to proteins factor 3 [Solanum lycopersicum]	-	-	-	-	GO:0016021//integral component of membrane;GO:0031227//intrinsic component of endoplasmic reticulum membrane	GO:0016788//hydrolase activity, acting on ester bonds	GO:0006506//GPI anchor biosynthetic process
Solyc01g099520.3	58.82	69.06	56.76	30.53	18.62	31.75	61.5467	26.9667	-1.1905	1.05812e-05	0.000343702	RALF	XP_010313004.1 rapid alkalinization factor [Solanum lycopersicum]	-	-	-	-	GO:0005622//intracellular;GO:0009506//plasmodesma	-	GO:0019722//calcium-mediated signaling
Solyc02g090680.3	8.09	6.04	14.7	20.59	30.33	32.13	9.61	27.6833	1.52641	1.07912e-05	0.000349341	KRP1	Cyclin-dependent kinase inhibitor [Source:UniProtKB/TrEMBL;Acc:K4BCL7]	-	-	-	-	GO:0005634//nucleus	GO:0004861//cyclin-dependent protein serine/threonine kinase inhibitor activity	GO:0007050//cell cycle arrest
Solyc04g040180.3	21.77	30.28	27.08	134.9	53.46	66.67	26.3767	85.01	1.68837	1.0835e-05	0.000350166	DDB_G0268948	XP_004237334.1 putative methyltransferase DDB_G0268948 [Solanum lycopersicum]	-	-	-	-	-	GO:0008168//methyltransferase activity	-
Solyc08g008120.3	4.47	2.75	3.37	14.31	88.47	9.53	3.53	37.4367	3.40671	1.10168e-05	0.000355445	DDA1	NP_001353870.1 uncharacterized protein LOC101255014 [Solanum lycopersicum]	-	-	-	-	-	-	GO:0032434//regulation of proteasomal ubiquitin-dependent protein catabolic process
Solyc06g054620.3	0.71	0.62	1	5.15	30.34	1.85	0.776667	12.4467	4.00232	1.11597e-05	0.000359386	-	-	-	-	-	-	-	-	-
Solyc02g069045.1	0	0.06	0	0.73	1.44	1.35	0.02	1.17333	5.87447	1.11764e-05	0.000359386	--	XP_010317011.1 protein PHLOEM PROTEIN 2-LIKE A9-like [Solanum lycopersicum]	-	-	-	-	-	-	-
Solyc05g051850.3	112.65	84.93	57.26	235.1	159.44	231.71	84.9467	208.75	1.29715	1.12291e-05	0.000360477	INPS1	NP_001296998.1 inositol-3-phosphate synthase [Solanum lycopersicum]	Metabolism;Metabolism;Metabolism	Global and overview maps;Global and overview maps;Carbohydrate metabolism	ko01100//Metabolic pathways;ko01110//Biosynthesis of secondary metabolites;ko00562//Inositol phosphate metabolism	K01858;K01858;K01858	GO:0005737//cytoplasm	GO:0004512//inositol-3-phosphate synthase activity;GO:0016853//isomerase activity	GO:0006021//inositol biosynthetic process;GO:0008654//phospholipid biosynthetic process
Solyc02g080620.3	0.38	0.82	0.59	3.18	10.28	1.69	0.596667	5.05	3.08129	1.16747e-05	0.000373531	ADT1	Arogenate dehydratase [Source:UniProtKB/TrEMBL;Acc:K4B9T3]	Metabolism;Metabolism;Metabolism;Metabolism	Global and overview maps;Global and overview maps;Global and overview maps;Amino acid metabolism	ko01100//Metabolic pathways;ko01110//Biosynthesis of secondary metabolites;ko01230//Biosynthesis of amino acids;ko00400//Phenylalanine, tyrosine and tryptophan biosynthesis	K05359;K05359;K05359;K05359	GO:0009507//chloroplast;GO:0009570//chloroplast stroma	GO:0004664//prephenate dehydratase activity;GO:0047769//arogenate dehydratase activity	GO:0009094//L-phenylalanine biosynthetic process
Solyc04g007170.3	4.44	2.44	4.15	7.02	7.57	9.32	3.67667	7.97	1.11618	1.18961e-05	0.000379981	ERF119	XP_004236998.1 ethylene-responsive transcription factor ERF119 [Solanum lycopersicum]	-	-	-	-	-	GO:0003677//DNA binding;GO:0003700//DNA-binding transcription factor activity	GO:0006355//regulation of transcription, DNA-templated
Solyc09g018780.3	5.9	4.34	7.3	1.43	1.91	2.82	5.84667	2.05333	-1.50965	1.23149e-05	0.000390758	At2g26970	XP_004246252.1 oligoribonuclease isoform X2 [Solanum lycopersicum]	Genetic Information Processing	Translation	ko03008//Ribosome biogenesis in eukaryotes	K13288	-	GO:0000175//3'-5'-exoribonuclease activity;GO:0003676//nucleic acid binding	-
Solyc06g064850.2	1.7	2.09	1.6	0.45	0.64	0.5	1.79667	0.53	-1.76126	1.24566e-05	0.000393953	IAN9	XP_019070148.1 immune-associated nucleotide-binding protein 9-like [Solanum lycopersicum]	-	-	-	-	-	GO:0005525//GTP binding;GO:0046872//metal ion binding	-
Solyc02g089880.3	4.17	3.79	2.72	7.94	10.76	7.05	3.56	8.58333	1.26966	1.26278e-05	0.000398709	GATL1	XP_004232091.3 probable galacturonosyltransferase-like 1 [Solanum lycopersicum]	-	-	-	-	-	GO:0016757//transferase activity, transferring glycosyl groups	-
Solyc10g078880.2	0.49	0.26	0.46	0.02	0	0	0.403333	0.00666667	-5.91886	1.2763e-05	0.000402317	NRPC2	DNA-directed RNA polymerase subunit beta [Source:UniProtKB/TrEMBL;Acc:K4D2C9]	Genetic Information Processing	Transcription	ko03020//RNA polymerase	K03021	GO:0005666//RNA polymerase III complex	GO:0003677//DNA binding;GO:0003899//DNA-directed 5'-3' RNA polymerase activity;GO:0032549//ribonucleoside binding	GO:0006351//transcription, DNA-templated;GO:0006383//transcription by RNA polymerase III
Solyc08g076970.3	1.51	2.08	8.39	26.2	17.43	26.91	3.99333	23.5133	2.55781	1.33374e-05	0.000419048	At4g17830	NP_001316163.1 N2-acetylornithine deacetylase [Solanum lycopersicum]	Metabolism;Metabolism;Metabolism;Metabolism;Metabolism	Global and overview maps;Global and overview maps;Global and overview maps;Global and overview maps;Amino acid metabolism	ko01100//Metabolic pathways;ko01110//Biosynthesis of secondary metabolites;ko01230//Biosynthesis of amino acids;ko01210//2-Oxocarboxylic acid metabolism;ko00220//Arginine biosynthesis	K01438;K01438;K01438;K01438;K01438	-	GO:0016787//hydrolase activity	-
Solyc12g005040.2	6.89	7.3	8.41	28.14	156.21	17.74	7.53333	67.3633	3.1606	1.35981e-05	0.000426542	CPK2	TMW98140.1 hypothetical protein EJD97_004450 [Solanum chilense]	Organismal Systems	Environmental adaptation	ko04626//Plant-pathogen interaction	K13412	-	GO:0005509//calcium ion binding	-
Solyc03g111730.3	1.2	1.43	2	6.4	3.32	3.9	1.54333	4.54	1.55664	1.37715e-05	0.000431273	CYSEP	NP_001316891.1 KDEL-tailed cysteine endopeptidase CysEP precursor [Solanum lycopersicum]	-	-	-	-	GO:0005615//extracellular space;GO:0005764//lysosome	GO:0004197//cysteine-type endopeptidase activity;GO:0008233//peptidase activity;GO:0008234//cysteine-type peptidase activity;GO:0016787//hydrolase activity	GO:0006508//proteolysis;GO:0051603//proteolysis involved in cellular protein catabolic process
Solyc06g076220.3	14.27	18.74	12.68	5.56	5.44	8.49	15.23	6.49667	-1.22914	1.38589e-05	0.000433304	EXPA6	Expansin [Source:UniProtKB/TrEMBL;Acc:K4C9Y2]	-	-	-	-	GO:0005576//extracellular region;GO:0005618//cell wall;GO:0016020//membrane	-	GO:0009664//plant-type cell wall organization;GO:0071555//cell wall organization
Solyc07g049440.3	0	0.15	0.05	1.71	0.5	2.09	0.0666667	1.43333	4.42626	1.38841e-05	0.000433388	At2g04570	XP_004243509.1 GDSL esterase/lipase At2g04570 [Solanum lycopersicum]	-	-	-	-	-	GO:0016788//hydrolase activity, acting on ester bonds	-
Solyc11g011880.2	1.56	0.92	1.35	13.08	166.85	5.61	1.27667	61.8467	5.59824	1.40883e-05	0.000439046	CRK2	XP_004250234.1 cold-responsive protein kinase 1 [Solanum lycopersicum]	-	-	-	-	GO:0005886//plasma membrane;GO:0016021//integral component of membrane	GO:0004672//protein kinase activity;GO:0004674//protein serine/threonine kinase activity;GO:0005524//ATP binding	GO:0006468//protein phosphorylation;GO:0046777//protein autophosphorylation
Solyc06g034290.3	31.47	10.79	27	3.74	6.99	6.85	23.0867	5.86	-1.97809	1.42148e-05	0.000441643	At3g47420	XP_004240757.1 putative glycerol-3-phosphate transporter 1 [Solanum lycopersicum]	-	-	-	-	GO:0016021//integral component of membrane	GO:0022857//transmembrane transporter activity	GO:0055085//transmembrane transport
Solyc09g008830.3	78.4	35.06	62.31	176.91	372.38	136.94	58.59	228.743	1.965	1.45603e-05	0.000451558	--	XP_015086510.1 nucleomorphin [Solanum pennellii]	-	-	-	-	-	-	-
Solyc03g117000.3	10.44	12.42	8.59	4.92	3.99	4.63	10.4833	4.51333	-1.21583	1.48104e-05	0.000458572	Sft2d2	Vesicle transport protein [Source:UniProtKB/TrEMBL;Acc:K4BLK2]	-	-	-	-	GO:0016021//integral component of membrane	-	GO:0015031//protein transport;GO:0016192//vesicle-mediated transport
MSTRG.17242	22.42	16.34	16.07	6.07	3.02	8.52	18.2767	5.87	-1.63857	1.49269e-05	0.000460694	--	-	-	-	-	-	-	-	-
MSTRG.15940	3.69	3.76	5.48	8.63	14.02	9.05	4.31	10.5667	1.29376	1.5542e-05	0.000478908	--	-	-	-	-	-	-	-	-
MSTRG.538	2.34	1.57	2.85	0.2	0	0	2.25333	0.0666667	-5.07895	1.57805e-05	0.000485478	--	-	-	-	-	-	-	-	-
Solyc08g077730.3	17.69	11.95	17.31	33.1	54.23	30.27	15.65	39.2	1.32469	1.58462e-05	0.000486719	--	XP_004245835.1 uncharacterized protein LOC101251207 [Solanum lycopersicum]	-	-	-	-	GO:0016021//integral component of membrane	-	-
Solyc03g114480.3	4.88	4.36	5.04	1.41	1.77	1.94	4.76	1.70667	-1.47978	1.58794e-05	0.000486958	TET7	XP_004236094.1 tetraspanin-8 [Solanum lycopersicum]	-	-	-	-	GO:0016021//integral component of membrane	-	-
Solyc03g096900.3	1.73	1.01	1.9	0.41	0.24	0.57	1.54667	0.406667	-1.92724	1.5977e-05	0.000489172	RSH3	XP_004235275.1 uncharacterized protein LOC101246032 isoform X1 [Solanum lycopersicum]	-	-	-	-	-	-	GO:0015969//guanosine tetraphosphate metabolic process
Solyc03g006490.3	6.07	1.05	4.18	13.93	69.29	17.95	3.76667	33.7233	3.16239	1.63186e-05	0.000498836	--	NP_001234039.2 glutaminase domain-containing protein [Solanum lycopersicum]	-	-	-	-	-	-	-
Solyc02g078150.3	57.15	17.55	24.02	91.97	270.29	129.59	32.9067	163.95	2.3168	1.64267e-05	0.00050134	--	XP_004232883.1 uncharacterized protein LOC101251740 [Solanum lycopersicum]	-	-	-	-	-	-	-
Solyc12g006975.1	401.9	374.12	477.24	239.06	139.29	213.47	417.753	197.273	-1.08246	1.68267e-05	0.000512734	LRX4	XP_004252054.1 leucine-rich repeat extensin-like protein 4 [Solanum lycopersicum]	-	-	-	-	-	-	-
Solyc01g107100.3	9.84	9.09	19.54	55.77	300.38	28	12.8233	128.05	3.31986	1.69175e-05	0.00051387	--	TMW96831.1 hypothetical protein EJD97_006709 [Solanum chilense]	-	-	-	-	-	-	-
Solyc03g114500.3	13.55	19.79	16.74	7.76	8.91	7.79	16.6933	8.15333	-1.03381	1.70843e-05	0.000518117	ENO1	XP_004236093.1 enolase 1, chloroplastic [Solanum lycopersicum]	Metabolism;Metabolism;Metabolism;Metabolism;Metabolism;Genetic Information Processing	Global and overview maps;Global and overview maps;Global and overview maps;Global and overview maps;Carbohydrate metabolism;Folding, sorting and degradation	ko01100//Metabolic pathways;ko01110//Biosynthesis of secondary metabolites;ko01200//Carbon metabolism;ko01230//Biosynthesis of amino acids;ko00010//Glycolysis / Gluconeogenesis;ko03018//RNA degradation	K01689;K01689;K01689;K01689;K01689;K01689	GO:0000015//phosphopyruvate hydratase complex	GO:0000287//magnesium ion binding;GO:0004634//phosphopyruvate hydratase activity	GO:0006096//glycolytic process
Solyc11g073160.2	1.2	0.83	1.76	2.78	6.3	4.43	1.26333	4.50333	1.83376	1.71632e-05	0.000519689	RIBA3	XP_004251310.1 monofunctional riboflavin biosynthesis protein RIBA 3, chloroplastic isoform X1 [Solanum lycopersicum]	Metabolism;Metabolism;Metabolism;Metabolism	Global and overview maps;Global and overview maps;Metabolism of cofactors and vitamins;Metabolism of cofactors and vitamins	ko01100//Metabolic pathways;ko01110//Biosynthesis of secondary metabolites;ko00790//Folate biosynthesis;ko00740//Riboflavin metabolism	K14652;K14652;K14652;K14652	-	GO:0003935//GTP cyclohydrolase II activity;GO:0008686//3,4-dihydroxy-2-butanone-4-phosphate synthase activity	GO:0009231//riboflavin biosynthetic process
Solyc03g115870.3	8.12	10.43	12.43	32.01	43.94	18	10.3267	31.3167	1.60056	1.8083e-05	0.000545139	At5g61440	XP_004236024.1 thioredoxin-like 1-2, chloroplastic [Solanum lycopersicum]	-	-	-	-	GO:0005623//cell	-	GO:0045454//cell redox homeostasis
Solyc06g069470.3	43.7	46.94	49.35	98.46	110.96	71.72	46.6633	93.7133	1.00596	1.8126e-05	0.0005454	GDPD5	XP_004241605.1 glycerophosphodiester phosphodiesterase GDPD6 [Solanum lycopersicum]	Metabolism	Lipid metabolism	ko00564//Glycerophospholipid metabolism	K01126	GO:0005773//vacuole	GO:0008081//phosphoric diester hydrolase activity;GO:0008889//glycerophosphodiester phosphodiesterase activity	GO:0006629//lipid metabolic process
Solyc05g047600.3	6.61	4.01	4.81	1.38	1.12	2.57	5.14333	1.69	-1.60568	1.8327e-05	0.000550583	CIPK9	Non-specific serine/threonine protein kinase [Source:UniProtKB/TrEMBL;Acc:K4C0Z3]	-	-	-	-	GO:0005634//nucleus;GO:0005737//cytoplasm	GO:0004672//protein kinase activity;GO:0004674//protein serine/threonine kinase activity;GO:0005524//ATP binding	GO:0006468//protein phosphorylation;GO:0007165//signal transduction;GO:0035556//intracellular signal transduction
Solyc10g008400.2	38.87	23.7	43.09	91.01	249.02	85.07	35.22	141.7	2.00837	1.85877e-05	0.000557545	RMA1H1	XP_004248161.1 E3 ubiquitin-protein ligase RMA1H1 [Solanum lycopersicum]	Genetic Information Processing	Folding, sorting and degradation	ko04141//Protein processing in endoplasmic reticulum	K10666	-	GO:0046872//metal ion binding	-
Solyc03g033390.3	7.09	7.12	6.18	3.29	2.79	3.92	6.79667	3.33333	-1.02786	1.86896e-05	0.000559726	At4g35930	XP_004234526.1 F-box protein At4g35930 [Solanum lycopersicum]	-	-	-	-	-	GO:0005515//protein binding	-
Solyc01g005980.3	14.4	12.17	18.92	5.49	7.25	8.3	15.1633	7.01333	-1.11241	1.92121e-05	0.000573586	--	XP_004228712.1 uncharacterized protein LOC101247847 [Solanum lycopersicum]	-	-	-	-	GO:0016021//integral component of membrane	-	-
Solyc02g087790.2	2.87	3.41	5.72	1.3	0.93	1.7	4	1.31	-1.61043	1.93508e-05	0.000576827	GALM	KAF3682380.1 putative aldose 1-epimerase-like [Capsicum annuum]	Metabolism;Metabolism;Metabolism;Metabolism	Global and overview maps;Global and overview maps;Carbohydrate metabolism;Carbohydrate metabolism	ko01100//Metabolic pathways;ko01110//Biosynthesis of secondary metabolites;ko00010//Glycolysis / Gluconeogenesis;ko00052//Galactose metabolism	K01785;K01785;K01785;K01785	-	GO:0003824//catalytic activity;GO:0016853//isomerase activity;GO:0030246//carbohydrate binding	GO:0005975//carbohydrate metabolic process
Solyc09g082250.2	2.86	2.96	5.89	0.5	1.18	0.91	3.90333	0.863333	-2.17672	1.97943e-05	0.000589133	--	PPD69766.1 hypothetical protein GOBAR_DD33354 [Gossypium barbadense]	-	-	-	-	-	GO:0008080//N-acetyltransferase activity;GO:0016740//transferase activity;GO:0016747//transferase activity, transferring acyl groups other than amino-acyl groups	-
Solyc09g082230.1	35.37	25.76	147.51	8.45	9.64	13.28	69.5467	10.4567	-2.73356	2.00189e-05	0.000594895	yoaA	XP_004247573.1 uncharacterized protein LOC101247659 [Solanum lycopersicum]	-	-	-	-	-	GO:0008080//N-acetyltransferase activity;GO:0016747//transferase activity, transferring acyl groups other than amino-acyl groups	-
MSTRG.12928	0.08	0	0	1.72	0.83	3.83	0.0266667	2.12667	6.31741	2.15183e-05	0.000634632	--	-	-	-	-	-	-	-	-
Solyc06g060610.2	3.36	2.34	3.66	1.3	1.1	1.04	3.12	1.14667	-1.4441	2.15214e-05	0.000634632	At1g62600	Flavin-containing monooxygenase [Source:UniProtKB/TrEMBL;Acc:K4C6P1]	-	-	-	-	-	GO:0004497//monooxygenase activity;GO:0004499//N,N-dimethylaniline monooxygenase activity;GO:0016491//oxidoreductase activity;GO:0050660//flavin adenine dinucleotide binding;GO:0050661//NADP binding	GO:0055114//oxidation-reduction process
Solyc06g069850.3	0.09	0.11	0.11	0.65	1.22	1.23	0.103333	1.03333	3.32193	2.33593e-05	0.000686721	MYB306	XP_004241580.1 myb-related protein 306-like [Solanum lycopersicum]	-	-	-	-	GO:0005634//nucleus	GO:0043565//sequence-specific DNA binding;GO:0044212//transcription regulatory region DNA binding	GO:0030154//cell differentiation
Solyc02g021220.1	16.46	13.83	20.58	5.87	2.9	8.26	16.9567	5.67667	-1.57874	2.36425e-05	0.000692924	SBT1.5	XP_004231532.1 subtilisin-like protease SBT1.5 [Solanum lycopersicum]	-	-	-	-	-	GO:0004252//serine-type endopeptidase activity;GO:0008236//serine-type peptidase activity	GO:0006508//proteolysis
Solyc06g069150.1	2.37	1.23	1.44	5.47	24.32	6.16	1.68	11.9833	2.8345	2.42877e-05	0.000710749	--	XP_019069696.1 uncharacterized protein LOC109120423 [Solanum lycopersicum]	-	-	-	-	-	-	-
MSTRG.13821	0	0	0	2.37	0.65	2.03	0.001	1.68333	10.7171	2.43942e-05	0.000712778	--	-	-	-	-	-	-	-	-
Solyc08g076400.3	3.43	2.08	2.84	5.54	8.3	6.2	2.78333	6.68	1.26303	2.46682e-05	0.000717953	KAN2	XP_004245982.1 probable transcription factor KAN2 [Solanum lycopersicum]	-	-	-	-	GO:0005634//nucleus	GO:0003677//DNA binding;GO:0044212//transcription regulatory region DNA binding	GO:0006355//regulation of transcription, DNA-templated
Solyc11g016990.2	12.84	8.17	10.25	17.29	24.58	20.98	10.42	20.95	1.00759	2.46835e-05	0.000717953	PTP1	XP_004250366.2 protein-tyrosine-phosphatase PTP1 [Solanum lycopersicum]	-	-	-	-	-	GO:0004725//protein tyrosine phosphatase activity;GO:0016791//phosphatase activity	GO:0006470//protein dephosphorylation;GO:0016311//dephosphorylation
Solyc10g080610.1	145.41	49.03	97.33	293.76	549.69	250.53	97.2567	364.66	1.90668	2.62959e-05	0.000761391	At1g15670	XP_004249296.1 F-box/kelch-repeat protein At1g15670 [Solanum lycopersicum]	-	-	-	-	-	GO:0005515//protein binding	-
Solyc03g114600.3	10.79	13.19	20.46	6.95	3.79	4.88	14.8133	5.20667	-1.50846	2.68616e-05	0.0007766	Asc-1	NP_001234320.1 protein ASC1 [Solanum lycopersicum]	Metabolism;Metabolism	Global and overview maps;Lipid metabolism	ko01100//Metabolic pathways;ko00600//Sphingolipid metabolism	K23727;K23727	GO:0005783//endoplasmic reticulum;GO:0005789//endoplasmic reticulum membrane;GO:0016020//membrane;GO:0016021//integral component of membrane	GO:0016410//N-acyltransferase activity;GO:0050291//sphingosine N-acyltransferase activity	GO:0006629//lipid metabolic process;GO:0046513//ceramide biosynthetic process
MSTRG.4640	0	0	0.2	2.48	1.52	5.4	0.0666667	3.13333	5.55459	2.69395e-05	0.00077768	--	-	-	-	-	-	-	-	-
Solyc04g012060.3	9.53	8.58	10.49	4.36	3.2	6.17	9.53333	4.57667	-1.05868	2.72529e-05	0.000785548	RNR1	Ribonucleoside-diphosphate reductase [Source:UniProtKB/TrEMBL;Acc:K4BPQ8]	Metabolism;Metabolism;Metabolism;Metabolism	Global and overview maps;Metabolism of other amino acids;Nucleotide metabolism;Nucleotide metabolism	ko01100//Metabolic pathways;ko00480//Glutathione metabolism;ko00230//Purine metabolism;ko00240//Pyrimidine metabolism	K10807;K10807;K10807;K10807	GO:0005971//ribonucleoside-diphosphate reductase complex	GO:0004748//ribonucleoside-diphosphate reductase activity, thioredoxin disulfide as acceptor;GO:0005524//ATP binding	GO:0006260//DNA replication;GO:0009263//deoxyribonucleotide biosynthetic process;GO:0055114//oxidation-reduction process
Solyc12g100030.2	0.15	0.03	0.18	0.77	0.72	0.62	0.12	0.703333	2.55117	2.76537e-05	0.000795905	CF-9	XP_004252850.1 receptor-like protein Cf-9 [Solanum lycopersicum]	-	-	-	-	GO:0016021//integral component of membrane	GO:0005515//protein binding	-
Solyc03g117675.1	9.76	5.61	10.28	25.7	28.06	15.57	8.55	23.11	1.43452	2.78857e-05	0.00080138	--	XP_004235885.1 uncharacterized protein LOC101254582 isoform X1 [Solanum lycopersicum]	-	-	-	-	-	-	-
Solyc08g005610.3	8.93	4.58	28.71	309.56	603.51	52.27	14.0733	321.78	4.51504	2.84968e-05	0.000817718	CYP707A2	Abscisic acid 8'-hydroxylase CYP707A2 [Source:UniProtKB/Swiss-Prot;Acc:K4CI52]	Metabolism	Metabolism of terpenoids and polyketides	ko00906//Carotenoid biosynthesis	K09843	GO:0016020//membrane;GO:0016021//integral component of membrane	GO:0004497//monooxygenase activity;GO:0005506//iron ion binding;GO:0010295//(+)-abscisic acid 8'-hydroxylase activity;GO:0016491//oxidoreductase activity;GO:0016705//oxidoreductase activity, acting on paired donors, with incorporation or reduction of molecular oxygen;GO:0016709//oxidoreductase activity, acting on paired donors, with incorporation or reduction of molecular oxygen, NAD(P)H as one d…	GO:0009414//response to water deprivation;GO:0009687//abscisic acid metabolic process;GO:0009737//response to abscisic acid;GO:0009835//fruit ripening;GO:0016125//sterol metabolic process;GO:0046345//abscisic acid catabolic process;GO:0055114//oxidation-reduction process
Solyc02g062340.3	8.3	9.91	17.39	22.82	32.02	32.34	11.8667	29.06	1.29212	2.8864e-05	0.000827017	FBA2	Fructose-bisphosphate aldolase [Source:UniProtKB/TrEMBL;Acc:K4B6C3]	Metabolism;Metabolism;Metabolism;Metabolism;Metabolism;Metabolism;Metabolism;Metabolism	Global and overview maps;Global and overview maps;Global and overview maps;Global and overview maps;Carbohydrate metabolism;Energy metabolism;Carbohydrate metabolism;Carbohydrate metabolism	ko01100//Metabolic pathways;ko01110//Biosynthesis of secondary metabolites;ko01200//Carbon metabolism;ko01230//Biosynthesis of amino acids;ko00010//Glycolysis / Gluconeogenesis;ko00710//Carbon fixation in photosynthetic organisms;ko00051//Fructose and mannose metabolism;ko00030//Pentose phosphate pathway	K01623;K01623;K01623;K01623;K01623;K01623;K01623;K01623	-	GO:0003824//catalytic activity;GO:0004332//fructose-bisphosphate aldolase activity	GO:0006096//glycolytic process
Solyc09g065390.1	22.09	7.09	8.44	45.49	144.77	39.1	12.54	76.4533	2.60804	2.93183e-05	0.000838783	MARD1	XP_004247179.1 protein MARD1 [Solanum lycopersicum]	-	-	-	-	-	-	-
Solyc09g098110.3	6.56	6.12	7.08	17	26.09	11.45	6.58667	18.18	1.46473	2.95842e-05	0.000845132	BHLH128	Transcription factor bHLH128 [Source:Projected from Arabidopsis thaliana (AT1G05805) UniProtKB/Swiss-Prot;Acc:Q8H102]	-	-	-	-	-	GO:0046983//protein dimerization activity	-
Solyc07g040960.1	245.04	460.15	420.93	168.16	102.18	160.38	375.373	143.573	-1.38654	3.01144e-05	0.000857725	At3g55350	NP_001234228.2 salt responsive protein 2 [Solanum lycopersicum]	-	-	-	-	-	GO:0046872//metal ion binding	-
Solyc04g054930.3	3.38	2.03	2.39	6.27	21.63	7.6	2.6	11.8333	2.18627	3.027e-05	0.000860879	TPPJ	XP_004237406.1 probable trehalose-phosphate phosphatase J [Solanum lycopersicum]	Metabolism;Metabolism;Metabolism	Global and overview maps;Global and overview maps;Carbohydrate metabolism	ko01100//Metabolic pathways;ko01110//Biosynthesis of secondary metabolites;ko00500//Starch and sucrose metabolism	K01087;K01087;K01087	-	GO:0003824//catalytic activity	GO:0005992//trehalose biosynthetic process
Solyc01g090890.3	0.12	0	0.21	3.06	0.5	3.68	0.11	2.41333	4.45545	3.04156e-05	0.000863741	SPX3	SPX domain-containing protein 3 [Source:Projected from Arabidopsis thaliana (AT2G45130) UniProtKB/Swiss-Prot;Acc:Q5PP62]	-	-	-	-	-	-	GO:0016036//cellular response to phosphate starvation
Solyc04g081260.3	51.53	36.61	38.24	16.78	14.65	26.8	42.1267	19.41	-1.11793	3.06562e-05	0.000869286	FPP4	XP_010320419.1 filament-like plant protein 4 [Solanum lycopersicum]	-	-	-	-	-	-	-
Solyc04g014857.1	0.27	0.07	0.06	1.15	1	1.95	0.133333	1.36667	3.35755	3.09608e-05	0.00087663	--	XP_015060073.1 uncharacterized protein LOC107005912 isoform X4 [Solanum pennellii]	-	-	-	-	-	-	-
Solyc01g067120.3	2.91	3.93	7.1	0.89	0.54	1.36	4.64667	0.93	-2.32089	3.1147e-05	0.000879307	CUL1	XP_010321250.1 cullin-1 isoform X2 [Solanum lycopersicum]	-	-	-	-	-	GO:0031625//ubiquitin protein ligase binding	GO:0006511//ubiquitin-dependent protein catabolic process
Solyc07g062070.3	1.72	1.7	3.61	5.88	11.26	6.48	2.34333	7.87333	1.74841	3.18885e-05	0.000894976	RBSK	XP_004244302.1 uncharacterized protein LOC101251203 [Solanum lycopersicum]	Metabolism;Metabolism	Global and overview maps;Carbohydrate metabolism	ko01100//Metabolic pathways;ko00030//Pentose phosphate pathway	K00852;K00852	-	GO:0004747//ribokinase activity;GO:0016301//kinase activity;GO:0016773//phosphotransferase activity, alcohol group as acceptor	GO:0006014//D-ribose metabolic process
MSTRG.8301	1.14	4.07	3.88	15.81	9.67	10.5	3.03	11.9933	1.98484	3.26697e-05	0.000915563	TY3B-G	DNA/RNA polymerases superfamily protein [Theobroma cacao]	-	-	-	-	-	-	GO:0043170//macromolecule metabolic process;GO:0044238//primary metabolic process
Solyc12g094620.2	1181.43	834.9	810.77	404.7	284.91	555.89	942.367	415.167	-1.1826	3.35731e-05	0.000938142	CAT1	TMW86915.1 hypothetical protein EJD97_020699 [Solanum chilense]	Metabolism;Metabolism;Metabolism;Environmental Information Processing;Cellular Processes;Metabolism;Metabolism	Global and overview maps;Global and overview maps;Global and overview maps;Signal transduction;Transport and catabolism;Carbohydrate metabolism;Amino acid metabolism	ko01100//Metabolic pathways;ko01110//Biosynthesis of secondary metabolites;ko01200//Carbon metabolism;ko04016//MAPK signaling pathway - plant;ko04146//Peroxisome;ko00630//Glyoxylate and dicarboxylate metabolism;ko00380//Tryptophan metabolism	K03781;K03781;K03781;K03781;K03781;K03781;K03781	GO:0005737//cytoplasm;GO:0005777//peroxisome;GO:0005886//plasma membrane	GO:0004096//catalase activity;GO:0004601//peroxidase activity;GO:0016491//oxidoreductase activity;GO:0020037//heme binding;GO:0046872//metal ion binding	GO:0006979//response to oxidative stress;GO:0042542//response to hydrogen peroxide;GO:0042744//hydrogen peroxide catabolic process;GO:0055114//oxidation-reduction process;GO:0098869//cellular oxidant detoxification
MSTRG.18660	67.95	26.42	59.38	180.76	337.45	109.27	51.25	209.16	2.02898	3.36647e-05	0.000938946	--	chromatin-remodeling ATPase INO80 [Solanum lycopersicum]	-	-	-	-	-	-	GO:0007275//multicellular organism development;GO:0050794//regulation of cellular process
Solyc03g116390.3	14.78	15.57	13.11	5.73	2.96	1.67	14.4867	3.45333	-2.06866	3.40563e-05	0.000947505	--	Late embryogenesis abundant protein [Source:UniProtKB/TrEMBL;Acc:E1AZA3]	-	-	-	-	-	-	-
Solyc11g020210.2	0.35	0.88	0.48	1.89	2.32	3.08	0.57	2.43	2.09192	3.42501e-05	0.000951518	--	-	-	-	-	-	-	-	-
Solyc04g078190.3	2.35	3.02	2.23	5.33	7.78	5.09	2.53333	6.06667	1.25987	3.43334e-05	0.000952453	--	XP_004238112.1 uncharacterized protein LOC101265729 [Solanum lycopersicum]	-	-	-	-	-	-	-
Solyc06g076040.3	272.37	434.74	426.85	163.02	168.46	110.01	377.987	147.163	-1.36092	3.46787e-05	0.000959262	PUB13	RING-type E3 ubiquitin transferase [Source:UniProtKB/TrEMBL;Acc:K4C9W5]	-	-	-	-	GO:0005634//nucleus;GO:0005737//cytoplasm	GO:0004842//ubiquitin-protein transferase activity;GO:0005515//protein binding	GO:0007166//cell surface receptor signaling pathway;GO:0016567//protein ubiquitination
Solyc02g086460.3	45.71	38.2	35.58	21.79	13.22	22.45	39.83	19.1533	-1.05626	3.53891e-05	0.000976098	--	XP_004232326.1 titin isoform X3 [Solanum lycopersicum]	-	-	-	-	-	-	-
Solyc04g054990.3	11.44	14.15	19.67	40.07	25.56	78.08	15.0867	47.9033	1.66685	3.672e-05	0.00101135	PLAT1	XP_004237402.1 PLAT domain-containing protein 2 [Solanum lycopersicum]	-	-	-	-	GO:0016021//integral component of membrane	GO:0005515//protein binding	-
Solyc07g025380.3	4.36	5.94	5.38	2.52	1.87	2.93	5.22667	2.44	-1.09901	3.72134e-05	0.0010218	--	XP_004242963.1 uncharacterized protein LOC101262432 isoform X2 [Solanum lycopersicum]	-	-	-	-	-	-	-
Solyc02g078390.3	5.26	5.29	6.69	17.88	33.9	9.88	5.74667	20.5533	1.83858	3.72588e-05	0.0010218	ALN	OMO76451.1 hypothetical protein CCACVL1_15655 [Corchorus capsularis]	Genetic Information Processing	Replication and repair	ko03430//Mismatch repair	K07456	-	GO:0004038//allantoinase activity;GO:0004519//endonuclease activity;GO:0005524//ATP binding;GO:0008270//zinc ion binding;GO:0016787//hydrolase activity;GO:0016810//hydrolase activity, acting on carbon-nitrogen (but not peptide) bonds;GO:0016887//ATPase activity;GO:0030983//mismatched DNA binding;GO:0050897//cobalt ion binding	GO:0000256//allantoin catabolic process;GO:0006298//mismatch repair;GO:0045910//negative regulation of DNA recombination
Solyc06g066680.3	1.34	1.06	0.93	0.33	0.11	0.28	1.11	0.24	-2.20945	3.75528e-05	0.00102839	BAC2	XP_004241730.1 mitochondrial arginine transporter BAC2-like [Solanum lycopersicum]	-	-	-	-	GO:0016021//integral component of membrane	GO:0022857//transmembrane transporter activity	GO:0006844//acyl carnitine transport;GO:0055085//transmembrane transport
Solyc05g025890.2	3.89	3.23	3.2	9.95	63.08	8.7	3.44	27.2433	2.98542	3.77486e-05	0.00103228	--	XP_004239318.1 uncharacterized protein LOC101263025 [Solanum lycopersicum]	-	-	-	-	-	GO:0008080//N-acetyltransferase activity	-
Solyc11g040300.2	2.47	2.19	2.16	4.64	9.68	5.6	2.27333	6.64	1.54637	3.84886e-05	0.0010479	--	XP_006343476.1 PREDICTED: uncharacterized protein LOC102583038 isoform X1 [Solanum tuberosum]	-	-	-	-	-	-	-
Solyc12g014260.1	29.71	23.62	26.63	6.54	3.26	12.71	26.6533	7.50333	-1.82871	3.8538e-05	0.0010479	LSH10	XP_010314085.2 protein LIGHT-DEPENDENT SHORT HYPOCOTYLS 10 [Solanum lycopersicum]	-	-	-	-	GO:0005634//nucleus	-	GO:0009299//mRNA transcription;GO:0009416//response to light stimulus
Solyc06g051160.3	2.21	1.89	2.46	4.37	4.3	5.24	2.18667	4.63667	1.08435	4.12303e-05	0.00111793	--	XP_004240918.1 uncharacterized protein LOC101247227 isoform X1 [Solanum lycopersicum]	-	-	-	-	-	-	-
Solyc09g082810.3	42.42	24.01	27.31	7.08	14.24	7.79	31.2467	9.70333	-1.68715	4.22853e-05	0.00114331	--	NP_001234057.2 glycine-rich protein isoform 1 precursor [Solanum lycopersicum]	-	-	-	-	-	-	-
Solyc11g010915.1	4.46	4.96	3.96	1.61	1.41	1.06	4.46	1.36	-1.71344	4.2522e-05	0.00114809	DSE1	XP_004250165.1 protein DECREASED SIZE EXCLUSION LIMIT 1 [Solanum lycopersicum]	-	-	-	-	-	GO:0005515//protein binding	-
Solyc09g005730.3	4.52	2.06	1.93	13.84	5.65	29.24	2.83667	16.2433	2.51758	4.2706e-05	0.00115144	-	-	-	-	-	-	-	-	-
Solyc04g081930.3	19.97	22.69	26.72	66.48	146.96	41.85	23.1267	85.0967	1.87955	4.33485e-05	0.00116713	P4H3	Probable prolyl 4-hydroxylase 3 [Source:Projected from Arabidopsis thaliana (AT1G20270) UniProtKB/Swiss-Prot;Acc:Q9LN20]	Metabolism;Metabolism	Global and overview maps;Amino acid metabolism	ko01100//Metabolic pathways;ko00330//Arginine and proline metabolism	K00472;K00472	GO:0005768//endosome;GO:0005783//endoplasmic reticulum;GO:0005802//trans-Golgi network;GO:0016021//integral component of membrane	GO:0005506//iron ion binding;GO:0016491//oxidoreductase activity;GO:0016705//oxidoreductase activity, acting on paired donors, with incorporation or reduction of molecular oxygen;GO:0031418//L-ascorbic acid binding	GO:0018401//peptidyl-proline hydroxylation to 4-hydroxy-L-proline;GO:0055114//oxidation-reduction process
Solyc12g011370.2	4.87	10.87	7.78	2.13	0.93	2.89	7.84	1.98333	-1.98293	4.47103e-05	0.00120042	CAT8	Cationic amino acid transporter 8, vacuolar [Source:Projected from Arabidopsis thaliana (AT1G17120) UniProtKB/Swiss-Prot;Acc:Q9SHH0]	-	-	-	-	GO:0016020//membrane	GO:0022857//transmembrane transporter activity	GO:0055085//transmembrane transport
Solyc11g010670.1	5.23	8.51	12.28	1.87	0.82	0.89	8.67333	1.19333	-2.86159	4.49628e-05	0.00120552	--	TMW93363.1 hypothetical protein EJD97_011823 [Solanum chilense]	-	-	-	-	-	-	-
Solyc01g102410.3	95.38	89.64	115.07	276.26	898.92	198.53	100.03	457.903	2.19461	4.55595e-05	0.00121981	At5g26710	XP_004230376.1 glutamate--tRNA ligase, cytoplasmic [Solanum lycopersicum]	Metabolism;Metabolism;Metabolism;Genetic Information Processing	Global and overview maps;Global and overview maps;Metabolism of cofactors and vitamins;Translation	ko01100//Metabolic pathways;ko01110//Biosynthesis of secondary metabolites;ko00860//Porphyrin and chlorophyll metabolism;ko00970//Aminoacyl-tRNA biosynthesis	K01885;K01885;K01885;K01885	GO:0005737//cytoplasm;GO:0005739//mitochondrion;GO:0005829//cytosol;GO:0017102//methionyl glutamyl tRNA synthetase complex	GO:0000166//nucleotide binding;GO:0004812//aminoacyl-tRNA ligase activity;GO:0004818//glutamate-tRNA ligase activity;GO:0004819//glutamine-tRNA ligase activity;GO:0005524//ATP binding	GO:0006412//translation;GO:0006418//tRNA aminoacylation for protein translation;GO:0006424//glutamyl-tRNA aminoacylation;GO:0006425//glutaminyl-tRNA aminoacylation;GO:0043039//tRNA aminoacylation
Solyc08g078780.2	7.72	9.04	10.39	2.83	2.17	5.34	9.05	3.44667	-1.39272	4.72602e-05	0.00125833	--	XP_019070914.1 uncharacterized protein LOC101253112 [Solanum lycopersicum]	-	-	-	-	GO:0016020//membrane;GO:0016021//integral component of membrane	-	-
Solyc12g008473.1	0	0.17	0.31	2.36	16.77	1.2	0.16	6.77667	5.40443	4.78078e-05	0.0012699	--	XP_027769347.1 E3 ubiquitin-protein ligase RING1-like [Solanum pennellii]	-	-	-	-	-	-	-
Solyc11g071550.2	0.73	1.41	2.43	0.23	0	0.18	1.52333	0.136667	-3.4785	4.84744e-05	0.00128531	At4g34880	XP_004251204.1 probable amidase At4g34880 [Solanum lycopersicum]	Metabolism;Metabolism;Metabolism;Metabolism	Global and overview maps;Amino acid metabolism;Amino acid metabolism;Amino acid metabolism	ko01100//Metabolic pathways;ko00380//Tryptophan metabolism;ko00330//Arginine and proline metabolism;ko00360//Phenylalanine metabolism	K01426;K01426;K01426;K01426	-	-	-
Solyc07g062300.3	17.86	15.7	17.66	7.36	5.77	11.49	17.0733	8.20667	-1.05688	4.90067e-05	0.00129763	--	XP_004244285.1 uncharacterized protein LOC101246450 [Solanum lycopersicum]	-	-	-	-	-	-	-
Solyc05g045670.3	0.07	0	0	0.4	0.84	1.23	0.0233333	0.823333	5.14101	4.98093e-05	0.00131345	GPT2	XP_004240145.1 glucose-6-phosphate/phosphate translocator 2, chloroplastic [Solanum lycopersicum]	-	-	-	-	GO:0016021//integral component of membrane	GO:0022857//transmembrane transporter activity	GO:0055085//transmembrane transport
Solyc12g015770.2	1.07	0.65	1.28	2.25	5.43	2.91	1	3.53	1.81967	5.07311e-05	0.00133592	CSLE6	XP_010313949.1 cellulose synthase-like protein E6 isoform X1 [Solanum lycopersicum]	-	-	-	-	GO:0016020//membrane	GO:0016760//cellulose synthase (UDP-forming) activity	GO:0030244//cellulose biosynthetic process
Solyc11g007840.2	14.46	20.92	15.57	9.14	5.34	6.1	16.9833	6.86	-1.30784	5.09556e-05	0.00133927	--	XP_004250018.1 uncharacterized protein LOC101258810 [Solanum lycopersicum]	-	-	-	-	-	-	-
Solyc10g084340.2	0.21	0.09	0.16	0.58	1.09	0.71	0.153333	0.793333	2.37126	5.09978e-05	0.00133927	AP2-1	TMW82493.1 hypothetical protein EJD97_005807 [Solanum chilense]	-	-	-	-	GO:0005634//nucleus	GO:0003677//DNA binding;GO:0003700//DNA-binding transcription factor activity	GO:0006351//transcription, DNA-templated;GO:0006355//regulation of transcription, DNA-templated
Solyc02g067580.3	79.36	73.38	79.78	261.1	615.81	126.97	77.5067	334.627	2.11016	5.12459e-05	0.00134394	--	NP_001316528.1 NADH-ubiquinone reductase complex 1 MLRQ subunit-like protein [Solanum lycopersicum]	-	-	-	-	GO:0016021//integral component of membrane	-	-
Solyc04g081460.2	5.17	6.47	5.17	11.03	14.13	10.72	5.60333	11.96	1.09386	5.14617e-05	0.00134776	--	PHU20937.1 hypothetical protein BC332_12088 [Capsicum chinense]	-	-	-	-	GO:0016020//membrane;GO:0016021//integral component of membrane	-	-
Solyc02g077710.1	353.57	101.65	219.24	73.81	58.26	60.32	224.82	64.13	-1.8097	5.17109e-05	0.00135244	--	XP_004232917.1 homeobox protein 2 [Solanum lycopersicum]	-	-	-	-	-	-	-
Solyc06g084760.2	11.05	7.83	9.66	2.56	1.79	5.13	9.51333	3.16	-1.59003	5.18184e-05	0.00135341	CYP72A225	XP_006360179.1 PREDICTED: cytochrome P450 CYP72A219-like [Solanum tuberosum]	-	-	-	-	-	GO:0005506//iron ion binding;GO:0016705//oxidoreductase activity, acting on paired donors, with incorporation or reduction of molecular oxygen;GO:0020037//heme binding	GO:0055114//oxidation-reduction process
Solyc09g009590.1	6.89	2.65	3.27	24.99	8.29	27.5	4.27	20.26	2.24633	5.22378e-05	0.00136251	SAP4	Stress-associated protein 8 [Source:UniProtKB/TrEMBL;Acc:C4NAK7]	-	-	-	-	-	GO:0003677//DNA binding;GO:0008270//zinc ion binding;GO:0046872//metal ion binding	-
Solyc01g095080.3	2.19	13.76	4.72	65.02	62.82	18.87	6.89	48.9033	2.82736	5.24545e-05	0.00136285	ACS2	1-aminocyclopropane-1-carboxylate synthase 2 [Source:UniProtKB/Swiss-Prot;Acc:P18485]	Metabolism;Metabolism;Environmental Information Processing;Metabolism	Global and overview maps;Global and overview maps;Signal transduction;Amino acid metabolism	ko01100//Metabolic pathways;ko01110//Biosynthesis of secondary metabolites;ko04016//MAPK signaling pathway - plant;ko00270//Cysteine and methionine metabolism	K20772;K20772;K20772;K20772	-	GO:0003824//catalytic activity;GO:0016829//lyase activity;GO:0016847//1-aminocyclopropane-1-carboxylate synthase activity;GO:0030170//pyridoxal phosphate binding	GO:0009058//biosynthetic process;GO:0009693//ethylene biosynthetic process;GO:0009835//fruit ripening;GO:0042218//1-aminocyclopropane-1-carboxylate biosynthetic process
Solyc11g072470.2	34.55	53.75	26.93	14.84	4.71	10.23	38.41	9.92667	-1.9521	5.24637e-05	0.00136285	LBD1	TMW97786.1 hypothetical protein EJD97_004993 [Solanum chilense]	-	-	-	-	-	-	-
Solyc01g094640.3	20.59	17.84	13.95	28.71	47.02	35.03	17.46	36.92	1.08035	5.26826e-05	0.00136669	--	XP_025887720.1 uncharacterized protein LOC101249582 isoform X4 [Solanum lycopersicum]	-	-	-	-	-	-	-
Solyc02g086360.3	4.96	4.66	6.67	14.84	49.9	11.2	5.43	25.3133	2.22087	5.36243e-05	0.00138737	--	XP_004232331.1 uncharacterized protein LOC101261085 [Solanum lycopersicum]	-	-	-	-	-	GO:0005515//protein binding	-
Solyc01g108630.3	3.13	2.17	2.36	0.86	1.24	0.92	2.55333	1.00667	-1.3428	5.38073e-05	0.00139023	NIR1	NP_001333834.1 nitrite reductase [Solanum lycopersicum]	Metabolism;Metabolism	Global and overview maps;Energy metabolism	ko01100//Metabolic pathways;ko00910//Nitrogen metabolism	K00366;K00366	-	GO:0016491//oxidoreductase activity;GO:0020037//heme binding;GO:0046872//metal ion binding;GO:0051536//iron-sulfur cluster binding;GO:0051539//4 iron, 4 sulfur cluster binding	GO:0055114//oxidation-reduction process
Solyc05g008390.3	12.87	7.5	11.48	18.32	29.17	22.52	10.6167	23.3367	1.13627	5.44687e-05	0.00140542	--	XP_004238863.1 uncharacterized protein LOC101260726 [Solanum lycopersicum]	-	-	-	-	GO:0016021//integral component of membrane	GO:0008270//zinc ion binding	-
Solyc02g085390.3	4.12	6.66	3.95	1.63	2.15	1.68	4.91	1.82	-1.43178	5.46674e-05	0.00140866	DDM1	ATP-dependent DNA helicase DDM1 [Source:Projected from Arabidopsis thaliana (AT5G66750) UniProtKB/Swiss-Prot;Acc:Q9XFH4]	-	-	-	-	-	GO:0005524//ATP binding	-
Solyc10g075170.2	0	0	0	0.67	7.44	0.16	0.001	2.75667	11.4287	5.59684e-05	0.00144025	ASP1	XP_004249043.1 aspartate aminotransferase, mitochondrial-like [Solanum lycopersicum]	Metabolism;Metabolism;Metabolism;Metabolism;Metabolism;Metabolism;Metabolism;Metabolism;Metabolism;Metabolism;Metabolism;Metabolism;Metabolism;Metabolism;Metabolism	Global and overview maps;Global and overview maps;Global and overview maps;Global and overview maps;Amino acid metabolism;Energy metabolism;Amino acid metabolism;Amino acid metabolism;Global and overview maps;Amino acid metabolism;Amino acid metabolism;Amino acid metabolism;Amino acid metabolism;Biosynthesis of other secondary metabolites;Biosynthesis of other secondary metabolites	ko01100//Metabolic pathways;ko01110//Biosynthesis of secondary metabolites;ko01200//Carbon metabolism;ko01230//Biosynthesis of amino acids;ko00270//Cysteine and methionine metabolism;ko00710//Carbon fixation in photosynthetic organisms;ko00330//Arginine and proline metabolism;ko00360//Phenylalanine metabolism;ko01210//2-Oxocarboxylic acid metabolism;ko00250//Alanine, aspartate and glutamate metab…	K14455;K14455;K14455;K14455;K14455;K14455;K14455;K14455;K14455;K14455;K14455;K14455;K14455;K14455;K14455	-	GO:0003824//catalytic activity;GO:0008483//transaminase activity;GO:0030170//pyridoxal phosphate binding	GO:0006520//cellular amino acid metabolic process;GO:0009058//biosynthetic process
Solyc10g055760.2	235.28	370.57	410.71	158.76	152.34	180.82	338.853	163.973	-1.0472	5.64348e-05	0.00144904	NAC022	NAC domain containing protein 36 [Source:Projected from Arabidopsis thaliana (AT2G17040) UniProtKB/TrEMBL;Acc:F4IME8]	-	-	-	-	GO:0005634//nucleus	GO:0003677//DNA binding	GO:0006355//regulation of transcription, DNA-templated
Solyc01g010230.2	211.79	196.21	255.31	84.86	87.09	152.64	221.103	108.197	-1.03106	5.64611e-05	0.00144904	--	TMW85651.1 hypothetical protein EJD97_022763 [Solanum chilense]	-	-	-	-	GO:0016021//integral component of membrane	-	-
Solyc09g075970.3	2.57	1.98	2.66	0.68	0.83	1.12	2.40333	0.876667	-1.45494	5.70523e-05	0.00146031	--	XP_004247360.1 phosphatidylinositol/phosphatidylcholine transfer protein SFH4 [Solanum lycopersicum]	-	-	-	-	-	-	-
Solyc08g083280.3	1.2	1.72	1.01	0.2	0.22	0.29	1.31	0.236667	-2.46864	5.83746e-05	0.00149217	At1g32780	XP_004245447.1 alcohol dehydrogenase-like 4 [Solanum lycopersicum]	Metabolism;Metabolism;Metabolism;Metabolism;Metabolism	Global and overview maps;Global and overview maps;Carbohydrate metabolism;Lipid metabolism;Amino acid metabolism	ko01100//Metabolic pathways;ko01110//Biosynthesis of secondary metabolites;ko00010//Glycolysis / Gluconeogenesis;ko00071//Fatty acid degradation;ko00350//Tyrosine metabolism	K00001;K00001;K00001;K00001;K00001	-	GO:0008270//zinc ion binding;GO:0016491//oxidoreductase activity	GO:0055114//oxidation-reduction process
Solyc09g007020.2	2.8	7.53	2.95	0.93	0.6	1.27	4.42667	0.933333	-2.24576	6.0675e-05	0.00154275	PR1B1	KAF3790661.1 Pathogenesis-related protein 1C [Nymphaea thermarum]	Environmental Information Processing;Environmental Information Processing;Organismal Systems	Signal transduction;Signal transduction;Environmental adaptation	ko04075//Plant hormone signal transduction;ko04016//MAPK signaling pathway - plant;ko04626//Plant-pathogen interaction	K13449;K13449;K13449	GO:0005576//extracellular region;GO:0005615//extracellular space	-	GO:0006952//defense response;GO:0009607//response to biotic stimulus;GO:0031640//killing of cells of other organism;GO:0050832//defense response to fungus
Solyc10g079690.2	0	0	0	1.43	0.62	1.07	0.001	1.04	10.0224	6.09048e-05	0.00154655	--	-	-	-	-	-	GO:0016021//integral component of membrane	-	-
Solyc05g055845.1	2.98	2.59	3.36	4.79	6.72	7.77	2.97667	6.42667	1.11037	6.10063e-05	0.00154708	UGT86A1	TMX03058.1 hypothetical protein EJD97_018455 [Solanum chilense]	-	-	-	-	-	-	-
Solyc01g006950.3	40.77	101.18	97.41	30.04	9.51	15.47	79.7867	18.34	-2.12115	6.12002e-05	0.00154942	SYP121	XP_004228675.1 syntaxin-121 [Solanum lycopersicum]	Genetic Information Processing	Folding, sorting and degradation	ko04130//SNARE interactions in vesicular transport	K08486	GO:0005886//plasma membrane;GO:0012505//endomembrane system;GO:0016020//membrane;GO:0016021//integral component of membrane;GO:0031201//SNARE complex	GO:0000149//SNARE binding;GO:0005484//SNAP receptor activity	GO:0006886//intracellular protein transport;GO:0006887//exocytosis;GO:0006906//vesicle fusion;GO:0016192//vesicle-mediated transport;GO:0048278//vesicle docking
Solyc10g086640.2	0.55	0.67	0.96	0.15	0.11	0.24	0.726667	0.166667	-2.12433	6.126e-05	0.00154942	BLH9	XP_004249839.1 BEL1-like homeodomain protein 9 isoform X2 [Solanum lycopersicum]	-	-	-	-	-	GO:0003677//DNA binding	GO:0006355//regulation of transcription, DNA-templated
Solyc04g008650.3	9.3	13.82	14.54	5.02	2.86	6.59	12.5533	4.82333	-1.37997	6.21085e-05	0.00156881	At1g60630	XP_004237180.2 inactive leucine-rich repeat receptor-like serine/threonine-protein kinase At1g60630 [Solanum lycopersicum]	-	-	-	-	-	GO:0004672//protein kinase activity;GO:0005524//ATP binding	GO:0006468//protein phosphorylation
Solyc12g087870.2	0.59	0.78	0.65	0.04	0.07	0.04	0.673333	0.05	-3.75132	6.45366e-05	0.00162587	PUP1	XP_004252714.1 purine permease 3-like [Solanum lycopersicum]	-	-	-	-	GO:0016021//integral component of membrane	GO:0015211//purine nucleoside transmembrane transporter activity	-
Solyc01g095690.2	0.32	0.16	0.37	0.6	2.41	1.63	0.283333	1.54667	2.44859	6.52774e-05	0.00163808	PCMP-H65	Pentatricopeptide repeat-containing protein At4g01030, mitochondrial [Source:Projected from Arabidopsis thaliana (AT4G01030) UniProtKB/Swiss-Prot;Acc:Q9SV26]	-	-	-	-	-	GO:0005515//protein binding;GO:0008270//zinc ion binding	GO:0009451//RNA modification
Solyc09g066460.3	11.82	15.29	21.86	32.9	26.9	45.95	16.3233	35.25	1.11069	6.71822e-05	0.00167711	trc	XP_015085999.1 serine/threonine-protein kinase tricorner-like isoform X2 [Solanum pennellii]	-	-	-	-	-	GO:0004672//protein kinase activity;GO:0005524//ATP binding	GO:0006468//protein phosphorylation
Solyc06g084070.3	0.41	1.55	4.35	11.24	73.68	6.59	2.10333	30.5033	3.85822	6.75436e-05	0.00168182	AUX22D	Auxin-responsive protein [Source:UniProtKB/TrEMBL;Acc:G9HPV3]	Environmental Information Processing	Signal transduction	ko04075//Plant hormone signal transduction	K14484	GO:0005634//nucleus	GO:0005515//protein binding	GO:0006351//transcription, DNA-templated;GO:0006355//regulation of transcription, DNA-templated;GO:0009734//auxin-activated signaling pathway
Solyc01g087080.3	0.17	0.26	0.3	1.28	2.84	0.55	0.243333	1.55667	2.67745	6.75462e-05	0.00168182	--	NP_001296742.1 uncharacterized protein LOC101244228 [Solanum lycopersicum]	-	-	-	-	-	-	-
Solyc03g121180.3	1.66	0.92	2.13	4.04	3.04	7.03	1.57	4.70333	1.58292	6.7698e-05	0.00168266	APG	XP_027167863.1 uncharacterized protein LOC113767859 [Coffea eugenioides]	-	-	-	-	-	GO:0016788//hydrolase activity, acting on ester bonds	-
Solyc12g006970.1	22.12	26.99	24.98	11.18	4.14	7.12	24.6967	7.48	-1.72321	6.77551e-05	0.00168266	--	-	-	-	-	-	-	-	-
Solyc09g091030.3	117.78	138.58	105.72	69.05	36.93	53.23	120.693	53.07	-1.18538	6.80816e-05	0.00168858	BAM1	Beta-amylase [Source:Projected from Arabidopsis thaliana (AT3G23920) UniProtKB/TrEMBL;Acc:A0A178VNG4]	Metabolism;Metabolism;Metabolism	Global and overview maps;Global and overview maps;Carbohydrate metabolism	ko01100//Metabolic pathways;ko01110//Biosynthesis of secondary metabolites;ko00500//Starch and sucrose metabolism	K01177;K01177;K01177	GO:0005634//nucleus;GO:0005829//cytosol	GO:0016161//beta-amylase activity;GO:0016787//hydrolase activity;GO:0016798//hydrolase activity, acting on glycosyl bonds;GO:0102229//amylopectin maltohydrolase activity	GO:0000272//polysaccharide catabolic process;GO:0005975//carbohydrate metabolic process;GO:0005983//starch catabolic process;GO:0008152//metabolic process;GO:0009414//response to water deprivation
Solyc07g007620.3	0.24	0.19	0.1	1.49	0.47	1.05	0.176667	1.00333	2.5057	6.88701e-05	0.00170593	MGD2	XP_004242736.1 monogalactosyldiacylglycerol synthase 2, chloroplastic [Solanum lycopersicum]	Metabolism;Metabolism	Global and overview maps;Lipid metabolism	ko01100//Metabolic pathways;ko00561//Glycerolipid metabolism	K03715;K03715	-	GO:0016758//transferase activity, transferring hexosyl groups	GO:0009247//glycolipid biosynthetic process
Solyc10g075150.2	2.45	2.78	4.28	0.66	0.66	0.99	3.17	0.77	-2.04155	6.91947e-05	0.00171177	LE16	XP_004249051.1 non-specific lipid-transfer protein 2 [Solanum lycopersicum]	-	-	-	-	-	GO:0008289//lipid binding	GO:0006869//lipid transport
Solyc12g005030.2	7.65	5.25	8.68	20.04	141.57	14.84	7.19333	58.8167	3.03149	6.96095e-05	0.00171981	CPK2	TMW98140.1 hypothetical protein EJD97_004450 [Solanum chilense]	Organismal Systems	Environmental adaptation	ko04626//Plant-pathogen interaction	K13412	GO:0005634//nucleus;GO:0005737//cytoplasm	GO:0004672//protein kinase activity;GO:0004683//calmodulin-dependent protein kinase activity;GO:0005524//ATP binding;GO:0009931//calcium-dependent protein serine/threonine kinase activity	GO:0006468//protein phosphorylation;GO:0009738//abscisic acid-activated signaling pathway;GO:0018105//peptidyl-serine phosphorylation;GO:0035556//intracellular signal transduction
Solyc08g083060.3	44.93	24.46	29.07	7.84	8.9	18.15	32.82	11.63	-1.49672	7.10765e-05	0.00175048	YSL1	YSL1 [Source:Projected from Arabidopsis thaliana (AT4G24120) UniProtKB/TrEMBL;Acc:A0A178V2Q5]	-	-	-	-	GO:0005886//plasma membrane;GO:0016021//integral component of membrane	GO:0051980//iron-nicotianamine transmembrane transporter activity	GO:0010039//response to iron ion;GO:0048316//seed development;GO:0055085//transmembrane transport
Solyc07g024070.2	2.49	2.76	2.28	1.27	0.77	1.11	2.51	1.05	-1.2573	7.11244e-05	0.00175048	UBC37	XP_004243121.1 uncharacterized protein LOC101249380 [Solanum lycopersicum]	-	-	-	-	-	GO:0016740//transferase activity	-
Solyc03g112760.3	26.95	15.7	19.63	3.83	3.65	10.93	20.76	6.13667	-1.75828	7.23404e-05	0.00177586	--	XP_004236222.1 uncharacterized protein LOC101255285 isoform X1 [Solanum lycopersicum]	-	-	-	-	GO:0016021//integral component of membrane	-	-
Solyc05g047550.3	1.38	0.55	0.74	2.11	2.24	3.23	0.89	2.52667	1.50536	7.3693e-05	0.00180675	PUB35	TMX00053.1 hypothetical protein EJD97_001471 [Solanum chilense]	-	-	-	-	-	GO:0004672//protein kinase activity;GO:0005524//ATP binding	GO:0006468//protein phosphorylation;GO:0009860//pollen tube growth
Solyc08g076490.2	4.53	5.19	4.62	2.48	2.12	2.29	4.78	2.29667	-1.05747	7.45761e-05	0.00182607	MAPKKK20	TMW96581.1 hypothetical protein EJD97_007147 [Solanum chilense]	-	-	-	-	GO:0005737//cytoplasm	GO:0000166//nucleotide binding;GO:0004672//protein kinase activity;GO:0004674//protein serine/threonine kinase activity;GO:0005524//ATP binding	GO:0006468//protein phosphorylation;GO:0023014//signal transduction by protein phosphorylation;GO:0031098//stress-activated protein kinase signaling cascade;GO:0032147//activation of protein kinase activity
Solyc07g054670.3	0.83	0.31	0.81	1.84	1.59	1.88	0.65	1.77	1.44524	7.49259e-05	0.0018323	NDB1	KAF3644324.1 External alternative NAD(P)H-ubiquinone oxidoreductase B1, mitochondrial [Capsicum annuum]	-	-	-	-	-	GO:0005509//calcium ion binding;GO:0016491//oxidoreductase activity	GO:0055114//oxidation-reduction process
Solyc03g111310.3	104.32	65.13	103.37	251.4	655.94	168.71	90.94	358.683	1.97972	7.55071e-05	0.00184416	KING1	SNF1-related protein kinase regulatory subunit gamma-1 [Source:Projected from Arabidopsis thaliana (AT3G48530) UniProtKB/Swiss-Prot;Acc:Q8LBB2]	-	-	-	-	GO:0009505//plant-type cell wall	GO:0019887//protein kinase regulator activity	-
Solyc06g075800.1	45.19	50.25	34.1	22.08	17.42	23.43	43.18	20.9767	-1.04158	7.59499e-05	0.00185262	At1g07790	Histone H2B [Source:UniProtKB/TrEMBL;Acc:K4C9U5]	-	-	-	-	GO:0000786//nucleosome;GO:0005634//nucleus	GO:0003677//DNA binding;GO:0046982//protein heterodimerization activity	-
Solyc07g052100.3	0	0	0	0.18	0.11	0.15	0.001	0.146667	7.1964	7.74004e-05	0.0018856	rhp16	XP_010323837.1 DNA repair protein RAD16-like isoform X1 [Solanum lycopersicum]	-	-	-	-	-	GO:0005524//ATP binding;GO:0046872//metal ion binding	-
Solyc08g079420.3	0.42	0.19	0.76	1.31	1.98	3.34	0.456667	2.21	2.27483	7.89416e-05	0.00190862	CYP76BK1	XP_004245718.1 ferruginol synthase [Solanum lycopersicum]	-	-	-	-	GO:0016020//membrane;GO:0016021//integral component of membrane	GO:0005506//iron ion binding;GO:0016705//oxidoreductase activity, acting on paired donors, with incorporation or reduction of molecular oxygen;GO:0016709//oxidoreductase activity, acting on paired donors, with incorporation or reduction of molecular oxygen, NAD(P)H as one donor, and incorporation of one atom of oxygen;GO:0020037//heme binding	GO:0055114//oxidation-reduction process
Solyc09g082240.3	21.78	20.6	54.36	9.84	9.45	10.02	32.2467	9.77	-1.72272	7.92441e-05	0.00191112	yjcK	XP_004247574.1 uncharacterized protein LOC101247959 [Solanum lycopersicum]	-	-	-	-	-	GO:0008080//N-acetyltransferase activity	-
Solyc02g085630.3	0.06	0.86	1.46	6.02	7.08	4.83	0.793333	5.97667	2.91334	7.95353e-05	0.00191573	ATHB-40	XP_004232382.1 homeobox-leucine zipper protein ATHB-40 [Solanum lycopersicum]	-	-	-	-	GO:0005634//nucleus	GO:0000981//DNA-binding transcription factor activity, RNA polymerase II-specific;GO:0003677//DNA binding;GO:0043565//sequence-specific DNA binding	GO:0006355//regulation of transcription, DNA-templated
Solyc01g091000.3	0.02	0.03	0.03	0.25	0.5	0.55	0.0266667	0.433333	4.02237	7.99336e-05	0.00192051	--	XP_004229792.1 uncharacterized protein LOC101246472 [Solanum lycopersicum]	-	-	-	-	-	-	-
Solyc05g009130.3	2.27	2.13	2.2	0.61	0.41	0.84	2.2	0.62	-1.82716	8.01784e-05	0.00192398	BC10	XP_004238913.2 uncharacterized protein LOC101249916 isoform X2 [Solanum lycopersicum]	-	-	-	-	GO:0016020//membrane	-	-
MSTRG.7758	3.24	2.75	1.94	0.42	0.86	0.39	2.64333	0.556667	-2.24747	8.03275e-05	0.00192408	--	Vacuolar ATP synthase catalytic subunit-related / V-ATPase-related / vacuolar proton pump-related [Theobroma cacao]	-	-	-	-	-	GO:0016491//oxidoreductase activity;GO:0046906//tetrapyrrole binding	-
Solyc01g066570.3	38.16	20.68	28.02	46.73	58.11	70.26	28.9533	58.3667	1.01142	8.03829e-05	0.00192408	FLZ15	FCS-Like Zinc finger 15 [Source:Projected from Arabidopsis thaliana (AT5G49120) UniProtKB/Swiss-Prot;Acc:Q9FH22]	-	-	-	-	GO:0000932//P-body	-	-
Solyc06g053380.3	0	0.07	0	1.02	0.73	0.79	0.0233333	0.846667	5.18133	8.05621e-05	0.00192469	EP3	XP_004240991.1 endochitinase PR4-like [Solanum lycopersicum]	Metabolism;Metabolism	Global and overview maps;Carbohydrate metabolism	ko01100//Metabolic pathways;ko00520//Amino sugar and nucleotide sugar metabolism	K01183;K01183	-	GO:0004568//chitinase activity;GO:0008061//chitin binding	GO:0005975//carbohydrate metabolic process;GO:0006032//chitin catabolic process;GO:0016998//cell wall macromolecule catabolic process
Solyc06g075290.3	0.1	0	0.07	4.93	0.45	0.75	0.0566667	2.04333	5.17228	8.06088e-05	0.00192469	At2g28490	TMW86880.1 hypothetical protein EJD97_020758 [Solanum chilense]	-	-	-	-	-	-	-
Solyc03g116970.2	0.03	0	0	0.4	0.32	0.5	0.01	0.406667	5.34577	8.07122e-05	0.00192476	--	XP_010318739.1 sister chromatid cohesion protein PDS5 homolog B-like isoform X1 [Solanum lycopersicum]	-	-	-	-	-	-	GO:0007064//mitotic sister chromatid cohesion
Solyc01g087990.3	7.52	7.26	6.16	19.41	59.77	13.24	6.98	30.8067	2.14194	8.2307e-05	0.00195309	AGL15	XP_004229674.1 agamous-like MADS-box protein AGL15 isoform X2 [Solanum lycopersicum]	-	-	-	-	GO:0005634//nucleus	GO:0000977//RNA polymerase II regulatory region sequence-specific DNA binding;GO:0003677//DNA binding;GO:0003700//DNA-binding transcription factor activity;GO:0046983//protein dimerization activity	GO:0006351//transcription, DNA-templated;GO:0006355//regulation of transcription, DNA-templated;GO:0045944//positive regulation of transcription by RNA polymerase II
Solyc07g055130.3	11.95	14.36	11.5	25.15	37.82	20.92	12.6033	27.9633	1.14973	8.28516e-05	0.00196358	EDR1	TMW92294.1 hypothetical protein EJD97_013240 [Solanum chilense]	-	-	-	-	-	GO:0004672//protein kinase activity;GO:0005524//ATP binding	GO:0006468//protein phosphorylation
Solyc02g005310.2	1.72	2.11	1.69	0.6	0.6	0.29	1.84	0.496667	-1.88936	8.51321e-05	0.00200772	--	XP_025884926.1 uncharacterized protein LOC101254250 [Solanum lycopersicum]	-	-	-	-	-	GO:0003824//catalytic activity	GO:0006281//DNA repair;GO:0006284//base-excision repair
Solyc12g006360.2	0.59	0.8	0.77	0.25	0.08	0.25	0.72	0.193333	-1.89691	8.73e-05	0.0020538	DTX41	XP_004252047.1 protein DETOXIFICATION 41 isoform X1 [Solanum lycopersicum]	-	-	-	-	GO:0016020//membrane	GO:0015297//antiporter activity;GO:0042910//xenobiotic transmembrane transporter activity	GO:0055085//transmembrane transport
Solyc01g098440.2	0.04	0.02	0.09	0.84	0.51	0.24	0.05	0.53	3.40599	8.7415e-05	0.00205398	RBK2	RBK2 [Source:Projected from Arabidopsis thaliana (AT3G05140) UniProtKB/TrEMBL;Acc:A0A384KHI2]	-	-	-	-	-	GO:0004672//protein kinase activity;GO:0005524//ATP binding	GO:0006468//protein phosphorylation
Solyc01g111270.3	19.27	13.32	13.11	23.65	39.27	31.9	15.2333	31.6067	1.053	8.7777e-05	0.00205997	--	Armadillo repeat only 1 [Source:Projected from Arabidopsis thaliana (AT4G34940) UniProtKB/TrEMBL;Acc:Q9SW41]	-	-	-	-	GO:0005634//nucleus;GO:0005737//cytoplasm;GO:0090404//pollen tube tip	GO:0005515//protein binding	GO:0009860//pollen tube growth;GO:0030036//actin cytoskeleton organization
MSTRG.4473	1.39	1.58	0.58	0.21	0.13	0.31	1.18333	0.216667	-2.44931	8.81532e-05	0.00206627	--	TonB-dependent heme receptor A like [Actinidia chinensis var. chinensis] [Actinidia chinensis]	-	-	-	-	-	-	-
Solyc10g077040.2	46.74	30.08	31.03	10.02	14.46	20.75	35.95	15.0767	-1.25367	9.04502e-05	0.00211448	CRD1	Magnesium-protoporphyrin IX monomethyl ester [oxidative] cyclase, chloroplastic [Source:Projected from Arabidopsis thaliana (AT3G56940) UniProtKB/Swiss-Prot;Acc:Q9M591]	Metabolism;Metabolism;Metabolism	Global and overview maps;Global and overview maps;Metabolism of cofactors and vitamins	ko01100//Metabolic pathways;ko01110//Biosynthesis of secondary metabolites;ko00860//Porphyrin and chlorophyll metabolism	K04035;K04035;K04035	GO:0009535//chloroplast thylakoid membrane;GO:0009706//chloroplast inner membrane;GO:0016020//membrane;GO:0016021//integral component of membrane	GO:0016491//oxidoreductase activity;GO:0046872//metal ion binding;GO:0048529//magnesium-protoporphyrin IX monomethyl ester (oxidative) cyclase activity	GO:0009658//chloroplast organization;GO:0015979//photosynthesis;GO:0015995//chlorophyll biosynthetic process;GO:0055114//oxidation-reduction process;GO:1901401//regulation of tetrapyrrole metabolic process
Solyc12g009730.2	0.92	2.45	1.02	0.31	0.13	0.39	1.46333	0.276667	-2.40304	9.10662e-05	0.00211945	RLP6	XP_010313792.1 receptor-like protein Cf-9 homolog isoform X1 [Solanum lycopersicum]	-	-	-	-	-	GO:0005515//protein binding	-
Solyc12g009745.1	0.92	2.45	1.02	0.31	0.13	0.39	1.46333	0.276667	-2.40304	9.10662e-05	0.00211945	RLP6	XP_010313792.1 receptor-like protein Cf-9 homolog isoform X1 [Solanum lycopersicum]	-	-	-	-	-	-	-
Solyc08g082310.3	39.57	42.27	36.99	16.55	8.36	22.13	39.61	15.68	-1.33694	9.1189e-05	0.00211945	ATL21A	XP_004245516.1 putative RING-H2 finger protein ATL21A [Solanum lycopersicum]	-	-	-	-	GO:0016021//integral component of membrane	GO:0030247//polysaccharide binding	-
MSTRG.14259	0	0	0.14	1.46	1.72	0.77	0.0466667	1.31667	4.81835	9.22854e-05	0.00213962	RBP1	RNA-binding protein 1-like isoform X5 [Solanum lycopersicum]	-	-	-	-	GO:0043231//intracellular membrane-bounded organelle	GO:0003723//RNA binding	GO:0000377//RNA splicing, via transesterification reactions with bulged adenosine as nucleophile
Solyc09g014623.1	0.37	0.11	0	1.75	2.1	1.77	0.16	1.87333	3.54946	9.28939e-05	0.00214921	Os03g0698800	XP_015075554.1 zinc finger CCCH domain-containing protein 2-like [Solanum pennellii]	-	-	-	-	-	-	-
Solyc12g013680.2	0.33	0.25	0.1	1.29	7.86	0.54	0.226667	3.23	3.83289	9.29232e-05	0.00214921	RLP6	TMW99743.1 hypothetical protein EJD97_002066 [Solanum chilense]	-	-	-	-	-	GO:0005515//protein binding	-
Solyc04g008820.3	2.51	2.33	2.46	0.59	0.65	1.43	2.43333	0.89	-1.45106	9.79072e-05	0.00225905	HMGB7	XP_004236870.1 high mobility group B protein 7 [Solanum lycopersicum]	-	-	-	-	-	-	-
MSTRG.16105	0	0	0	1.85	1.35	1.03	0.001	1.41	10.4615	9.86308e-05	0.00227301	--	ABC transporter G family member 26 [Capsicum chinense]	-	-	-	-	-	-	-
Solyc10g081730.2	34.11	25.69	29.33	44.75	104.14	67.84	29.71	72.2433	1.28192	9.89349e-05	0.00227728	WDL4	XP_025883522.1 protein WVD2-like 4 [Solanum lycopersicum]	-	-	-	-	-	-	-
Solyc12g027540.2	6.08	2.41	3.8	8.27	12.67	14.39	4.09667	11.7767	1.52341	0.000100525	0.0023111	--	PHT77205.1 hypothetical protein T459_20727 [Capsicum annuum]	-	-	-	-	-	-	-
Solyc12g013665.1	1.05	0.87	0.81	2.96	10.17	1.72	0.91	4.95	2.44349	0.000102158	0.00234585	MAN3	Q9FUQ6.1 RecName: Full=Mannan endo-1,4-beta-mannosidase 3; AltName: Full=Beta-mannanase 3; AltName: Full=Endo-beta-1,4-mannanase 3; AltName: Full=LeMAN3; Flags: Precursor [Solanum lycopersicum]	Metabolism;Metabolism	Global and overview maps;Carbohydrate metabolism	ko01100//Metabolic pathways;ko00051//Fructose and mannose metabolism	K19355;K19355	-	-	-
Solyc04g078900.3	8.35	5.62	6.93	1.77	0.4	2.44	6.96667	1.53667	-2.18066	0.000103242	0.00236713	CYP707A1	Abscisic acid 8'-hydroxylase CYP707A1 [Source:UniProtKB/Swiss-Prot;Acc:A9QNE7]	Metabolism	Metabolism of terpenoids and polyketides	ko00906//Carotenoid biosynthesis	K09843	GO:0016020//membrane;GO:0016021//integral component of membrane	GO:0004497//monooxygenase activity;GO:0005506//iron ion binding;GO:0010295//(+)-abscisic acid 8'-hydroxylase activity;GO:0016491//oxidoreductase activity;GO:0016705//oxidoreductase activity, acting on paired donors, with incorporation or reduction of molecular oxygen;GO:0020037//heme binding;GO:0046872//metal ion binding	GO:0009414//response to water deprivation;GO:0009733//response to auxin;GO:0009737//response to abscisic acid;GO:0009856//pollination;GO:0016125//sterol metabolic process;GO:0046345//abscisic acid catabolic process;GO:0055114//oxidation-reduction process
Solyc09g005110.3	0.35	0.4	0.55	3.17	43.58	1.14	0.433333	15.9633	5.20314	0.000103455	0.00236713	PDC2	XP_004246778.1 pyruvate decarboxylase 1 [Solanum lycopersicum]	Metabolism;Metabolism;Metabolism	Global and overview maps;Global and overview maps;Carbohydrate metabolism	ko01100//Metabolic pathways;ko01110//Biosynthesis of secondary metabolites;ko00010//Glycolysis / Gluconeogenesis	K01568;K01568;K01568	GO:0005622//intracellular;GO:0005829//cytosol	GO:0000287//magnesium ion binding;GO:0003824//catalytic activity;GO:0016831//carboxy-lyase activity;GO:0030976//thiamine pyrophosphate binding	-
Solyc06g065620.2	3.31	4.68	3.74	2.07	1.79	1.8	3.91	1.88667	-1.05133	0.000103642	0.00236858	Os06g0597200	PHU14867.1 putative protein phosphatase 2C 22 [Capsicum chinense]	-	-	-	-	-	GO:0016791//phosphatase activity;GO:0043169//cation binding	GO:0042138//meiotic DNA double-strand break formation
Solyc01g094890.3	2.27	1.28	2.16	0.49	0.66	0.86	1.90333	0.67	-1.5063	0.000104377	0.00238255	FRO2	XP_004229896.2 ferric reduction oxidase 2 [Solanum lycopersicum]	-	-	-	-	-	GO:0016491//oxidoreductase activity	GO:0055114//oxidation-reduction process
Solyc11g064750.2	0	0	0.01	0.15	0.13	0.19	0.00333333	0.156667	5.55459	0.000105265	0.00239569	PCMP-E75	XP_010313231.1 pentatricopeptide repeat-containing protein At2g42920, chloroplastic isoform X2 [Solanum lycopersicum]	-	-	-	-	-	GO:0005515//protein binding	-
Solyc01g102950.3	0	0.03	0.12	0.54	0.85	0.48	0.05	0.623333	3.64	0.000106506	0.00241118	--	XP_004230408.1 uncharacterized protein LOC101254642 [Solanum lycopersicum]	-	-	-	-	-	-	-
Solyc03g080110.3	0.06	0.15	0	1.55	0.64	1.55	0.07	1.24667	4.15458	0.000107861	0.00243601	HIPP30	XP_004235033.1 heavy metal-associated isoprenylated plant protein 28 [Solanum lycopersicum]	-	-	-	-	-	GO:0046872//metal ion binding	GO:0030001//metal ion transport
Solyc01g100690.3	10.81	7.27	11.67	27.63	101.54	18.39	9.91667	49.1867	2.31034	0.000110128	0.00248137	--	XP_010313626.1 uncharacterized protein LOC101252823 [Solanum lycopersicum]	-	-	-	-	GO:0016021//integral component of membrane	-	-
Solyc07g056040.3	1.22	0.6	1.18	4.3	1.88	7.37	1	4.51667	2.17526	0.000111838	0.00251105	VIT_01s0010g01870	XP_004243226.1 CASP-like protein 2A1 [Solanum lycopersicum]	-	-	-	-	-	-	-
Solyc03g093120.3	85.48	142.78	155.27	60.54	21.37	30.26	127.843	37.39	-1.77365	0.000112691	0.00252136	XTH23	KAA3471552.1 xyloglucan endotransglucosylase/hydrolase protein 22-like [Gossypium australe]	Environmental Information Processing	Signal transduction	ko04075//Plant hormone signal transduction	K14504	GO:0005618//cell wall;GO:0048046//apoplast	GO:0004553//hydrolase activity, hydrolyzing O-glycosyl compounds;GO:0016762//xyloglucan:xyloglucosyl transferase activity	GO:0005975//carbohydrate metabolic process;GO:0006073//cellular glucan metabolic process
Solyc10g049530.2	0.93	0.41	0.06	2.94	2.74	3.18	0.466667	2.95333	2.66188	0.00011351	0.00253673	LIMYB	XP_004248774.2 L10-interacting MYB domain-containing protein-like [Solanum lycopersicum]	-	-	-	-	-	-	-
Solyc03g116200.2	20.13	0.99	6.49	0	0	0	9.20333	0.001	-13.1679	0.000114088	0.00254667	--	BAG68286.1 chitin-binding lectin precursor [Solanum lycopersicum var. cerasiforme] [Solanum lycopersicum]	-	-	-	-	-	-	-
Solyc06g063050.3	1.18	0.79	1.18	1.93	2.23	2.44	1.05	2.2	1.06711	0.000114725	0.00255793	--	XP_004241873.1 uncharacterized protein LOC101265344 [Solanum lycopersicum]	-	-	-	-	-	-	-
Solyc04g081250.1	13.69	6.22	7.25	24.36	50.1	21.43	9.05333	31.9633	1.8199	0.000115815	0.00257706	--	XP_004238340.1 auxin-responsive protein SAUR50 [Solanum lycopersicum]	Environmental Information Processing	Signal transduction	ko04075//Plant hormone signal transduction	K14488	-	-	GO:0009733//response to auxin
Solyc07g039420.1	0.56	1.79	0.44	0	0	0	0.93	0.001	-9.86109	0.000116635	0.00259148	RPP13	XP_015169822.1 PREDICTED: disease resistance protein RPP13-like [Solanum tuberosum]	-	-	-	-	-	GO:0043531//ADP binding	-
Solyc10g055620.2	3.55	2.5	3.03	1.04	1.21	1.66	3.02667	1.30333	-1.21552	0.000118638	0.00263295	Hgsnat	XP_004248650.1 heparan-alpha-glucosaminide N-acetyltransferase [Solanum lycopersicum]	Metabolism;Metabolism	Global and overview maps;Glycan biosynthesis and metabolism	ko01100//Metabolic pathways;ko00531//Glycosaminoglycan degradation	K10532;K10532	-	-	-
Solyc04g070987.1	0.23	0.14	0	2.25	1.35	2.52	0.123333	2.04	4.04793	0.000120215	0.00265871	CASBPX1	XP_015073579.1 cycloartenol Synthase-like [Solanum pennellii]	Metabolism;Metabolism;Metabolism	Global and overview maps;Global and overview maps;Lipid metabolism	ko01100//Metabolic pathways;ko01110//Biosynthesis of secondary metabolites;ko00100//Steroid biosynthesis	K01853;K01853;K01853	-	-	-
Solyc12g042930.2	0.46	0.92	1.46	0.05	0.12	0.09	0.946667	0.0866667	-3.44931	0.000125107	0.00275374	--	XP_004252488.1 uncharacterized protein LOC101250580 [Solanum lycopersicum]	-	-	-	-	-	-	-
Solyc10g009610.2	0.24	0.22	0.04	0	0	0	0.166667	0.001	-7.38082	0.000125241	0.00275374	JAR6	XP_004248077.1 jasmonic acid-amido synthetase JAR1-like [Solanum lycopersicum]	Environmental Information Processing	Signal transduction	ko04075//Plant hormone signal transduction	K14506	-	-	-
Solyc02g082170.2	0	0	0.06	0.36	1.15	1.14	0.02	0.883333	5.46489	0.000125372	0.00275374	PUP4	XP_004232602.1 probable purine permease 4 [Solanum lycopersicum]	-	-	-	-	GO:0016021//integral component of membrane	GO:0015211//purine nucleoside transmembrane transporter activity	-
Solyc04g076800.3	1.62	0.79	0.9	3.01	4.05	2.41	1.10333	3.15667	1.51653	0.000125846	0.00276099	PCMP-H42	XP_004238030.1 putative pentatricopeptide repeat-containing protein At5g52630 [Solanum lycopersicum]	-	-	-	-	-	GO:0005515//protein binding;GO:0008270//zinc ion binding	GO:0009451//RNA modification
Solyc11g011450.2	6.57	5.42	5.18	2.22	2.5	2.56	5.72333	2.42667	-1.23788	0.000126114	0.0027637	Cenpv	XP_004250200.1 centromere protein V [Solanum lycopersicum]	-	-	-	-	-	GO:0016846//carbon-sulfur lyase activity	-
Solyc11g012040.2	5.04	3.26	3.96	1.11	1.31	2.31	4.08667	1.57667	-1.37405	0.000129384	0.00281608	At1g16860	XP_004250247.1 uncharacterized membrane protein At1g16860 [Solanum lycopersicum]	-	-	-	-	GO:0016021//integral component of membrane	-	-
Solyc03g113130.3	21.26	12.52	21.16	46.85	106.41	33.49	18.3133	62.25	1.76518	0.000130827	0.00284266	PCO2	XP_004236196.1 plant cysteine oxidase 2 isoform X1 [Solanum lycopersicum]	-	-	-	-	-	GO:0016702//oxidoreductase activity, acting on single donors with incorporation of molecular oxygen, incorporation of two atoms of oxygen	GO:0055114//oxidation-reduction process
Solyc03g114860.3	36.83	36.28	39.08	18.56	5.63	7.71	37.3967	10.6333	-1.81432	0.000132568	0.00287236	UPTG2	UDP-arabinopyranose mutase, Pollen wall morphogenesi [Source: Projected from Oryza sativa (Os07g0604800)]	Metabolism;Metabolism	Global and overview maps;Carbohydrate metabolism	ko01100//Metabolic pathways;ko00520//Amino sugar and nucleotide sugar metabolism	K13379;K13379	-	GO:0016866//intramolecular transferase activity	GO:0071669//plant-type cell wall organization or biogenesis
Solyc10g011810.3	10.63	18.79	14.14	5.08	3.34	7.42	14.52	5.28	-1.45943	0.000133278	0.00288448	SLD2	TMW89346.1 hypothetical protein EJD97_017310 [Solanum chilense]	-	-	-	-	-	-	GO:0006629//lipid metabolic process
Solyc02g031950.3	262.09	119.47	130.77	54.77	72.63	41.74	170.777	56.38	-1.59886	0.0001366	0.00294848	--	XP_004231588.1 pathogen-related protein [Solanum lycopersicum]	-	-	-	-	-	-	-
Solyc07g054770.1	4.03	3.36	6.81	17.1	14.46	10.97	4.73333	14.1767	1.58259	0.000141511	0.0030421	--	XP_010323709.1 uncharacterized protein LOC101254505 [Solanum lycopersicum]	-	-	-	-	-	-	-
Solyc07g006280.3	1263.02	1223.37	1086.33	758.38	474.96	503.23	1190.91	578.857	-1.04078	0.000141843	0.00304581	TET8	NP_001335374.1 tetraspanin-8-like protein [Solanum lycopersicum]	-	-	-	-	GO:0005886//plasma membrane;GO:0009506//plasmodesma;GO:0016021//integral component of membrane	-	-
Solyc01g098720.3	0.05	0.06	0.11	2.1	1.32	0.33	0.0733333	1.25	4.09132	0.000144086	0.00309052	BHLH96	XP_004230172.1 transcription factor bHLH96-like [Solanum lycopersicum]	-	-	-	-	-	GO:0046983//protein dimerization activity	-
Solyc11g008820.2	9.46	12.66	14.53	17.09	27.99	29.01	12.2167	24.6967	1.01547	0.000144671	0.0030996	GLU3	Endoglucanase 7 [Source:Projected from Arabidopsis thaliana (AT1G65610) UniProtKB/Swiss-Prot;Acc:O04478]	Metabolism;Metabolism	Global and overview maps;Carbohydrate metabolism	ko01100//Metabolic pathways;ko00500//Starch and sucrose metabolism	K01179;K01179	-	GO:0004553//hydrolase activity, hydrolyzing O-glycosyl compounds	GO:0005975//carbohydrate metabolic process
Solyc10g080220.2	8.24	8.99	6.13	3.24	3.45	4.83	7.78667	3.84	-1.0199	0.000147724	0.00315644	PCMP-H11	XP_019228472.1 PREDICTED: putative pentatricopeptide repeat-containing protein At5g40405 [Nicotiana attenuata]	-	-	-	-	-	GO:0005515//protein binding;GO:0008270//zinc ion binding	-
Solyc02g093910.3	10.85	8.67	12.77	64.58	418.83	26.91	10.7633	170.107	3.98224	0.000147817	0.00315644	At3g27220	XP_004231796.1 kelch repeat-containing protein At3g27220-like isoform X1 [Solanum lycopersicum]	-	-	-	-	GO:0005768//endosome;GO:0005802//trans-Golgi network	GO:0005515//protein binding	GO:0009061//anaerobic respiration
Solyc01g087790.2	6.3	3.99	5.53	1.58	2.77	2.26	5.27333	2.20333	-1.25903	0.000148475	0.00316697	sbt3	NP_001316530.1 subtilisin-like serine protease family protein [Solanum lycopersicum]	-	-	-	-	-	GO:0004252//serine-type endopeptidase activity;GO:0008233//peptidase activity;GO:0008236//serine-type peptidase activity;GO:0016787//hydrolase activity	GO:0006508//proteolysis
Solyc12g008550.2	78.05	37.57	45.73	96.15	210.62	134.79	53.7833	147.187	1.45242	0.000148866	0.00317178	LAMP1	NP_001355662.1 uncharacterized protein LOC101265621 [Solanum lycopersicum]	-	-	-	-	-	-	-
Solyc03g115940.3	2.32	2.55	1.75	3.79	4.1	7.94	2.20667	5.27667	1.25776	0.000151575	0.00322593	CDF3	XP_004235992.1 cyclic dof factor 1 [Solanum lycopersicum]	-	-	-	-	GO:0005634//nucleus	GO:0003677//DNA binding;GO:0003700//DNA-binding transcription factor activity;GO:0043565//sequence-specific DNA binding	GO:0006355//regulation of transcription, DNA-templated
Solyc09g083290.3	0.93	0.62	1.52	0	0.06	0	1.02333	0.02	-5.67713	0.000153107	0.00325493	IAA14	Auxin-responsive protein [Source:UniProtKB/TrEMBL;Acc:G9HPW2]	Environmental Information Processing	Signal transduction	ko04075//Plant hormone signal transduction	K14484	GO:0005634//nucleus	GO:0005515//protein binding	GO:0006351//transcription, DNA-templated;GO:0006355//regulation of transcription, DNA-templated;GO:0009734//auxin-activated signaling pathway
Solyc03g044910.1	192.09	166.41	286.07	119.22	98.54	102.14	214.857	106.633	-1.01072	0.000154336	0.00327742	HOS3	XP_004234683.1 elongation of fatty acids protein 3-like [Solanum lycopersicum]	-	-	-	-	GO:0016021//integral component of membrane;GO:0030176//integral component of endoplasmic reticulum membrane	GO:0009922//fatty acid elongase activity	GO:0019367//fatty acid elongation, saturated fatty acid;GO:0030148//sphingolipid biosynthetic process;GO:0034625//fatty acid elongation, monounsaturated fatty acid;GO:0034626//fatty acid elongation, polyunsaturated fatty acid;GO:0042761//very long-chain fatty acid biosynthetic process
Solyc04g077050.3	542.4	627.91	579.32	252.29	110.64	311.73	583.21	224.887	-1.37482	0.00015592	0.00330144	AAP6	XP_010320244.2 amino acid permease 6 [Solanum lycopersicum]	-	-	-	-	GO:0005886//plasma membrane;GO:0016020//membrane;GO:0016021//integral component of membrane	GO:0015171//amino acid transmembrane transporter activity	GO:0003333//amino acid transmembrane transport;GO:0006865//amino acid transport
Solyc05g009560.3	4.31	3.79	4.54	1.74	1.58	2.3	4.21333	1.87333	-1.16935	0.000155983	0.00330144	HOP2	Homologous-pairing protein 2 homolog [Source:Projected from Arabidopsis thaliana (AT1G13330) UniProtKB/Swiss-Prot;Acc:Q9FX64]	-	-	-	-	-	-	GO:0007131//reciprocal meiotic recombination
Solyc03g007350.1	0.96	1.08	0.85	2.41	8.4	2.35	0.963333	4.38667	2.18702	0.000156934	0.00331633	PCMP-H42	XP_010317475.1 pentatricopeptide repeat-containing protein At3g16610-like [Solanum lycopersicum]	-	-	-	-	-	GO:0005515//protein binding	GO:0009451//RNA modification
Solyc05g055840.3	3.6	2.26	4.91	6.97	8.27	9.37	3.59	8.20333	1.19223	0.000157032	0.00331633	UGT86A1	XP_004239693.1 UDP-glycosyltransferase 86A1 [Solanum lycopersicum]	-	-	-	-	-	GO:0008194//UDP-glycosyltransferase activity	-
Solyc04g082750.3	1.55	1.52	2.62	3.24	3.91	5.49	1.89667	4.21333	1.1515	0.000161437	0.00339814	sdr42e1	XP_004238458.1 short-chain dehydrogenase/reductase family 42E member 1 [Solanum lycopersicum]	-	-	-	-	GO:0016021//integral component of membrane	GO:0003854//3-beta-hydroxy-delta5-steroid dehydrogenase activity;GO:0016491//oxidoreductase activity;GO:0016616//oxidoreductase activity, acting on the CH-OH group of donors, NAD or NADP as acceptor	GO:0006694//steroid biosynthetic process;GO:0055114//oxidation-reduction process
Solyc10g078590.2	199.79	105.46	123.52	62.17	52.43	79.32	142.923	64.64	-1.14474	0.000163139	0.00343021	--	XP_004249151.1 uncharacterized protein LOC101247272 [Solanum lycopersicum]	-	-	-	-	GO:0016021//integral component of membrane	-	-
Solyc08g063040.3	3.91	2.27	3.84	8.68	11.36	6.63	3.34	8.89	1.41234	0.000163346	0.00343081	GAF1	XP_015085741.1 protein indeterminate-domain 12-like [Solanum pennellii]	-	-	-	-	-	-	-
Solyc05g007670.3	26.07	24.51	26.31	53.29	116.33	44.78	25.63	71.4667	1.47944	0.0001639	0.00343712	--	XP_004238803.1 uncharacterized protein LOC101267890 [Solanum lycopersicum]	-	-	-	-	-	GO:0008270//zinc ion binding	-
Solyc12g044987.1	0.65	0.62	1.34	0	0.12	0	0.87	0.04	-4.44294	0.000164005	0.00343712	CYP71AU50	XP_015059923.1 cytochrome P450 CYP736A12-like [Solanum pennellii]	-	-	-	-	-	GO:0005506//iron ion binding;GO:0016705//oxidoreductase activity, acting on paired donors, with incorporation or reduction of molecular oxygen;GO:0020037//heme binding	GO:0055114//oxidation-reduction process
Solyc01g096880.3	0.29	0.16	0.11	0.69	1	0.95	0.186667	0.88	2.23704	0.000164706	0.00344109	NPF6.2	XP_004230062.1 protein NRT1/ PTR FAMILY 6.2 [Solanum lycopersicum]	-	-	-	-	GO:0016020//membrane	GO:0022857//transmembrane transporter activity	GO:0006857//oligopeptide transport;GO:0055085//transmembrane transport
Solyc05g051200.1	0.18	0.56	0.84	6.2	3.36	1.74	0.526667	3.76667	2.83833	0.000164732	0.00344109	ERF1B	AAK95688.1 ethylene-responsive factor 1 [Solanum lycopersicum]	Environmental Information Processing;Environmental Information Processing	Signal transduction;Signal transduction	ko04075//Plant hormone signal transduction;ko04016//MAPK signaling pathway - plant	K14516;K14516	GO:0005634//nucleus	GO:0003677//DNA binding;GO:0003700//DNA-binding transcription factor activity	GO:0006351//transcription, DNA-templated;GO:0006355//regulation of transcription, DNA-templated;GO:0006952//defense response
Solyc07g039440.1	0	0	0	1.34	0.78	0.74	0.001	0.953333	9.89684	0.00016566	0.00345296	RF45	ADL59399.1 HJTR2GH1 protein [Solanum hjertingii]	-	-	-	-	-	GO:0043531//ADP binding	-
Solyc02g083880.3	187.78	266.98	155.93	359.03	542.19	411.49	203.563	437.57	1.10404	0.00016609	0.00345702	GASA11	XP_004232490.1 gibberellin-regulated protein 11 [Solanum lycopersicum]	-	-	-	-	-	-	-
Solyc02g092470.3	12	16.45	12.66	6.49	2.56	6.16	13.7033	5.07	-1.43447	0.000166229	0.00345702	FH6	Formin-like protein [Source:UniProtKB/TrEMBL;Acc:K4BD43]	-	-	-	-	GO:0016021//integral component of membrane	-	-
Solyc12g088320.2	2.96	2.07	2.25	0.52	0.18	0.69	2.42667	0.463333	-2.38885	0.000166395	0.00345702	WLIM1	XP_004252738.1 LIM domain-containing protein WLIM1-like [Solanum lycopersicum]	-	-	-	-	-	GO:0046872//metal ion binding	-
Solyc01g007100.3	7.27	6.11	9.93	3.84	2.53	4.44	7.77	3.60333	-1.10858	0.000167877	0.00348404	DGD1	XP_004228603.1 digalactosyldiacylglycerol synthase 1, chloroplastic-like [Solanum lycopersicum]	Metabolism;Metabolism	Global and overview maps;Lipid metabolism	ko01100//Metabolic pathways;ko00561//Glycerolipid metabolism	K09480;K09480	GO:0009707//chloroplast outer membrane	-	GO:0019375//galactolipid biosynthetic process
Solyc01g111350.3	240.48	144.44	144.24	52.53	55.03	106.73	176.387	71.43	-1.30414	0.000168971	0.00350296	NFD4	XP_004231025.1 protein NUCLEAR FUSION DEFECTIVE 4 [Solanum lycopersicum]	-	-	-	-	GO:0016021//integral component of membrane	-	-
Solyc07g008630.1	0.45	1.38	1.62	4.45	6.08	2.81	1.15	4.44667	1.95109	0.000169226	0.00350446	EIX2	Receptor-like protein EIX2 [Source:UniProtKB/Swiss-Prot;Acc:Q6JN46]	Organismal Systems	Environmental adaptation	ko04626//Plant-pathogen interaction	K13466	GO:0005886//plasma membrane;GO:0016020//membrane;GO:0016021//integral component of membrane	GO:0005515//protein binding	GO:0006952//defense response;GO:0050832//defense response to fungus
Solyc01g103310.3	7.41	6.69	7.21	12.83	29.88	13.54	7.10333	18.75	1.40032	0.000172946	0.00356718	At5g08430	XP_025888946.1 uncharacterized protein LOC101262962 isoform X2 [Solanum lycopersicum]	-	-	-	-	-	GO:0003677//DNA binding;GO:0005515//protein binding	-
Solyc03g111935.1	0.77	0.52	0.65	1.47	1.29	2.96	0.646667	1.90667	1.55996	0.000172998	0.00356718	CYP71A4	XP_004236284.1 cytochrome P450 71A4-like [Solanum lycopersicum]	-	-	-	-	-	GO:0005506//iron ion binding;GO:0016705//oxidoreductase activity, acting on paired donors, with incorporation or reduction of molecular oxygen;GO:0020037//heme binding	GO:0055114//oxidation-reduction process
Solyc12g009880.1	4.39	1.38	1.29	8.6	43.12	6.96	2.35333	19.56	3.05513	0.000177322	0.00364099	--	XP_004251739.1 uncharacterized protein LOC101264293 [Solanum lycopersicum]	-	-	-	-	-	-	-
Solyc06g066770.1	7.82	5.69	8.61	23.59	149.61	9.86	7.37333	61.02	3.04889	0.000177498	0.00364099	At1g80440	XP_004242212.1 F-box/kelch-repeat protein At1g80440-like [Solanum lycopersicum]	-	-	-	-	-	GO:0005515//protein binding	-
Solyc01g096070.3	0.41	0.35	0.27	1.04	11.28	0.64	0.343333	4.32	3.65335	0.000178231	0.00365156	ARF9	XP_010327130.1 auxin response factor 18 [Solanum lycopersicum]	Environmental Information Processing	Signal transduction	ko04075//Plant hormone signal transduction	K14486	GO:0005634//nucleus	GO:0003677//DNA binding;GO:0005515//protein binding	GO:0006355//regulation of transcription, DNA-templated;GO:0009725//response to hormone
Solyc01g107410.3	18.2	16.4	18.36	34.87	66.13	29.01	17.6533	43.3367	1.29565	0.000179984	0.00368353	PRH	Homeobox protein HAT3.1 [Source:Projected from Arabidopsis thaliana (AT3G19510) UniProtKB/Swiss-Prot;Acc:Q04996]	-	-	-	-	GO:0005634//nucleus	GO:0003677//DNA binding;GO:0003700//DNA-binding transcription factor activity;GO:0035064//methylated histone binding;GO:0043565//sequence-specific DNA binding;GO:0046872//metal ion binding	GO:0045893//positive regulation of transcription, DNA-templated;GO:0061087//positive regulation of histone H3-K27 methylation
Solyc03g006030.3	1.23	0.69	1.29	1.71	2.99	4.62	1.07	3.10667	1.53776	0.000180461	0.00368937	XA21	XP_019068299.1 probable LRR receptor-like serine/threonine-protein kinase At3g47570 [Solanum lycopersicum]	Environmental Information Processing;Organismal Systems	Signal transduction;Environmental adaptation	ko04016//MAPK signaling pathway - plant;ko04626//Plant-pathogen interaction	K13420;K13420	-	GO:0004672//protein kinase activity;GO:0005515//protein binding;GO:0005524//ATP binding	GO:0006468//protein phosphorylation
Solyc09g082940.3	6.27	6.01	6.17	16.79	48.67	10.69	6.15	25.3833	2.04522	0.000186346	0.00378949	GG2	AtGG2 [Source:Projected from Arabidopsis thaliana (AT3G22942) UniProtKB/TrEMBL;Acc:A0A178V974]	-	-	-	-	GO:0005834//heterotrimeric G-protein complex	-	GO:0007186//G protein-coupled receptor signaling pathway;GO:0009845//seed germination;GO:0010540//basipetal auxin transport;GO:0018342//protein prenylation;GO:0018345//protein palmitoylation;GO:0048527//lateral root development
Solyc07g006400.2	34.16	37.58	35.62	62.98	98.38	56.87	35.7867	72.7433	1.02339	0.000186575	0.00379014	ATL14	TMW90703.1 hypothetical protein EJD97_015364 [Solanum chilense]	-	-	-	-	-	-	-
MSTRG.15964	0.11	0.14	0	2.21	1.02	2.6	0.0833333	1.94333	4.5435	0.000187074	0.00379625	--	-	-	-	-	-	-	-	-
Solyc05g009320.3	0.15	1.01	1.2	7.61	138.61	2.17	0.786667	49.4633	5.97446	0.000187336	0.00379756	LBD41	XP_004238927.1 LOB domain-containing protein 42 [Solanum lycopersicum]	-	-	-	-	-	-	-
Solyc11g006720.2	21.86	17.83	25.19	83.24	78.17	29.43	21.6267	63.6133	1.55652	0.00019327	0.00390547	DIVARICATA	XP_004249950.1 transcription factor SRM1 [Solanum lycopersicum]	-	-	-	-	GO:0005634//nucleus	GO:0003677//DNA binding	-
Solyc03g112120.2	0.53	0.11	0.09	0.77	2.44	1.58	0.243333	1.59667	2.71406	0.000199077	0.00400595	--	XP_019068575.2 uncharacterized protein LOC104646650 [Solanum lycopersicum]	-	-	-	-	-	-	-
Solyc03g114360.3	2.44	8.22	5.19	34.42	69.73	6.29	5.28333	36.8133	2.80071	0.000200209	0.00402452	SRO5	XP_004236104.1 probable inactive poly [ADP-ribose] polymerase SRO5 isoform X2 [Solanum lycopersicum]	-	-	-	-	-	GO:0003950//NAD+ ADP-ribosyltransferase activity	-
Solyc11g017335.1	0.85	0.45	0.25	2.46	1.56	4.95	0.516667	2.99	2.53284	0.000203195	0.00408027	At5g02910	XP_010312830.1 F-box/FBD/LRR-repeat protein At1g13570 [Solanum lycopersicum]	-	-	-	-	-	GO:0005515//protein binding	-
Solyc06g053700.1	2.6	2.39	4.28	10.36	18.28	6.93	3.09	11.8567	1.94002	0.000203827	0.00408812	At4g14450	XP_004241015.1 uncharacterized protein At4g14450, chloroplastic [Solanum lycopersicum]	-	-	-	-	-	-	-
Solyc04g072850.3	36.82	34.93	33.92	10.91	11.76	24.51	35.2233	15.7267	-1.16332	0.000204012	0.00408812	BXL7	XP_021283606.1 LOW QUALITY PROTEIN: uncharacterized protein LOC110416096 [Herrania umbratica]	-	-	-	-	GO:0005576//extracellular region	GO:0004553//hydrolase activity, hydrolyzing O-glycosyl compounds;GO:0016787//hydrolase activity;GO:0016798//hydrolase activity, acting on glycosyl bonds	GO:0005975//carbohydrate metabolic process;GO:0008152//metabolic process
Solyc03g116950.2	0	0	0	0.26	0.63	0.44	0.001	0.443333	8.79225	0.000204271	0.00408903	--	XP_019068662.1 uncharacterized protein LOC101253990 [Solanum lycopersicum]	-	-	-	-	-	-	GO:0007064//mitotic sister chromatid cohesion
Solyc08g005540.2	5.49	3.64	7.22	20.95	65.13	7.16	5.45	31.08	2.51166	0.00020662	0.00412746	PUT1	XP_004244429.1 probable polyamine transporter At1g31830 isoform X1 [Solanum lycopersicum]	-	-	-	-	GO:0016020//membrane;GO:0016021//integral component of membrane	GO:0022857//transmembrane transporter activity	GO:0055085//transmembrane transport
Solyc07g047850.3	27.3	25.78	17.56	5.2	6.8	13.87	23.5467	8.62333	-1.44921	0.000207969	0.00415008	CAB4	XP_006363015.1 PREDICTED: chlorophyll a-b binding protein 4, chloroplastic [Solanum tuberosum]	Metabolism;Metabolism	Global and overview maps;Energy metabolism	ko01100//Metabolic pathways;ko00196//Photosynthesis - antenna proteins	K08913;K08913	GO:0016020//membrane	-	GO:0009765//photosynthesis, light harvesting
Solyc01g105300.3	0.14	0.42	0.32	1.3	1.55	1.7	0.293333	1.51667	2.37029	0.000210303	0.0041923	AMC3	XP_004230604.1 metacaspase-3-like [Solanum lycopersicum]	-	-	-	-	-	-	-
Solyc02g078210.3	20.66	13.14	26.13	8.96	7.21	11.42	19.9767	9.19667	-1.11913	0.000212221	0.00422614	UBC24	UBC24 [Source:UniProtKB/TrEMBL;Acc:K4B946]	Genetic Information Processing	Folding, sorting and degradation	ko04120//Ubiquitin mediated proteolysis	K10581	GO:0005783//endoplasmic reticulum;GO:0005794//Golgi apparatus	GO:0061631//ubiquitin conjugating enzyme activity	GO:0006817//phosphate ion transport;GO:0016036//cellular response to phosphate starvation;GO:0016567//protein ubiquitination;GO:0044257//cellular protein catabolic process;GO:0055062//phosphate ion homeostasis;GO:2000185//regulation of phosphate transmembrane transport
Solyc05g009410.2	0.64	2.59	1.68	0.17	0	0.08	1.63667	0.0833333	-4.29572	0.000212923	0.00423439	IPT1	NP_001244913.1 adenylate isopentenyltransferase [Solanum lycopersicum]	Metabolism;Metabolism;Metabolism	Global and overview maps;Global and overview maps;Metabolism of terpenoids and polyketides	ko01100//Metabolic pathways;ko01110//Biosynthesis of secondary metabolites;ko00908//Zeatin biosynthesis	K10760;K10760;K10760	-	GO:0016740//transferase activity	-
Solyc10g007780.2	1.18	0.87	1.3	3.23	2.24	4.51	1.11667	3.32667	1.57488	0.000215123	0.00427064	--	XP_004248210.1 peroxisomal and mitochondrial division factor 2 [Solanum lycopersicum]	-	-	-	-	-	-	-
Solyc07g007340.3	9.78	8.59	10.01	19.47	51.01	17.29	9.46	29.2567	1.62885	0.000222578	0.00440498	--	XP_004242721.1 protein NUCLEAR FUSION DEFECTIVE 4-like [Solanum lycopersicum]	-	-	-	-	GO:0016021//integral component of membrane	GO:0022857//transmembrane transporter activity	GO:0055085//transmembrane transport
Solyc06g008030.3	2.94	3.2	2.91	9.95	5.22	5.49	3.01667	6.88667	1.19085	0.000224256	0.00443288	PIF1	XP_010321805.1 transcription factor PIF1 isoform X1 [Solanum lycopersicum]	-	-	-	-	GO:0005634//nucleus	GO:0046983//protein dimerization activity	-
Solyc09g074690.3	11.76	10.16	14.64	31.91	104.4	19.87	12.1867	52.06	2.09487	0.000226982	0.00446591	LD	XP_004247447.1 homeobox protein LUMINIDEPENDENS [Solanum lycopersicum]	-	-	-	-	GO:0016021//integral component of membrane	GO:0003677//DNA binding;GO:0008324//cation transmembrane transporter activity	GO:0006812//cation transport;GO:0055085//transmembrane transport
Solyc02g092140.1	1.44	1.03	1.3	2.7	2.51	3.24	1.25667	2.81667	1.16439	0.000227053	0.00446591	PP2A10	XP_004231942.1 protein PHLOEM PROTEIN 2-LIKE A10 [Solanum lycopersicum]	-	-	-	-	GO:0016021//integral component of membrane	-	-
Solyc09g083260.3	0.85	0.64	0.48	1.76	1.85	1.64	0.656667	1.75	1.41412	0.000229334	0.00449695	At5g43745	XP_004247688.1 putative ion channel POLLUX-like 2 isoform X1 [Solanum lycopersicum]	-	-	-	-	GO:0016021//integral component of membrane	-	-
Solyc01g079110.3	10.43	11.23	8.98	3.51	3.52	5.53	10.2133	4.18667	-1.28658	0.000232231	0.00454911	HTR2	Histone H3 [Source:UniProtKB/TrEMBL;Acc:K4AXF7]	-	-	-	-	GO:0000786//nucleosome;GO:0005634//nucleus	GO:0003677//DNA binding;GO:0031492//nucleosomal DNA binding;GO:0046982//protein heterodimerization activity	GO:0006334//nucleosome assembly
Solyc01g005730.3	155.6	176.58	134.71	68.75	16.57	50.05	155.63	45.1233	-1.78617	0.000233403	0.00456277	HCR9-0	AAD13302.1 NL0C [Solanum lycopersicum]	-	-	-	-	GO:0005886//plasma membrane;GO:0016020//membrane;GO:0016021//integral component of membrane	GO:0005515//protein binding	-
Solyc03g123430.3	0.64	0.7	0.62	2.45	1.13	2.04	0.653333	1.87333	1.51972	0.000234386	0.00457267	AIL1	NP_001353688.1 AP2 domain transcription factor LIA [Solanum lycopersicum]	-	-	-	-	GO:0005634//nucleus	GO:0003677//DNA binding;GO:0003700//DNA-binding transcription factor activity	GO:0006355//regulation of transcription, DNA-templated;GO:0006952//defense response
Solyc06g072840.3	69.52	32.19	41.43	86.08	236.65	119.04	47.7133	147.257	1.62587	0.000244185	0.00473977	At5g17165	XP_004241438.1 late embryogenesis abundant protein At5g17165 [Solanum lycopersicum]	-	-	-	-	-	-	-
Solyc01g006240.3	3.27	5.82	4.95	11.2	8.52	10.6	4.68	10.1067	1.11073	0.000245877	0.00476779	PBP2	XP_004228728.1 inactive protein RESTRICTED TEV MOVEMENT 1-like [Solanum lycopersicum]	-	-	-	-	-	-	-
Solyc11g044330.2	0.63	0.61	1.18	1.65	2.33	2.72	0.806667	2.23333	1.46915	0.000258136	0.00496039	--	XP_004250737.1 zinc finger SWIM domain-containing protein 7 [Solanum lycopersicum]	-	-	-	-	-	-	-
Solyc03g006260.3	0.32	0.18	0.29	0.84	0.69	0.95	0.263333	0.826667	1.65042	0.000259873	0.00498879	NCL2	XP_004234097.2 sodium/calcium exchanger NCL1-like isoform X1 [Solanum lycopersicum]	-	-	-	-	GO:0016021//integral component of membrane	GO:0005509//calcium ion binding	GO:0055085//transmembrane transport
Solyc06g051010.1	9.3	16.89	13.76	6.35	2.06	3.46	13.3167	3.95667	-1.75088	0.000261359	0.0050123	--	XP_004241112.1 peptide-N4-(N-acetyl-beta-glucosaminyl)asparagine amidase A-like [Solanum lycopersicum]	-	-	-	-	GO:0005773//vacuole	-	-
Solyc06g050630.3	19.01	21.99	23.48	13.14	7.25	7.38	21.4933	9.25667	-1.21532	0.000262377	0.00502679	TYRAAT1	Arogenate dehydrogenase [Source:UniProtKB/TrEMBL;Acc:K4C5K7]	Metabolism;Metabolism;Metabolism;Metabolism	Global and overview maps;Global and overview maps;Global and overview maps;Amino acid metabolism	ko01100//Metabolic pathways;ko01110//Biosynthesis of secondary metabolites;ko01230//Biosynthesis of amino acids;ko00400//Phenylalanine, tyrosine and tryptophan biosynthesis	K15227;K15227;K15227;K15227	-	GO:0004665//prephenate dehydrogenase (NADP+) activity;GO:0008977//prephenate dehydrogenase (NAD+) activity;GO:0016491//oxidoreductase activity;GO:0033730//arogenate dehydrogenase (NADP+) activity	GO:0006571//tyrosine biosynthetic process;GO:0055114//oxidation-reduction process
Solyc04g078640.2	3.77	2.41	1.86	27.54	10.13	3.94	2.68	13.87	2.37166	0.000262746	0.00502885	ERF010	NP_001335346.1 DEAR1-like TCP binding protein [Solanum lycopersicum]	-	-	-	-	-	GO:0003677//DNA binding;GO:0003700//DNA-binding transcription factor activity	GO:0006355//regulation of transcription, DNA-templated
Solyc03g032025.1	0	0.28	0	13.36	3.29	0.06	0.0933333	5.57	5.89914	0.000266143	0.00507868	--	-	-	-	-	-	-	-	-
Solyc08g008020.1	0.36	0.23	0.47	0.77	3.38	1.22	0.353333	1.79	2.34086	0.000267221	0.00508913	FTIP3	XP_004244612.1 FT-interacting protein 1 [Solanum lycopersicum]	-	-	-	-	GO:0016021//integral component of membrane	-	-
Solyc03g080080.3	11.87	8.62	8.93	27.53	111.15	14.89	9.80667	51.19	2.38403	0.000267843	0.00509592	At1g02270	XP_004235036.1 uncharacterized calcium-binding protein At1g02270 isoform X2 [Solanum lycopersicum]	-	-	-	-	-	-	-
Solyc01g098710.3	2.9	5.05	7.7	15.95	17.71	9.89	5.21667	14.5167	1.47651	0.000271884	0.0051473	AP37	XP_004230171.1 aspartic proteinase-like protein 2 [Solanum lycopersicum]	-	-	-	-	GO:0016021//integral component of membrane	GO:0004190//aspartic-type endopeptidase activity	GO:0006508//proteolysis;GO:0030163//protein catabolic process
Solyc04g082120.3	4.53	5.25	4.53	2.19	2.46	1.4	4.77	2.01667	-1.24202	0.000272168	0.00514759	Prep	XP_004238404.1 prolyl endopeptidase [Solanum lycopersicum]	-	-	-	-	GO:0005737//cytoplasm;GO:0005829//cytosol	GO:0004175//endopeptidase activity;GO:0004252//serine-type endopeptidase activity;GO:0008236//serine-type peptidase activity;GO:0070008//serine-type exopeptidase activity;GO:0070012//oligopeptidase activity	GO:0006508//proteolysis
Solyc04g074220.3	0.68	0.93	0.82	1.74	1.77	1.55	0.81	1.68667	1.05818	0.000276316	0.0052128	MT2788	XP_004237915.1 monoacylglycerol lipase abhd6-A isoform X1 [Solanum lycopersicum]	-	-	-	-	-	-	-
Solyc01g008450.1	0	0.18	0	1.04	1.51	1.07	0.06	1.20667	4.32992	0.00027643	0.0052128	--	TMW92558.1 hypothetical protein EJD97_012874 [Solanum chilense]	-	-	-	-	GO:0016021//integral component of membrane	-	-
Solyc07g054750.1	0	0	0	3.87	10.62	0.26	0.001	4.91667	12.2635	0.000277932	0.00523597	--	XP_004243311.1 uncharacterized protein LOC101255116 [Solanum lycopersicum]	-	-	-	-	-	-	-
Solyc09g011590.3	1.9	1.21	3.7	0.43	0.63	0.51	2.27	0.523333	-2.11689	0.000279561	0.0052615	PRP1	RXI02148.1 hypothetical protein DVH24_026678 [Malus domestica]	Metabolism;Metabolism	Global and overview maps;Metabolism of other amino acids	ko01100//Metabolic pathways;ko00480//Glutathione metabolism	K00799;K00799	-	GO:0005515//protein binding;GO:0016740//transferase activity	GO:0006749//glutathione metabolic process
Solyc11g018777.1	12.57	45.38	36.81	7.73	1.01	0.61	31.5867	3.11667	-3.34124	0.0002807	0.00527776	PER5	XP_025884099.1 lignin-forming anionic peroxidase [Solanum lycopersicum]	Metabolism;Metabolism;Metabolism	Global and overview maps;Global and overview maps;Biosynthesis of other secondary metabolites	ko01100//Metabolic pathways;ko01110//Biosynthesis of secondary metabolites;ko00940//Phenylpropanoid biosynthesis	K00430;K00430;K00430	-	GO:0004601//peroxidase activity;GO:0020037//heme binding	GO:0006979//response to oxidative stress;GO:0042744//hydrogen peroxide catabolic process;GO:0055114//oxidation-reduction process
Solyc11g066880.2	0	0	0	0.64	4.13	0.49	0.001	1.75333	10.7759	0.000282853	0.00531185	PSK6	Putative phytosulfokine peptide [Source:UniProtKB/TrEMBL;Acc:Q7PCA7]	-	-	-	-	GO:0005576//extracellular region	GO:0008083//growth factor activity	GO:0007165//signal transduction;GO:0008283//cell proliferation;GO:0030154//cell differentiation
Solyc08g077990.3	1.62	1.51	1.51	0.54	0.32	0.87	1.54667	0.576667	-1.42335	0.000283066	0.00531185	CDC7	XP_010325517.1 probable serine/threonine-protein kinase pkgA [Solanum lycopersicum]	-	-	-	-	-	GO:0004672//protein kinase activity;GO:0004674//protein serine/threonine kinase activity;GO:0005524//ATP binding	GO:0000727//double-strand break repair via break-induced replication;GO:0006270//DNA replication initiation;GO:0006468//protein phosphorylation;GO:0018105//peptidyl-serine phosphorylation;GO:0018107//peptidyl-threonine phosphorylation;GO:0046777//protein autophosphorylation
Solyc06g065490.3	0.38	0.14	0.39	1.18	1.2	1.69	0.303333	1.35667	2.16109	0.000284592	0.0053271	PPD6	XP_004241815.1 psbP domain-containing protein 6, chloroplastic [Solanum lycopersicum]	-	-	-	-	GO:0009523//photosystem II;GO:0009534//chloroplast thylakoid;GO:0009570//chloroplast stroma;GO:0009654//photosystem II oxygen evolving complex;GO:0019898//extrinsic component of membrane;GO:0031977//thylakoid lumen	GO:0005509//calcium ion binding	GO:0015979//photosynthesis
Solyc01g101260.2	1.48	0.62	0.96	3.43	24.98	2.06	1.02	10.1567	3.31579	0.0002846	0.0053271	--	TMX05118.1 hypothetical protein EJD97_002166 [Solanum chilense]	-	-	-	-	-	-	-
Solyc07g007350.1	3.85	2.86	1.11	5.82	10.58	11.21	2.60667	9.20333	1.81995	0.000284711	0.0053271	--	XP_004243024.1 uncharacterized protein LOC101257978 [Solanum lycopersicum]	-	-	-	-	-	GO:0005515//protein binding	-
Solyc12g008470.2	19.26	19.18	18.51	53	311.75	25.66	18.9833	130.137	2.77722	0.000285129	0.00532972	CB5LP	XP_004251635.1 cytochrome B5-like protein [Solanum lycopersicum]	-	-	-	-	-	GO:0020037//heme binding	-
Solyc01g010060.2	57.73	59.47	84.38	30.41	34.36	19.14	67.1933	27.97	-1.26444	0.000285473	0.00533097	--	TMW84238.1 hypothetical protein EJD97_025562 [Solanum chilense]	-	-	-	-	GO:0016021//integral component of membrane	-	-
Solyc04g011390.1	15.68	16.24	10	6.24	3.03	4.42	13.9733	4.56333	-1.61452	0.000288143	0.00537251	At1g07660	Histone H4 [Source:UniProtKB/Swiss-Prot;Acc:P35057]	-	-	-	-	GO:0000786//nucleosome;GO:0005634//nucleus;GO:0005694//chromosome	GO:0003677//DNA binding;GO:0046982//protein heterodimerization activity	GO:0006334//nucleosome assembly
Solyc11g042420.2	2.5	1.57	2.52	0.53	0.19	0.51	2.19667	0.41	-2.42162	0.000289323	0.00538714	CYTC1	XP_004250710.1 cytochrome c [Solanum lycopersicum]	-	-	-	-	GO:0005758//mitochondrial intermembrane space;GO:0070469//respiratory chain	GO:0009055//electron transfer activity;GO:0020037//heme binding;GO:0046872//metal ion binding	GO:0006122//mitochondrial electron transport, ubiquinol to cytochrome c;GO:0006123//mitochondrial electron transport, cytochrome c to oxygen
Solyc08g076025.1	0.12	0	0.12	0.41	1.21	0.56	0.08	0.726667	3.18322	0.000290603	0.00539908	At1g51745	XP_004245942.1 uncharacterized protein LOC101257099 isoform X1 [Solanum lycopersicum]	-	-	-	-	-	-	-
Solyc03g062740.3	1.02	0.71	0.59	0.26	0.32	0.32	0.773333	0.3	-1.36613	0.000290736	0.00539908	--	-	-	-	-	-	-	-	-
Solyc03g112130.1	1.9	0.95	1.34	2.75	9.36	4.83	1.39667	5.64667	2.01541	0.000290808	0.00539908	--	XP_004236272.1 uncharacterized protein LOC101245536 [Solanum lycopersicum]	-	-	-	-	-	-	-
Solyc10g024420.2	20.31	6.93	9.25	4.15	4.36	3.44	12.1633	3.98333	-1.61049	0.000293224	0.00543867	ABCC9	XP_004248540.1 putative ABC transporter C family member 15 isoform X1 [Solanum lycopersicum]	-	-	-	-	GO:0016021//integral component of membrane	GO:0005524//ATP binding;GO:0016887//ATPase activity;GO:0042626//ATPase activity, coupled to transmembrane movement of substances	GO:0055085//transmembrane transport
MSTRG.4489	0.47	0.58	0.55	1.55	1.78	1.59	0.533333	1.64	1.62059	0.000295504	0.00547296	--	PREDICTED: KRAB-A domain-containing protein 2-like [Solanum tuberosum]	-	-	-	-	-	-	-
Solyc06g060560.3	14.5	9.08	6.94	1.12	2.32	4.6	10.1733	2.68	-1.92449	0.000295928	0.00547296	--	XP_004242011.1 uncharacterized protein LOC101256008 [Solanum lycopersicum]	-	-	-	-	-	-	-
Solyc02g093430.3	14.44	16.19	20.66	55.91	186.36	21.88	17.0967	88.05	2.36461	0.00029659	0.00547992	--	XP_004231841.1 uncharacterized protein LOC101260885 isoform X1 [Solanum lycopersicum]	Metabolism;Metabolism	Global and overview maps;Glycan biosynthesis and metabolism	ko01100//Metabolic pathways;ko00510//N-Glycan biosynthesis	K00737;K00737	GO:0016020//membrane;GO:0016021//integral component of membrane	GO:0003830//beta-1,4-mannosylglycoprotein 4-beta-N-acetylglucosaminyltransferase activity;GO:0016757//transferase activity, transferring glycosyl groups	GO:0006044//N-acetylglucosamine metabolic process;GO:0006487//protein N-linked glycosylation
Solyc02g092870.2	3.61	5.06	4.42	8.9	12.9	6.83	4.36333	9.54333	1.12906	0.000297514	0.00549171	--	XP_004233605.1 uncharacterized protein LOC101268546 [Solanum lycopersicum]	-	-	-	-	GO:0005643//nuclear pore;GO:0044611//nuclear pore inner ring	GO:0017056//structural constituent of nuclear pore	GO:0006999//nuclear pore organization
Solyc09g010840.1	47.68	51.61	41.53	13.12	14.94	31.49	46.94	19.85	-1.24168	0.000303014	0.0055825	AS1	NP_001234276.2 phantastica [Solanum lycopersicum]	-	-	-	-	GO:0000793//condensed chromosome;GO:0005634//nucleus;GO:0005730//nucleolus	GO:0042803//protein homodimerization activity;GO:0043565//sequence-specific DNA binding	GO:0006351//transcription, DNA-templated;GO:0008356//asymmetric cell division;GO:0009615//response to virus;GO:0009651//response to salt stress;GO:0009733//response to auxin;GO:0009739//response to gibberellin;GO:0009751//response to salicylic acid;GO:0009753//response to jasmonic acid;GO:0009944//polarity specification of adaxial/abaxial axis;GO:0010338//leaf formation;GO:0042742//defense respon…
Solyc06g074370.2	4.63	4.74	4.57	1.26	2.3	2.34	4.64667	1.96667	-1.24044	0.000303894	0.00558957	GALT29A	Beta-1,6-galactosyltransferase GALT29A [Source:Projected from Arabidopsis thaliana (AT1G08280) UniProtKB/Swiss-Prot;Acc:Q9SGD2]	-	-	-	-	-	GO:0008373//sialyltransferase activity	GO:0006486//protein glycosylation
Solyc02g083620.3	0.87	1.31	1.27	2.24	2.94	2.5	1.15	2.56	1.15451	0.000303981	0.00558957	APX3	NP_001316714.1 L-ascorbate peroxidase 5 [Solanum lycopersicum]	Metabolism;Metabolism;Metabolism	Global and overview maps;Metabolism of other amino acids;Carbohydrate metabolism	ko01100//Metabolic pathways;ko00480//Glutathione metabolism;ko00053//Ascorbate and aldarate metabolism	K00434;K00434;K00434	GO:0016021//integral component of membrane	GO:0004601//peroxidase activity;GO:0020037//heme binding	GO:0000302//response to reactive oxygen species;GO:0006979//response to oxidative stress;GO:0034599//cellular response to oxidative stress;GO:0042744//hydrogen peroxide catabolic process;GO:0055114//oxidation-reduction process
Solyc08g007080.3	71.87	68.5	64.83	30.15	7.27	24.38	68.4	20.6	-1.73135	0.000305689	0.00561024	IP5P2	XP_010324566.1 type I inositol polyphosphate 5-phosphatase 2-like isoform X1 [Solanum lycopersicum]	-	-	-	-	-	-	GO:0046856//phosphatidylinositol dephosphorylation
Solyc11g010880.2	1.53	1.01	0.78	0.36	0.14	0.29	1.10667	0.263333	-2.07126	0.000307489	0.00563788	--	XP_025883989.1 uncharacterized protein LOC104644477 isoform X14 [Solanum lycopersicum]	-	-	-	-	-	-	-
Solyc08g005150.3	9.08	6.77	10.28	14.8	32.96	16.66	8.71	21.4733	1.3018	0.000310504	0.00568049	Rnf14	RBR-type E3 ubiquitin transferase [Source:UniProtKB/TrEMBL;Acc:K4CI07]	-	-	-	-	GO:0000151//ubiquitin ligase complex;GO:0005737//cytoplasm	GO:0004842//ubiquitin-protein transferase activity;GO:0005515//protein binding;GO:0031624//ubiquitin conjugating enzyme binding;GO:0046872//metal ion binding;GO:0061630//ubiquitin protein ligase activity	GO:0000209//protein polyubiquitination;GO:0006511//ubiquitin-dependent protein catabolic process;GO:0016567//protein ubiquitination;GO:0032436//positive regulation of proteasomal ubiquitin-dependent protein catabolic process
Solyc02g092110.3	0.67	5.03	4.27	32.53	34.37	6	3.32333	24.3	2.87025	0.000312896	0.0057152	PSK3	Putative phytosulfokine peptide [Source:UniProtKB/TrEMBL;Acc:Q7PCA6]	-	-	-	-	GO:0005576//extracellular region	GO:0008083//growth factor activity	GO:0007165//signal transduction;GO:0008283//cell proliferation;GO:0030154//cell differentiation
Solyc04g079710.3	6.07	11.65	7.28	3.08	2.01	4.45	8.33333	3.18	-1.38987	0.000313456	0.00571998	WAKL14	XP_004238203.1 wall-associated receptor kinase-like 14 [Solanum lycopersicum]	-	-	-	-	GO:0005886//plasma membrane;GO:0016021//integral component of membrane	GO:0004672//protein kinase activity;GO:0004674//protein serine/threonine kinase activity;GO:0005524//ATP binding	GO:0006468//protein phosphorylation;GO:0007166//cell surface receptor signaling pathway
Solyc07g008620.1	11.04	21.57	28.76	102.07	122.3	26.99	20.4567	83.7867	2.03415	0.000314498	0.00573355	EIX1	Receptor-like protein EIX1 [Source:UniProtKB/Swiss-Prot;Acc:Q6JN47]	Organismal Systems	Environmental adaptation	ko04626//Plant-pathogen interaction	K13466	GO:0005886//plasma membrane;GO:0016020//membrane;GO:0016021//integral component of membrane	GO:0005515//protein binding	GO:0006952//defense response;GO:0050832//defense response to fungus
Solyc10g084560.2	0.97	0.6	0.26	2.47	5.94	1.31	0.61	3.24	2.40911	0.000319376	0.00580515	sbt3	XP_025883656.1 subtilisin-like protease SBT1.9 [Solanum lycopersicum]	-	-	-	-	-	GO:0004252//serine-type endopeptidase activity;GO:0005515//protein binding;GO:0008236//serine-type peptidase activity	GO:0006508//proteolysis
Solyc01g100610.3	16.36	11.27	16.85	29.56	80.56	27.29	14.8267	45.8033	1.62726	0.000319635	0.00580515	IREG3	Solute carrier family 40 protein [Source:UniProtKB/TrEMBL;Acc:K4B192]	-	-	-	-	GO:0016021//integral component of membrane	GO:0005381//iron ion transmembrane transporter activity	GO:0034755//iron ion transmembrane transport
Solyc03g116000.1	1.13	1.78	1.9	3.44	3.91	3.06	1.60333	3.47	1.11386	0.000325536	0.00590114	PCMP-H76	Pentatricopeptide repeat-containing protein At3g47530 [Source:Projected from Arabidopsis thaliana (AT3G47530) UniProtKB/Swiss-Prot;Acc:Q9SN85]	-	-	-	-	-	GO:0005515//protein binding;GO:0008270//zinc ion binding	GO:0009451//RNA modification
Solyc09g009260.3	246.92	254.9	266.95	588.07	1283.06	387.34	256.257	752.823	1.55472	0.000327453	0.0059303	FBA6	Fructose-bisphosphate aldolase [Source:UniProtKB/TrEMBL;Acc:K4CQV5]	Metabolism;Metabolism;Metabolism;Metabolism;Metabolism;Metabolism;Metabolism;Metabolism	Global and overview maps;Global and overview maps;Global and overview maps;Global and overview maps;Carbohydrate metabolism;Energy metabolism;Carbohydrate metabolism;Carbohydrate metabolism	ko01100//Metabolic pathways;ko01110//Biosynthesis of secondary metabolites;ko01200//Carbon metabolism;ko01230//Biosynthesis of amino acids;ko00010//Glycolysis / Gluconeogenesis;ko00710//Carbon fixation in photosynthetic organisms;ko00051//Fructose and mannose metabolism;ko00030//Pentose phosphate pathway	K01623;K01623;K01623;K01623;K01623;K01623;K01623;K01623	-	GO:0003824//catalytic activity;GO:0004332//fructose-bisphosphate aldolase activity;GO:0016829//lyase activity	GO:0006096//glycolytic process
Solyc09g047910.3	0.93	1.62	1.07	0.37	0.25	0.52	1.20667	0.38	-1.66696	0.000329106	0.00595462	--	XP_004246997.2 uncharacterized protein LOC101263455 isoform X1 [Solanum lycopersicum]	-	-	-	-	-	-	-
Solyc07g042460.2	0.75	0.74	0.73	7.66	2.61	0.95	0.74	3.74	2.33744	0.000331761	0.005997	RBOHE	XP_025887789.1 respiratory burst oxidase homolog protein E isoform X1 [Solanum lycopersicum]	Environmental Information Processing;Organismal Systems	Signal transduction;Environmental adaptation	ko04016//MAPK signaling pathway - plant;ko04626//Plant-pathogen interaction	K13447;K13447	GO:0016020//membrane	GO:0004601//peroxidase activity;GO:0005509//calcium ion binding;GO:0016491//oxidoreductase activity;GO:0050664//oxidoreductase activity, acting on NAD(P)H, oxygen as acceptor	GO:0055114//oxidation-reduction process
Solyc01g087530.3	16.28	23.83	26.51	69.68	118.44	30.62	22.2067	72.9133	1.71519	0.000334641	0.00604337	At3g08650	XP_004229645.1 putative zinc transporter At3g08650 [Solanum lycopersicum]	-	-	-	-	GO:0016020//membrane	GO:0046873//metal ion transmembrane transporter activity	GO:0030001//metal ion transport;GO:0055085//transmembrane transport
MSTRG.5874	0.97	1.89	1.56	4.76	8.49	3.33	1.47333	5.52667	1.90733	0.000335459	0.00605246	--	hypothetical protein EJD97_013520, partial [Solanum chilense]	-	-	-	-	-	-	-
Solyc10g075070.2	0.75	3.12	0.44	24.09	0.91	44.74	1.43667	23.2467	4.01623	0.00033665	0.00606824	LTP1	Non-specific lipid-transfer protein [Source:UniProtKB/TrEMBL;Acc:K4D1U9]	-	-	-	-	GO:0016020//membrane	GO:0008289//lipid binding	GO:0006869//lipid transport
Solyc06g069560.2	17.7	19.07	21.64	52.67	112.32	27.57	19.47	64.1867	1.72102	0.000344078	0.0061905	ARID2	XP_004241596.1 uncharacterized protein LOC101258762 [Solanum lycopersicum]	-	-	-	-	-	-	-
Solyc12g099900.1	14.04	14.08	27.38	54.5	104.68	29.08	18.5	62.7533	1.76217	0.000357061	0.00640607	SCL3	XP_004252879.1 scarecrow-like protein 3 [Solanum lycopersicum]	-	-	-	-	GO:0005634//nucleus	GO:0003700//DNA-binding transcription factor activity;GO:0003712//transcription coregulator activity;GO:0043565//sequence-specific DNA binding	GO:0009739//response to gibberellin
Solyc05g015847.1	0.48	0.67	0.97	0	0	0.1	0.706667	0.0333333	-4.40599	0.00036197	0.00646996	Os03g0733400	XP_015081314.1 zinc finger BED domain-containing protein RICESLEEPER 2-like [Solanum pennellii]	-	-	-	-	-	GO:0003677//DNA binding;GO:0046983//protein dimerization activity	-
Solyc07g007660.1	41.7	47.01	44.51	28.12	13.92	19.47	44.4067	20.5033	-1.11492	0.000367284	0.00655274	--	XP_004242740.1 uncharacterized protein LOC101261040 [Solanum lycopersicum]	-	-	-	-	-	-	-
Solyc07g056390.3	11.91	15.78	15.65	33.64	129.08	24.21	14.4467	62.31	2.10873	0.000367803	0.00655591	AERO1	Like disulfide bond formation protein [Source:Projected from Arabidopsis thaliana (AT1G72280) UniProtKB/TrEMBL;Acc:Q0WSW0]	Genetic Information Processing	Folding, sorting and degradation	ko04141//Protein processing in endoplasmic reticulum	K10950	GO:0005783//endoplasmic reticulum	GO:0003756//protein disulfide isomerase activity;GO:0016671//oxidoreductase activity, acting on a sulfur group of donors, disulfide as acceptor	GO:0055114//oxidation-reduction process
Solyc11g008680.2	6.19	6.86	6.99	40.28	217.7	12.45	6.68	90.1433	3.7543	0.000368227	0.00655739	ACPD	Acyl-[acyl-carrier-protein] desaturase [Source:UniProtKB/TrEMBL;Acc:K4D5C8]	Metabolism;Metabolism;Metabolism;Metabolism	Global and overview maps;Global and overview maps;Lipid metabolism;Lipid metabolism	ko01100//Metabolic pathways;ko01212//Fatty acid metabolism;ko00061//Fatty acid biosynthesis;ko01040//Biosynthesis of unsaturated fatty acids	K03921;K03921;K03921;K03921	GO:0009570//chloroplast stroma	GO:0016491//oxidoreductase activity;GO:0045300//acyl-[acyl-carrier-protein] desaturase activity;GO:0046872//metal ion binding	GO:0006631//fatty acid metabolic process;GO:0006633//fatty acid biosynthetic process;GO:0055114//oxidation-reduction process
Solyc02g087030.1	0.4	0.5	0.47	2.72	9.1	1.38	0.456667	4.4	3.26829	0.000370854	0.00659277	--	XP_004232286.1 uncharacterized protein LOC101247878 [Solanum lycopersicum]	-	-	-	-	-	-	-
Solyc06g053730.1	0	0	0.05	0.46	0.4	0.53	0.0166667	0.463333	4.79701	0.000371588	0.00659277	BLUS1	Serine/threonine-protein kinase BLUS1 [Source:Projected from Arabidopsis thaliana (AT4G14480) UniProtKB/Swiss-Prot;Acc:O23304]	-	-	-	-	GO:0005737//cytoplasm;GO:0005829//cytosol	GO:0004672//protein kinase activity;GO:0004674//protein serine/threonine kinase activity;GO:0005524//ATP binding	GO:0006468//protein phosphorylation;GO:0023014//signal transduction by protein phosphorylation;GO:0031098//stress-activated protein kinase signaling cascade;GO:0032147//activation of protein kinase activity;GO:1902456//regulation of stomatal opening
Solyc02g090620.3	3.2	4.99	4.01	1.71	1.83	2.51	4.06667	2.01667	-1.01187	0.000372152	0.00659668	--	Sulfotransferase [Source:UniProtKB/TrEMBL;Acc:K4BCL1]	-	-	-	-	GO:0016021//integral component of membrane	GO:0008146//sulfotransferase activity	-
Solyc01g095450.3	0.99	0.52	0.52	0	0.13	0.04	0.676667	0.0566667	-3.57787	0.000375506	0.00664386	At4g01130	XP_004229972.1 GDSL esterase/lipase At4g01130 [Solanum lycopersicum]	-	-	-	-	-	GO:0016788//hydrolase activity, acting on ester bonds	-
Solyc02g064680.3	260.39	335.91	296.05	183.46	135.06	110.91	297.45	143.143	-1.05519	0.000377959	0.00667659	ACA2	Calcium-transporting ATPase [Source:UniProtKB/TrEMBL;Acc:K4B6Q4]	-	-	-	-	GO:0005887//integral component of plasma membrane;GO:0016020//membrane;GO:0016021//integral component of membrane	GO:0000166//nucleotide binding;GO:0005388//calcium-transporting ATPase activity;GO:0005516//calmodulin binding;GO:0005524//ATP binding	GO:0070588//calcium ion transmembrane transport
MSTRG.14167	2.9	0.59	1.48	0.19	0.05	0.3	1.65667	0.18	-3.20221	0.000378168	0.00667659	--	Plant cysteine oxidase 2 [Capsicum annuum]	-	-	-	-	-	-	-
Solyc09g075460.3	62.52	31.35	39.62	80.96	208.72	95.3	44.4967	128.327	1.52805	0.000378399	0.00667659	GSVIVT00026920001	XP_004247394.1 probable polygalacturonase [Solanum lycopersicum]	-	-	-	-	GO:0005576//extracellular region	GO:0004650//polygalacturonase activity	GO:0005975//carbohydrate metabolic process;GO:0071555//cell wall organization
Solyc01g006650.2	0.78	0.56	0.93	0.25	0.28	0.33	0.756667	0.286667	-1.40028	0.000379184	0.00668429	EIL3	XP_019069265.1 ETHYLENE INSENSITIVE 3-like 3 protein isoform X1 [Solanum lycopersicum]	Environmental Information Processing;Environmental Information Processing	Signal transduction;Signal transduction	ko04075//Plant hormone signal transduction;ko04016//MAPK signaling pathway - plant	K14514;K14514	GO:0005634//nucleus	GO:0003677//DNA binding;GO:0003700//DNA-binding transcription factor activity	GO:0009873//ethylene-activated signaling pathway;GO:0071281//cellular response to iron ion
Solyc02g092145.1	0.28	0.1	0.46	1.24	0.76	1.11	0.28	1.03667	1.88845	0.000381796	0.00672416	ACR1	ACT domain-containing protein ACR1 [Source:Projected from Arabidopsis thaliana (AT5G65890) UniProtKB/Swiss-Prot;Acc:Q9FHP1]	-	-	-	-	-	-	-
Solyc06g066270.2	0.3	0.27	0.35	0.02	0	0.08	0.306667	0.0333333	-3.20163	0.000385289	0.00676877	CYP76B6	KVH95439.1 hypothetical protein Ccrd_002490 [Cynara cardunculus var. scolymus] [Cynara cardunculus]	-	-	-	-	-	GO:0005506//iron ion binding;GO:0016705//oxidoreductase activity, acting on paired donors, with incorporation or reduction of molecular oxygen;GO:0020037//heme binding	GO:0055114//oxidation-reduction process
Solyc03g119200.3	8.37	7.12	13.56	4.34	4.12	5.07	9.68333	4.51	-1.10238	0.000385386	0.00676877	POPTR_0012s05040g	Uncharacterized protein At3g18270 [Source:Projected from Arabidopsis thaliana (AT3G18270) UniProtKB/TrEMBL;Acc:Q94K39]	-	-	-	-	-	GO:0016855//racemase and epimerase activity, acting on amino acids and derivatives	-
Solyc09g065890.3	10.44	23.54	19.62	8.46	3.93	3.88	17.8667	5.42333	-1.72002	0.000390086	0.00684504	At2g30550	XP_010326538.2 phospholipase A1-Igamma2, chloroplastic-like [Solanum lycopersicum]	-	-	-	-	-	GO:0004620//phospholipase activity	GO:0006629//lipid metabolic process
Solyc08g081160.3	27.56	12.77	25.48	46.07	131.37	43.93	21.9367	73.79	1.75008	0.000391968	0.00686552	--	XP_004245598.1 uncharacterized protein LOC101256207 [Solanum lycopersicum]	-	-	-	-	-	-	-
Solyc06g068540.3	3.14	1.55	2.23	5.17	9.6	4.45	2.30667	6.40667	1.47376	0.000397111	0.00694293	--	XP_004241674.1 uncharacterized protein LOC101256298 isoform X1 [Solanum lycopersicum]	-	-	-	-	-	-	-
Solyc03g005820.3	1.46	0.51	0.76	0.05	0.08	0.19	0.91	0.106667	-3.09276	0.000397692	0.00694676	PUP21	XP_004234056.1 purine permease 21 isoform X2 [Solanum lycopersicum]	-	-	-	-	GO:0016021//integral component of membrane	GO:0005215//transporter activity;GO:0015211//purine nucleoside transmembrane transporter activity	-
Solyc12g009000.1	238.05	441.63	360.86	187.44	79.63	103.97	346.847	123.68	-1.48769	0.000414663	0.00721041	--	XP_004251678.1 protein ALP1-like [Solanum lycopersicum]	-	-	-	-	-	-	-
Solyc01g008420.3	3.8	2.47	2.28	7.19	4.22	12.57	2.85	7.99333	1.48784	0.000423223	0.00732608	DTX42	XP_010315164.1 protein DETOXIFICATION 42-like [Solanum lycopersicum]	-	-	-	-	GO:0016020//membrane	GO:0015297//antiporter activity;GO:0042910//xenobiotic transmembrane transporter activity	GO:0055085//transmembrane transport
Solyc05g008090.3	40.77	37.91	37.87	21.6	11.65	24.35	38.85	19.2	-1.01681	0.000424477	0.00734116	WDL7	XP_004238839.1 protein WVD2-like 7 [Solanum lycopersicum]	-	-	-	-	-	-	-
Solyc10g017830.1	0.63	0.55	0.63	0.06	0	0	0.603333	0.02	-4.91488	0.000425505	0.00734775	--	XP_004248625.1 serine/threonine-protein kinase BLUS1-like [Solanum lycopersicum]	-	-	-	-	GO:0005737//cytoplasm	GO:0004672//protein kinase activity;GO:0004674//protein serine/threonine kinase activity;GO:0005524//ATP binding	GO:0006468//protein phosphorylation;GO:0023014//signal transduction by protein phosphorylation;GO:0031098//stress-activated protein kinase signaling cascade;GO:0032147//activation of protein kinase activity
Solyc12g056160.2	1.22	0.41	2.06	0.25	0.09	0.28	1.23	0.206667	-2.57328	0.000425624	0.00734775	CHX18	XP_004252574.1 cation/H(+) antiporter 18 [Solanum lycopersicum]	-	-	-	-	GO:0012505//endomembrane system;GO:0016021//integral component of membrane	GO:0015299//solute:proton antiporter activity	GO:0006812//cation transport;GO:0006885//regulation of pH;GO:0055085//transmembrane transport
Solyc05g052830.3	2.33	2.37	1.7	0.73	0.72	1.23	2.13333	0.893333	-1.25584	0.000434333	0.00748464	PROT1	KAB1217789.1 Proline transporter 1 [Morella rubra]	-	-	-	-	GO:0016020//membrane;GO:0016021//integral component of membrane	-	GO:0006865//amino acid transport
Solyc04g064760.3	1.53	2.14	1.69	0.79	0.63	0.72	1.78667	0.713333	-1.32462	0.000439722	0.00757072	SCPL42	XP_004237734.1 serine carboxypeptidase-like 42 [Solanum lycopersicum]	-	-	-	-	-	GO:0004185//serine-type carboxypeptidase activity	GO:0006508//proteolysis
Solyc12g005610.2	0.3	0.19	0.23	1.25	0.98	0.96	0.24	1.06333	2.14749	0.000442748	0.00759606	EIX1	XP_015165307.1 PREDICTED: receptor-like protein 12 [Solanum tuberosum]	-	-	-	-	-	GO:0005515//protein binding	-
Solyc12g005620.1	0.21	0.92	0.9	3.2	1.78	2.94	0.676667	2.64	1.96402	0.000451429	0.00773067	--	Ethylene-inducing xylanase (Fragment) [Source:UniProtKB/TrEMBL;Acc:Q0PXC0]	Organismal Systems	Environmental adaptation	ko04626//Plant-pathogen interaction	K13465	GO:0016020//membrane;GO:0016021//integral component of membrane	GO:0005515//protein binding	GO:0045493//xylan catabolic process
Solyc11g010720.1	14.08	10.3	12.66	5.98	3.84	7.44	12.3467	5.75333	-1.10165	0.000455794	0.00779847	--	XP_004250524.1 uncharacterized protein LOC101263566 [Solanum lycopersicum]	-	-	-	-	GO:0016021//integral component of membrane	GO:0005515//protein binding	-
Solyc09g007900.3	127.19	254.82	240.78	100.84	78.13	53.52	207.597	77.4967	-1.42158	0.000456282	0.00779985	PAL5	KVH90475.1 Aromatic amino acid lyase [Cynara cardunculus var. scolymus] [Cynara cardunculus]	Metabolism;Metabolism;Metabolism;Metabolism	Global and overview maps;Global and overview maps;Biosynthesis of other secondary metabolites;Amino acid metabolism	ko01100//Metabolic pathways;ko01110//Biosynthesis of secondary metabolites;ko00940//Phenylpropanoid biosynthesis;ko00360//Phenylalanine metabolism	K10775;K10775;K10775;K10775	GO:0005737//cytoplasm	GO:0003824//catalytic activity;GO:0016841//ammonia-lyase activity	GO:0006559//L-phenylalanine catabolic process
Solyc06g063300.3	6.63	6.28	3.34	1.81	1.78	1.08	5.41667	1.55667	-1.79895	0.000466963	0.00796118	--	XP_004241927.1 uncharacterized protein LOC101255307 [Solanum lycopersicum]	-	-	-	-	-	-	-
Solyc09g082860.3	4.44	4.44	7	2.31	2.94	2.07	5.29333	2.44	-1.1173	0.000467762	0.00796772	APS1	XP_004247614.1 ATP sulfurylase 1, chloroplastic-like [Solanum lycopersicum]	Metabolism;Metabolism;Metabolism;Metabolism;Metabolism;Metabolism	Global and overview maps;Global and overview maps;Nucleotide metabolism;Energy metabolism;Metabolism of other amino acids;Biosynthesis of other secondary metabolites	ko01100//Metabolic pathways;ko01110//Biosynthesis of secondary metabolites;ko00230//Purine metabolism;ko00920//Sulfur metabolism;ko00450//Selenocompound metabolism;ko00261//Monobactam biosynthesis	K13811;K13811;K13811;K13811;K13811;K13811	-	GO:0004781//sulfate adenylyltransferase (ATP) activity	GO:0000103//sulfate assimilation
Solyc12g017970.1	2.52	5.03	2.55	1.24	1.18	1	3.36667	1.14	-1.56229	0.000470885	0.00800672	--	XP_010313992.1 uncharacterized protein LOC104644870 [Solanum lycopersicum]	-	-	-	-	-	-	-
Solyc10g084990.2	1.56	1.16	1.7	0.79	0.51	0.7	1.47333	0.666667	-1.14405	0.000473541	0.00803764	IPCS1	XP_004249552.1 phosphatidylinositol:ceramide inositolphosphotransferase 1-like isoform X1 [Solanum lycopersicum]	-	-	-	-	GO:0005802//trans-Golgi network;GO:0005887//integral component of plasma membrane;GO:0030173//integral component of Golgi membrane;GO:0030176//integral component of endoplasmic reticulum membrane	GO:0033188//sphingomyelin synthase activity;GO:0045140//inositol phosphoceramide synthase activity;GO:0047493//ceramide cholinephosphotransferase activity	GO:0030148//sphingolipid biosynthetic process;GO:0046513//ceramide biosynthetic process
Solyc12g013610.2	3.06	2.13	3.89	0.2	0.71	1.07	3.02667	0.66	-2.19719	0.000482041	0.00816027	--	XP_004252104.1 uncharacterized protein LOC101258040 [Solanum lycopersicum]	-	-	-	-	-	-	-
Solyc05g013290.1	6.11	7.18	6.25	3.14	1.68	3.6	6.51333	2.80667	-1.21454	0.000484638	0.008197	HERK1	Serine/threonine protein kinase Fen [Source:UniProtKB/TrEMBL;Acc:P93216]	-	-	-	-	GO:0005886//plasma membrane;GO:0009506//plasmodesma	GO:0000166//nucleotide binding;GO:0004672//protein kinase activity;GO:0004674//protein serine/threonine kinase activity;GO:0005524//ATP binding;GO:0016301//kinase activity;GO:0016740//transferase activity	GO:0006468//protein phosphorylation;GO:0016310//phosphorylation;GO:0046777//protein autophosphorylation
Solyc07g053230.3	47.52	195.08	120.89	45.51	18.76	29.85	121.163	31.3733	-1.94934	0.00048991	0.00825708	MYB4	XP_025887851.1 transcription factor MYB15-like [Solanum lycopersicum]	-	-	-	-	GO:0005634//nucleus	GO:0043565//sequence-specific DNA binding;GO:0044212//transcription regulatory region DNA binding	GO:0030154//cell differentiation
Solyc02g071530.2	0.12	0.11	0.19	0.4	0.74	0.47	0.14	0.536667	1.9386	0.000491049	0.008264	EXO1	Exonuclease 1 [Source:Projected from Arabidopsis thaliana (AT1G29630) UniProtKB/Swiss-Prot;Acc:Q8L6Z7]	Genetic Information Processing	Replication and repair	ko03430//Mismatch repair	K10746	GO:0005634//nucleus	GO:0003677//DNA binding;GO:0003824//catalytic activity;GO:0004518//nuclease activity;GO:0016788//hydrolase activity, acting on ester bonds;GO:0017108//5'-flap endonuclease activity;GO:0035312//5'-3' exodeoxyribonuclease activity;GO:0045145//single-stranded DNA 5'-3' exodeoxyribonuclease activity;GO:0048256//flap endonuclease activity;GO:0051908//double-stranded DNA 5'-3' exodeoxyribonuclease acti…	GO:0006281//DNA repair
Solyc11g011980.2	8.89	6.61	9.15	20.44	79.7	11.92	8.21667	37.3533	2.18461	0.000494577	0.00831384	COP1	TKS17884.1 hypothetical protein D5086_0000007330 [Populus alba]	Genetic Information Processing;Organismal Systems	Folding, sorting and degradation;Environmental adaptation	ko04120//Ubiquitin mediated proteolysis;ko04712//Circadian rhythm - plant	K10143;K10143	GO:0016020//membrane;GO:0016021//integral component of membrane;GO:0070469//respiratory chain	GO:0005515//protein binding;GO:0009916//alternative oxidase activity;GO:0016491//oxidoreductase activity;GO:0046872//metal ion binding;GO:0061630//ubiquitin protein ligase activity;GO:0102721//ubiquinol:oxygen oxidoreductase activity	GO:0055114//oxidation-reduction process
Solyc07g008920.3	2.99	2.61	1.82	1.04	0.47	0.99	2.47333	0.833333	-1.56949	0.000501618	0.00840276	ORP4C	XP_010323355.1 oxysterol-binding protein-related protein 4C [Solanum lycopersicum]	-	-	-	-	GO:0005829//cytosol;GO:0016020//membrane;GO:0043231//intracellular membrane-bounded organelle	GO:0008289//lipid binding;GO:0015248//sterol transporter activity;GO:0032934//sterol binding	-
Solyc03g113620.3	58.62	30.43	49.23	70.74	86.66	166.53	46.0933	107.977	1.22809	0.000502407	0.00840864	KUA1	XP_004236161.1 transcription factor MYB1R1 [Solanum lycopersicum]	-	-	-	-	GO:0005634//nucleus	GO:0003677//DNA binding	-
Solyc08g077780.3	19.46	30.81	28.01	87.73	43.87	47.49	26.0933	59.6967	1.19397	0.000506913	0.00846776	SAPK3	Serine/threonine protein kinase, Hyperosmotic stress respons [Source: Projected from Oryza sativa (Os10g0564500)]	Environmental Information Processing;Environmental Information Processing	Signal transduction;Signal transduction	ko04075//Plant hormone signal transduction;ko04016//MAPK signaling pathway - plant	K14498;K14498	GO:0005634//nucleus;GO:0005737//cytoplasm	GO:0004672//protein kinase activity;GO:0004674//protein serine/threonine kinase activity;GO:0005524//ATP binding	GO:0006468//protein phosphorylation;GO:0035556//intracellular signal transduction
Solyc09g008550.3	4.97	4.02	5.84	8.62	17.81	9.1	4.94333	11.8433	1.26052	0.00050798	0.00847236	NCS1	XP_004246596.1 purine-uracil permease NCS1 [Solanum lycopersicum]	-	-	-	-	GO:0016020//membrane	GO:0022857//transmembrane transporter activity	GO:0055085//transmembrane transport
Solyc06g073190.3	125.42	132.65	186.83	228.07	475.61	275.35	148.3	326.343	1.13787	0.000510471	0.00849914	FRK2	Fructokinase-2 [Source:UniProtKB/Swiss-Prot;Acc:Q42896]	Metabolism;Metabolism;Metabolism;Metabolism;Metabolism	Global and overview maps;Global and overview maps;Carbohydrate metabolism;Carbohydrate metabolism;Carbohydrate metabolism	ko01100//Metabolic pathways;ko01110//Biosynthesis of secondary metabolites;ko00520//Amino sugar and nucleotide sugar metabolism;ko00500//Starch and sucrose metabolism;ko00051//Fructose and mannose metabolism	K00847;K00847;K00847;K00847;K00847	GO:0005829//cytosol	GO:0000166//nucleotide binding;GO:0005524//ATP binding;GO:0008865//fructokinase activity;GO:0016301//kinase activity;GO:0016740//transferase activity;GO:0016773//phosphotransferase activity, alcohol group as acceptor;GO:0019200//carbohydrate kinase activity	GO:0005975//carbohydrate metabolic process;GO:0006000//fructose metabolic process;GO:0016310//phosphorylation;GO:0019252//starch biosynthetic process;GO:0046835//carbohydrate phosphorylation
Solyc01g067010.3	9.76	9.04	17.96	25.12	31.12	21.93	12.2533	26.0567	1.08848	0.000514546	0.00855957	At3g06240	XP_010321279.1 F-box/kelch-repeat protein At3g23880 [Solanum lycopersicum]	-	-	-	-	-	GO:0005515//protein binding	-
Solyc12g010140.2	12.8	21.78	18.68	48.08	30.32	31.2	17.7533	36.5333	1.04112	0.000521501	0.00866107	--	-	-	-	-	-	-	-	-
Solyc02g083130.3	17.4	20.62	19.34	50.91	129.93	26.26	19.12	69.0333	1.85221	0.00052378	0.00868308	IST1	XP_004232542.1 uncharacterized protein LOC101250180 [Solanum lycopersicum]	Cellular Processes	Transport and catabolism	ko04144//Endocytosis	K19476	-	-	GO:0015031//protein transport
Solyc04g082900.3	0.99	1.59	1.6	4.37	6.08	2.23	1.39333	4.22667	1.60098	0.000528828	0.00875165	BUBR1	BUBR1 [Source:Projected from Arabidopsis thaliana (AT2G33560) UniProtKB/TrEMBL;Acc:A0A178VU51]	-	-	-	-	GO:0000778//condensed nuclear chromosome kinetochore	GO:0004672//protein kinase activity;GO:0005515//protein binding	GO:0007094//mitotic spindle assembly checkpoint;GO:0051754//meiotic sister chromatid cohesion, centromeric
Solyc01g103170.3	9.81	6.75	5.5	3.86	3.02	3.33	7.35333	3.40333	-1.11145	0.000530388	0.00876236	--	XP_025888904.1 uncharacterized protein LOC101259678 isoform X1 [Solanum lycopersicum]	-	-	-	-	-	-	-
Solyc07g054270.3	77.51	40.03	63.16	148.58	378.44	93.81	60.2333	206.943	1.7806	0.000535357	0.00883332	--	XP_004243335.1 uncharacterized protein LOC101263727 [Solanum lycopersicum]	-	-	-	-	-	-	-
Solyc12g013690.2	104.68	58.06	100.51	280.29	628.01	110.65	87.75	339.65	1.95258	0.000535604	0.00883332	MO2	XP_004251850.1 monooxygenase 2 [Solanum lycopersicum]	-	-	-	-	GO:0016021//integral component of membrane	GO:0071949//FAD binding	-
Solyc02g072105.1	1.35	2.14	1.67	3.57	2.85	3.99	1.72	3.47	1.01253	0.000541831	0.0089167	PYR4	PYR4 [Source:Projected from Arabidopsis thaliana (AT4G22930) UniProtKB/TrEMBL;Acc:A0A178V399]	Metabolism;Metabolism	Global and overview maps;Nucleotide metabolism	ko01100//Metabolic pathways;ko00240//Pyrimidine metabolism	K01465;K01465	-	GO:0004151//dihydroorotase activity;GO:0016787//hydrolase activity;GO:0016812//hydrolase activity, acting on carbon-nitrogen (but not peptide) bonds, in cyclic amides	GO:0019856//pyrimidine nucleobase biosynthetic process
Solyc03g093140.3	11.46	5.55	11.25	19.12	28.5	17.09	9.42	21.57	1.19523	0.000542169	0.0089167	At3g47420	XP_004235159.1 putative glycerol-3-phosphate transporter 1 [Solanum lycopersicum]	-	-	-	-	GO:0016021//integral component of membrane	GO:0022857//transmembrane transporter activity	GO:0055085//transmembrane transport
Solyc09g083190.3	3.61	2.37	6.82	7.59	12.36	16.04	4.26667	11.9967	1.49145	0.000542517	0.0089167	PNSB5	PnsB5 [Source:Projected from Arabidopsis thaliana (AT5G43750) UniProtKB/TrEMBL;Acc:A0A178UJI2]	-	-	-	-	GO:0009507//chloroplast;GO:0009535//chloroplast thylakoid membrane	-	GO:0006979//response to oxidative stress
Solyc01g107090.2	6.84	15.75	27.53	54.35	127.9	32.59	16.7067	71.6133	2.0998	0.000548084	0.00898512	--	XP_010315179.1 uncharacterized protein LOC104645408 [Solanum lycopersicum]	-	-	-	-	-	-	-
Solyc01g068560.3	44.33	43.84	29.18	19.83	14.18	24.34	39.1167	19.45	-1.00801	0.000558092	0.0091258	--	XP_015055416.1 protein LNK2 isoform X1 [Solanum pennellii]	-	-	-	-	-	-	-
Solyc03g044900.3	15.59	14.35	87.37	9.33	4.79	6.4	39.1033	6.84	-2.51522	0.000558659	0.0091273	CML41	XP_004234682.1 probable calcium-binding protein CML41 [Solanum lycopersicum]	Organismal Systems	Environmental adaptation	ko04626//Plant-pathogen interaction	K13448	GO:0005634//nucleus	GO:0005509//calcium ion binding	GO:0019722//calcium-mediated signaling
Solyc05g009340.1	0	0	0	6.47	1.23	0.39	0.001	2.69667	11.397	0.000559579	0.00913456	--	XP_010320766.1 uncharacterized protein LOC104647284 [Solanum lycopersicum]	-	-	-	-	-	-	-
Solyc07g007950.1	47.21	35.61	48.14	10.03	6.31	25.85	43.6533	14.0633	-1.63415	0.000561695	0.00915333	CML3	XP_004242760.1 calmodulin-like protein 3 [Solanum lycopersicum]	-	-	-	-	-	GO:0005509//calcium ion binding	-
Solyc02g063220.3	38.42	25.47	22.66	16.43	10.38	14.28	28.85	13.6967	-1.07475	0.000563132	0.0091614	PMI2	Mannose-6-phosphate isomerase [Source:UniProtKB/TrEMBL;Acc:K4B6K7]	Metabolism;Metabolism;Metabolism;Metabolism	Global and overview maps;Global and overview maps;Carbohydrate metabolism;Carbohydrate metabolism	ko01100//Metabolic pathways;ko01110//Biosynthesis of secondary metabolites;ko00520//Amino sugar and nucleotide sugar metabolism;ko00051//Fructose and mannose metabolism	K01809;K01809;K01809;K01809	-	GO:0004476//mannose-6-phosphate isomerase activity;GO:0008270//zinc ion binding	GO:0000032//cell wall mannoprotein biosynthetic process;GO:0005975//carbohydrate metabolic process;GO:0006486//protein glycosylation;GO:0009298//GDP-mannose biosynthetic process
Solyc03g098740.1	0.4	1.01	0.47	7.45	6.4	0.92	0.626667	4.92333	2.97387	0.000565906	0.00919094	KTI1	XP_004235492.2 kunitz trypsin inhibitor 2-like [Solanum lycopersicum]	-	-	-	-	-	GO:0004866//endopeptidase inhibitor activity	-
Solyc04g010200.1	0	0.14	0.1	3.28	0.26	0.57	0.08	1.37	4.09803	0.000577442	0.00933151	ABCG6	NP_001353404.1 ABC transporter G family member 8 [Solanum lycopersicum]	-	-	-	-	GO:0005886//plasma membrane;GO:0016020//membrane;GO:0016021//integral component of membrane	GO:0005524//ATP binding;GO:0016887//ATPase activity;GO:0042626//ATPase activity, coupled to transmembrane movement of substances	GO:0055085//transmembrane transport
Solyc01g102850.2	0.31	0.2	0.3	0.41	1.32	1.13	0.27	0.953333	1.82002	0.000577478	0.00933151	N	XP_025884749.1 uncharacterized protein LOC101251930 [Solanum lycopersicum]	-	-	-	-	-	GO:0005515//protein binding;GO:0043531//ADP binding	GO:0007165//signal transduction
Solyc07g007640.2	4.25	3.59	3.65	1.63	1.2	2.6	3.83	1.81	-1.08135	0.000582005	0.00939222	UBP22	XP_004242737.1 ubiquitin carboxyl-terminal hydrolase 22-like [Solanum lycopersicum]	-	-	-	-	-	GO:0004843//thiol-dependent ubiquitin-specific protease activity;GO:0008270//zinc ion binding	GO:0006511//ubiquitin-dependent protein catabolic process;GO:0016579//protein deubiquitination
Solyc02g079710.3	1.09	1.63	1.96	0.73	0.57	0.52	1.56	0.606667	-1.36257	0.000582213	0.00939222	SD18	XP_019067887.1 receptor-like serine/threonine-protein kinase SD1-8 isoform X1 [Solanum lycopersicum]	-	-	-	-	-	GO:0004672//protein kinase activity;GO:0004674//protein serine/threonine kinase activity;GO:0005524//ATP binding	GO:0006468//protein phosphorylation;GO:0048544//recognition of pollen
Solyc03g043960.3	41.68	34.57	40.31	84.03	466.43	56.84	38.8533	202.433	2.38134	0.000584248	0.00940924	ARL8B	XP_004234647.1 ADP-ribosylation factor-like protein 8b [Solanum lycopersicum]	-	-	-	-	GO:0005774//vacuolar membrane	GO:0003924//GTPase activity;GO:0005525//GTP binding	GO:0015031//protein transport
Solyc08g082710.3	5.42	2.44	5.45	8.75	9.58	9.77	4.43667	9.36667	1.07806	0.000585822	0.00941878	ABIL2	ABL interactor-like protein 4 [Source:Projected from Arabidopsis thaliana (AT5G42030) TAIR;Acc:AT5G42030]	-	-	-	-	GO:0015630//microtubule cytoskeleton	-	GO:0010090//trichome morphogenesis;GO:0048364//root development
Solyc01g103275.1	1.71	1.4	2.54	3.18	9.47	5.84	1.88333	6.16333	1.71042	0.00058654	0.00942244	--	-	-	-	-	-	-	-	-
Solyc02g071100.3	17.52	7.2	8.65	3.55	4.27	4.71	11.1233	4.17667	-1.41317	0.000588395	0.00944432	PUP10	XP_025885123.1 probable purine permease 10 [Solanum lycopersicum]	-	-	-	-	GO:0016021//integral component of membrane	GO:0005215//transporter activity;GO:0015211//purine nucleoside transmembrane transporter activity	-
Solyc09g074430.3	6.45	7.65	4.44	8.05	21.34	21.75	6.18	17.0467	1.46381	0.000594389	0.00953256	YUC10	NP_001307793.1 probable indole-3-pyruvate monooxygenase YUCCA10 [Solanum lycopersicum]	Metabolism;Metabolism	Global and overview maps;Amino acid metabolism	ko01100//Metabolic pathways;ko00380//Tryptophan metabolism	K11816;K11816	-	GO:0004497//monooxygenase activity;GO:0004499//N,N-dimethylaniline monooxygenase activity;GO:0016491//oxidoreductase activity;GO:0050660//flavin adenine dinucleotide binding;GO:0050661//NADP binding	GO:0055114//oxidation-reduction process
Solyc07g006130.2	4.58	7.15	4.31	13.94	8.16	12.11	5.34667	11.4033	1.09274	0.000596092	0.0095519	ERF1-3	XP_004242634.1 eukaryotic peptide chain release factor subunit 1-3-like [Solanum lycopersicum]	Genetic Information Processing	Translation	ko03015//mRNA surveillance pathway	K03265	-	GO:0003747//translation release factor activity	GO:0006415//translational termination
Solyc03g113210.3	0.98	1.23	1.32	2.09	3.51	3.92	1.17667	3.17333	1.43129	0.00059972	0.00960203	POR1	XP_004236191.1 mitochondrial outer membrane protein porin of 36 kDa-like [Solanum lycopersicum]	-	-	-	-	GO:0005741//mitochondrial outer membrane	GO:0008308//voltage-gated anion channel activity	GO:0055085//transmembrane transport;GO:0098656//anion transmembrane transport
Solyc02g093330.3	5.31	7.09	7.27	1.95	3.47	1.66	6.55667	2.36	-1.47418	0.000602778	0.00964294	NUP98B	XP_019068098.2 nuclear pore complex protein NUP98B-like isoform X3 [Solanum lycopersicum]	Genetic Information Processing	Translation	ko03013//RNA transport	K14297	GO:0005643//nuclear pore	-	-
Solyc04g026020.3	0.56	0.87	1.03	2.01	1.36	2.28	0.82	1.88333	1.19959	0.000604462	0.00966182	SEOB	XP_004237262.1 protein SIEVE ELEMENT OCCLUSION B-like [Solanum lycopersicum]	-	-	-	-	-	-	GO:0010088//phloem development
Solyc03g098010.3	0.12	0	0	0.76	0.87	0.41	0.04	0.68	4.08746	0.000607438	0.00969326	PAP17	Purple acid phosphatase [Source:UniProtKB/TrEMBL;Acc:K4BJL7]	Metabolism;Metabolism	Global and overview maps;Metabolism of cofactors and vitamins	ko01100//Metabolic pathways;ko00740//Riboflavin metabolism	K14379;K14379	-	GO:0003993//acid phosphatase activity;GO:0008198//ferrous iron binding;GO:0008199//ferric iron binding;GO:0016787//hydrolase activity	-
Solyc03g112755.1	0.58	0.61	1.2	2.01	2.21	2.07	0.796667	2.09667	1.39605	0.000609186	0.00970837	TRN1	NP_001289839.1 protein TORNADO 1 [Solanum lycopersicum]	-	-	-	-	-	GO:0000166//nucleotide binding	-
Solyc10g085910.2	34.14	32.59	30.63	62.76	156.05	52.34	32.4533	90.3833	1.47769	0.000609966	0.00970837	NAKR2	XP_004249638.1 protein SODIUM POTASSIUM ROOT DEFECTIVE 2 [Solanum lycopersicum]	-	-	-	-	-	GO:0046872//metal ion binding	GO:0030001//metal ion transport
Solyc08g076730.3	41.41	31.74	36.65	70.88	363.84	61.95	36.6	165.557	2.17741	0.000613595	0.009743	--	XP_004245908.1 uncharacterized protein LOC101247449 [Solanum lycopersicum]	-	-	-	-	-	GO:0005515//protein binding	-
Solyc12g015865.1	0.72	0.38	0.3	0	0	0	0.466667	0.001	-8.86625	0.000613684	0.009743	Os03g0733400	XP_015081314.1 zinc finger BED domain-containing protein RICESLEEPER 2-like [Solanum pennellii]	-	-	-	-	-	GO:0003677//DNA binding;GO:0046983//protein dimerization activity	-
Solyc02g092790.3	339.97	356.92	287.74	216.08	137.5	134.84	328.21	162.807	-1.01146	0.000614108	0.009743	--	XP_015066511.1 lysine-rich arabinogalactan protein 18 [Solanum pennellii]	-	-	-	-	-	-	-
Solyc10g076530.2	0	0.03	0.03	0.52	0.25	0.28	0.02	0.35	4.12928	0.000617842	0.00979415	WAK2	TMW85212.1 hypothetical protein EJD97_023509 [Solanum chilense]	-	-	-	-	GO:0005886//plasma membrane;GO:0016021//integral component of membrane	GO:0004672//protein kinase activity;GO:0004674//protein serine/threonine kinase activity;GO:0005509//calcium ion binding;GO:0005524//ATP binding	GO:0006468//protein phosphorylation;GO:0007166//cell surface receptor signaling pathway
Solyc11g006250.2	0	0.41	0.05	2.32	0.3	8.35	0.153333	3.65667	4.57579	0.000621908	0.00985046	At5g33370	Cutin-deficient 1 protein [Source:UniProtKB/TrEMBL;Acc:G1DEX3]	-	-	-	-	-	GO:0016788//hydrolase activity, acting on ester bonds	-
Solyc05g013880.1	0.28	0.71	0.33	0	0	0	0.44	0.001	-8.78136	0.000625051	0.00988394	JGB	XP_004239154.2 protein JINGUBANG [Solanum lycopersicum]	-	-	-	-	GO:0005886//plasma membrane	GO:0005515//protein binding	-
Solyc11g010220.2	0.97	1	0.82	2.03	1.77	1.98	0.93	1.92667	1.0508	0.000630445	0.00995284	PCMP-H24	XP_004250514.1 pentatricopeptide repeat-containing protein At4g02750-like [Solanum lycopersicum]	-	-	-	-	-	GO:0005515//protein binding	GO:0009451//RNA modification
Solyc06g062430.3	11.75	8.68	7.35	2.91	3.79	5.72	9.26	4.14	-1.16138	0.000636099	0.0100174	MIOX1	XP_010322859.1 inositol oxygenase 1 [Solanum lycopersicum]	Metabolism;Metabolism;Metabolism	Global and overview maps;Carbohydrate metabolism;Carbohydrate metabolism	ko01100//Metabolic pathways;ko00562//Inositol phosphate metabolism;ko00053//Ascorbate and aldarate metabolism	K00469;K00469;K00469	GO:0005737//cytoplasm	GO:0005506//iron ion binding;GO:0050113//inositol oxygenase activity	GO:0019310//inositol catabolic process;GO:0055114//oxidation-reduction process
Solyc03g006210.2	6.44	9.64	12.96	1.77	2.46	5.39	9.68	3.20667	-1.59393	0.000639828	0.0100678	SAG39	XP_004234254.1 zingipain-2-like [Solanum lycopersicum]	-	-	-	-	GO:0005615//extracellular space;GO:0005764//lysosome	GO:0004197//cysteine-type endopeptidase activity;GO:0008234//cysteine-type peptidase activity	GO:0006508//proteolysis;GO:0051603//proteolysis involved in cellular protein catabolic process
MSTRG.5807	0.35	0.22	0	2.6	0.81	2.19	0.19	1.86667	3.29639	0.000643125	0.0101032	--	-	-	-	-	-	-	-	-
Solyc06g007580.1	89.05	65.04	79.38	134.41	233.27	119.87	77.8233	162.517	1.06231	0.000643731	0.0101044	--	XP_004240436.1 uncharacterized protein LOC101250804 [Solanum lycopersicum]	-	-	-	-	-	-	-
Solyc08g083040.3	21.95	23.26	30.11	58.71	75.7	33.28	25.1067	55.8967	1.15469	0.000651684	0.0102124	fray2	XP_010325326.1 serine/threonine-protein kinase fray2 isoform X3 [Solanum lycopersicum]	-	-	-	-	-	GO:0004672//protein kinase activity;GO:0005524//ATP binding	GO:0006468//protein phosphorylation
Solyc01g102960.3	1.91	1.06	2.12	4.68	3.31	7.37	1.69667	5.12	1.59344	0.0006524	0.0102124	HSP22.7	XP_004230409.1 22.7 kDa class IV heat shock protein-like [Solanum lycopersicum]	Genetic Information Processing	Folding, sorting and degradation	ko04141//Protein processing in endoplasmic reticulum	K13993	-	GO:0043621//protein self-association;GO:0051082//unfolded protein binding	GO:0000302//response to reactive oxygen species;GO:0006457//protein folding;GO:0009408//response to heat;GO:0009651//response to salt stress;GO:0042542//response to hydrogen peroxide;GO:0051259//protein complex oligomerization
Solyc02g077950.2	1.84	3.24	2.12	0.82	0.55	1.16	2.4	0.843333	-1.50886	0.000652738	0.0102124	PBF	XP_004232898.1 dof zinc finger protein DOF1.4 [Solanum lycopersicum]	-	-	-	-	GO:0005634//nucleus	GO:0003677//DNA binding	GO:0006355//regulation of transcription, DNA-templated
MSTRG.11299	8	4.54	4.48	0.39	2.03	2.46	5.67333	1.62667	-1.80228	0.000660422	0.0103158	--	-	-	-	-	-	-	-	-
Solyc10g087010.2	5.03	2.01	3.06	6.13	7.13	9.15	3.36667	7.47	1.14979	0.000663631	0.0103575	CYP71D55	OVA20161.1 Cytochrome P450 [Macleaya cordata]	-	-	-	-	-	GO:0005506//iron ion binding;GO:0016705//oxidoreductase activity, acting on paired donors, with incorporation or reduction of molecular oxygen;GO:0020037//heme binding	GO:0055114//oxidation-reduction process
Solyc04g007420.3	1.4	0.79	1.18	1.85	2.65	2.77	1.12333	2.42333	1.10921	0.000673475	0.0104865	PIF3	XP_004236993.1 uncharacterized protein LOC101257652 [Solanum lycopersicum]	-	-	-	-	-	GO:0046983//protein dimerization activity	-
Solyc08g005960.2	4.99	2.44	5.77	6.8	47.92	12.82	4.4	22.5133	2.3552	0.000674834	0.0104974	EARLI1	XP_004244453.1 14 kDa proline-rich protein DC2.15-like [Solanum lycopersicum]	-	-	-	-	-	-	-
Solyc08g061490.3	10.16	1.48	3.03	14.69	41.77	17	4.89	24.4867	2.32409	0.000675329	0.0104974	--	XP_004245041.1 uncharacterized protein LOC101265566 [Solanum lycopersicum]	-	-	-	-	-	-	-
Solyc10g055240.2	3.07	5.16	3.84	0.29	0.42	1.84	4.02333	0.85	-2.24286	0.000678653	0.0105405	--	XP_004248661.1 PI-PLC X-box domain-containing protein DDB_G0293730 [Solanum lycopersicum]	-	-	-	-	-	GO:0008081//phosphoric diester hydrolase activity	GO:0006629//lipid metabolic process
Solyc02g070920.3	3.7	2.99	3.05	1.17	1.36	2.32	3.24667	1.61667	-1.00594	0.000681747	0.01058	--	-	-	-	-	-	-	-	-
Solyc08g005090.1	7.03	9.35	9.63	4.46	3.36	5.09	8.67	4.30333	-1.01058	0.000690979	0.0106887	--	XP_010324466.1 uncharacterized protein LOC101261936 [Solanum lycopersicum]	-	-	-	-	-	-	-
Solyc12g100010.1	0.17	0.07	0.25	1.36	2.97	0.15	0.163333	1.49333	3.19265	0.000697773	0.0107851	HCR9-0	XP_019066835.1 receptor-like protein Cf-9 [Solanum lycopersicum]	-	-	-	-	GO:0005634//nucleus;GO:0005737//cytoplasm;GO:0005886//plasma membrane;GO:0016020//membrane	GO:0005515//protein binding;GO:0046872//metal ion binding	GO:0006511//ubiquitin-dependent protein catabolic process;GO:0007275//multicellular organism development
Solyc12g008380.1	1.48	1.62	0.22	0	0	0	1.10667	0.001	-10.112	0.000698607	0.0107875	--	XP_004251629.1 uncharacterized protein LOC101257239 [Solanum lycopersicum]	-	-	-	-	GO:0005773//vacuole	-	GO:0010200//response to chitin
Solyc02g061825.1	0.85	1.47	1.09	2.93	3.33	3.77	1.13667	3.34333	1.55648	0.000714619	0.0109924	--	XP_009801918.1 PREDICTED: uncharacterized protein LOC104247567 isoform X1 [Nicotiana sylvestris]	-	-	-	-	-	-	-
Solyc12g008477.1	0	0	0.2	1.64	13.46	0.2	0.0666667	5.1	6.25739	0.000716063	0.010997	At3g19950	XP_004252063.2 RING-H2 finger protein ATL3-like [Solanum lycopersicum]	-	-	-	-	-	GO:0008270//zinc ion binding	-
Solyc12g038810.2	0.23	0.5	0.27	1.05	0.78	1.64	0.333333	1.15667	1.79494	0.000737334	0.0112696	--	-	-	-	-	-	-	-	-
Solyc01g100340.3	1.33	0.78	1.17	2.08	2.73	2.51	1.09333	2.44	1.15815	0.000744859	0.0113715	PCMP-E70	XP_004230293.1 pentatricopeptide repeat-containing protein At1g09190 [Solanum lycopersicum]	-	-	-	-	-	GO:0005515//protein binding	GO:0009451//RNA modification
Solyc02g030450.3	8.12	5.82	5.91	1.42	1.4	4.18	6.61667	2.33333	-1.50371	0.000745184	0.0113715	At5g45160	Protein ROOT HAIR DEFECTIVE 3 homolog [Source:UniProtKB/TrEMBL;Acc:K4B594]	-	-	-	-	GO:0005737//cytoplasm;GO:0005783//endoplasmic reticulum;GO:0005789//endoplasmic reticulum membrane;GO:0016021//integral component of membrane	GO:0003924//GTPase activity;GO:0005525//GTP binding	GO:0007029//endoplasmic reticulum organization;GO:0016320//endoplasmic reticulum membrane fusion;GO:0048309//endoplasmic reticulum inheritance
Solyc04g015600.3	0.98	0.89	0.85	1.67	6.12	1.9	0.906667	3.23	1.83289	0.000752245	0.011461	PXC3	XP_004236615.1 leucine-rich repeat receptor-like tyrosine-protein kinase PXC3 [Solanum lycopersicum]	-	-	-	-	GO:0009506//plasmodesma;GO:0016021//integral component of membrane	GO:0004672//protein kinase activity;GO:0005515//protein binding;GO:0005524//ATP binding	GO:0006468//protein phosphorylation;GO:0046777//protein autophosphorylation
Solyc04g009400.3	0.37	0.25	0.29	0.8	1.15	1.11	0.303333	1.02	1.74959	0.000768903	0.0116593	--	-	-	-	-	-	-	-	-
Solyc08g079740.3	2.35	2.08	1.2	0.65	0.44	0.99	1.87667	0.693333	-1.43655	0.000773561	0.0117206	At1g12460	XP_004245688.1 probable LRR receptor-like serine/threonine-protein kinase At1g12460 [Solanum lycopersicum]	-	-	-	-	GO:0016020//membrane;GO:0016021//integral component of membrane	GO:0004672//protein kinase activity;GO:0005515//protein binding;GO:0005524//ATP binding	GO:0006468//protein phosphorylation
Solyc01g109250.2	23.72	80.3	51.67	22.15	11.86	13.92	51.8967	15.9767	-1.69968	0.000794129	0.0119944	--	XP_004230850.1 uncharacterized protein LOC101261073 [Solanum lycopersicum]	-	-	-	-	-	-	-
Solyc08g065870.3	8.41	4.5	9.05	14.15	28.85	13.02	7.32	18.6733	1.35106	0.000801959	0.0121032	ELF3	XP_004245125.1 protein EARLY FLOWERING 3 [Solanum lycopersicum]	Organismal Systems	Environmental adaptation	ko04712//Circadian rhythm - plant	K12125	-	-	GO:2000028//regulation of photoperiodism, flowering
Solyc09g018750.3	76.6	64.81	76.5	129.89	566.73	124.69	72.6367	273.77	1.91419	0.000803771	0.012121	CBSX3	NP_001294932.1 CBS domain-containing protein CBSX3, mitochondrial isoform 1 [Solanum lycopersicum]	-	-	-	-	-	-	-
Solyc08g075240.3	0	0	0.08	0.3	0.24	0.86	0.0266667	0.466667	4.12928	0.000809237	0.0121648	FAO4A	Long-chain-alcohol oxidase [Source:UniProtKB/TrEMBL;Acc:K4CMP1]	-	-	-	-	GO:0016021//integral component of membrane	GO:0016614//oxidoreductase activity, acting on CH-OH group of donors;GO:0046577//long-chain-alcohol oxidase activity;GO:0050660//flavin adenine dinucleotide binding	GO:0055114//oxidation-reduction process
Solyc01g066290.2	0.9	0.75	0.23	1.79	2.81	3.87	0.626667	2.82333	2.17163	0.000809625	0.0121648	--	TMW99027.1 hypothetical protein EJD97_003166 [Solanum chilense]	-	-	-	-	-	-	-
Solyc06g017860.2	0	0.09	0.08	0.33	0.54	0.75	0.0566667	0.54	3.25239	0.000809847	0.0121648	SCPL48	XP_004240682.1 serine carboxypeptidase-like [Solanum lycopersicum]	-	-	-	-	-	GO:0004185//serine-type carboxypeptidase activity	GO:0006508//proteolysis
Solyc11g069700.2	78.41	48.59	192.43	24.51	28.25	45.49	106.477	32.75	-1.70097	0.000812222	0.0121909	REFA1	Elongation factor 1-alpha [Source:UniProtKB/TrEMBL;Acc:K4DAC6]	Genetic Information Processing	Translation	ko03013//RNA transport	K03231	GO:0005737//cytoplasm	GO:0003746//translation elongation factor activity;GO:0003924//GTPase activity;GO:0005525//GTP binding	GO:0006412//translation;GO:0006414//translational elongation
Solyc08g080010.2	3.82	3.53	4.6	2.51	1.25	1.94	3.98333	1.9	-1.06798	0.000815413	0.0122102	SBT1.7	XP_019070901.1 subtilisin-like protease SBT1.7 [Solanum lycopersicum]	-	-	-	-	-	GO:0004252//serine-type endopeptidase activity;GO:0005515//protein binding;GO:0008236//serine-type peptidase activity	GO:0006508//proteolysis
Solyc05g054020.2	0.44	0.39	0.53	0.13	0.12	0.15	0.453333	0.133333	-1.76553	0.000821949	0.0122985	R1C-3	XP_019069404.2 putative late blight resistance protein homolog R1A-3 [Solanum lycopersicum]	-	-	-	-	-	GO:0043531//ADP binding	-
Solyc05g013620.2	4.17	3.04	4.21	11.46	10.13	5.12	3.80667	8.90333	1.22582	0.000830461	0.0124065	--	TMW85175.1 hypothetical protein EJD97_023625 [Solanum chilense]	-	-	-	-	-	-	-
Solyc03g114210.3	0.83	2.64	1.94	6.77	6.09	3.78	1.80333	5.54667	1.62095	0.000835826	0.0124769	STY13	TMW95409.1 hypothetical protein EJD97_008936 [Solanum chilense]	-	-	-	-	-	GO:0004672//protein kinase activity;GO:0005524//ATP binding	GO:0006468//protein phosphorylation
Solyc10g080400.2	1.68	1.56	1.26	0.35	0.64	0.7	1.5	0.563333	-1.4129	0.000837533	0.0124927	PYM	XP_004249759.1 protein POLYCHOME [Solanum lycopersicum]	-	-	-	-	GO:0005634//nucleus	-	GO:0051783//regulation of nuclear division;GO:1904667//negative regulation of ubiquitin protein ligase activity
Solyc02g065430.1	0.66	1.32	1.55	4.09	13.99	2.7	1.17667	6.92667	2.55746	0.000839259	0.0124963	--	XP_004233412.1 uncharacterized protein LOC101258031 [Solanum lycopersicum]	-	-	-	-	-	-	-
Solyc02g091000.3	30.76	41.2	36.27	22.29	11.47	19.19	36.0767	17.65	-1.0314	0.000839723	0.0124963	--	XP_004232022.1 uncharacterized protein LOC101266178 [Solanum lycopersicum]	-	-	-	-	GO:0016021//integral component of membrane	-	-
Solyc12g099960.1	2.18	1.61	1.51	3.68	4.41	6.87	1.76667	4.98667	1.49705	0.000845197	0.0125582	--	XP_004252873.1 uncharacterized protein LOC101251563 [Solanum lycopersicum]	-	-	-	-	-	-	-
Solyc11g044910.2	4.01	1.1	0.81	0.49	0.31	0.29	1.97333	0.363333	-2.44127	0.000850325	0.0126247	BXL1	Beta-D-xylosidase 1 [Source:Projected from Arabidopsis thaliana (AT5G49360) UniProtKB/Swiss-Prot;Acc:Q9FGY1]	-	-	-	-	GO:0005576//extracellular region;GO:0009505//plant-type cell wall	GO:0004553//hydrolase activity, hydrolyzing O-glycosyl compounds;GO:0009044//xylan 1,4-beta-xylosidase activity;GO:0016787//hydrolase activity;GO:0016798//hydrolase activity, acting on glycosyl bonds;GO:0046556//alpha-L-arabinofuranosidase activity	GO:0005975//carbohydrate metabolic process;GO:0008152//metabolic process;GO:0031222//arabinan catabolic process;GO:0045493//xylan catabolic process
Solyc04g009990.3	27.37	25.43	26.91	59.18	94.08	34.49	26.57	62.5833	1.23598	0.000856899	0.0127124	JMJ16	Transcription factor jumonji (jmj) family protein / zinc finger (C5HC2 type) family protein [Source:Projected from Arabidopsis thaliana (AT1G08620) TAIR;Acc:AT1G08620]	-	-	-	-	GO:0005634//nucleus	-	-
Solyc12g006230.2	9.94	5.49	3.87	12.77	19.8	15.56	6.43333	16.0433	1.31834	0.000886864	0.0131274	XERICO	TMW88355.1 hypothetical protein EJD97_018668 [Solanum chilense]	-	-	-	-	-	-	-
Solyc04g007470.3	3.07	2.7	5.79	6.36	8.24	9.85	3.85333	8.15	1.08069	0.000886923	0.0131274	At1g68190	XP_025886336.1 putative zinc finger protein At1g68190 isoform X2 [Solanum lycopersicum]	-	-	-	-	GO:0005622//intracellular	GO:0008270//zinc ion binding	-
Solyc08g067410.2	1.07	5.55	5.45	20.78	11.09	13.09	4.02333	14.9867	1.89722	0.000896408	0.0132464	KCS11	3-ketoacyl-CoA synthase [Source:UniProtKB/TrEMBL;Acc:K4CLW7]	Metabolism;Metabolism;Organismal Systems;Metabolism	Global and overview maps;Global and overview maps;Environmental adaptation;Lipid metabolism	ko01100//Metabolic pathways;ko01110//Biosynthesis of secondary metabolites;ko04626//Plant-pathogen interaction;ko00062//Fatty acid elongation	K15397;K15397;K15397;K15397	GO:0016020//membrane;GO:0016021//integral component of membrane	GO:0016746//transferase activity, transferring acyl groups;GO:0016747//transferase activity, transferring acyl groups other than amino-acyl groups	GO:0006633//fatty acid biosynthetic process
Solyc11g066510.2	1.66	0.84	2.52	4.83	25.57	2.59	1.67333	10.9967	2.71627	0.00089703	0.0132464	ATL57	RING-H2 finger protein ATL57 [Source:Projected from Arabidopsis thaliana (AT2G27940) UniProtKB/Swiss-Prot;Acc:Q9SJJ7]	-	-	-	-	GO:0016021//integral component of membrane	GO:0008270//zinc ion binding	-
Solyc05g012370.3	0.74	0.5	0.79	1.17	8.85	1.47	0.676667	3.83	2.50083	0.00090392	0.0133179	Abhd4	XP_004239057.1 uncharacterized protein LOC101244871 [Solanum lycopersicum]	-	-	-	-	-	GO:0003824//catalytic activity	-
Solyc06g084080.3	0.16	0.12	0.26	0.74	1.52	0.37	0.18	0.876667	2.28403	0.000903957	0.0133179	GBP1	XP_010323054.1 guanylate-binding protein 5-like [Solanum lycopersicum]	-	-	-	-	-	GO:0003924//GTPase activity;GO:0005525//GTP binding	-
Solyc01g005080.3	12.98	6.41	12.16	3	4.61	5.89	10.5167	4.5	-1.22468	0.000915294	0.0134643	MAP65-6	XP_010316528.1 65-kDa microtubule-associated protein 6 isoform X1 [Solanum lycopersicum]	-	-	-	-	-	GO:0008017//microtubule binding	GO:0000226//microtubule cytoskeleton organization
Solyc07g041000.3	0.15	0.19	0.09	1.02	0.89	1.32	0.143333	1.07667	2.90913	0.000920112	0.0135247	CFIS1	Pre-mRNA cleavage factor Im 25 kDa subunit 1 [Source:Projected from Arabidopsis thaliana (AT4G29820) UniProtKB/Swiss-Prot;Acc:Q94AF0]	Genetic Information Processing	Translation	ko03015//mRNA surveillance pathway	K14397	GO:0005849//mRNA cleavage factor complex	GO:0003729//mRNA binding;GO:0016787//hydrolase activity	GO:0006378//mRNA polyadenylation
Solyc06g036180.3	0.71	0.7	0.61	2.01	4.05	0.97	0.673333	2.34333	1.79917	0.000927035	0.0135953	--	XP_006363332.1 PREDICTED: uncharacterized protein LOC102601350 isoform X2 [Solanum tuberosum]	-	-	-	-	-	-	-
Solyc03g118370.3	0.15	0.06	0.15	0.48	0.34	1.29	0.12	0.703333	2.55117	0.000936192	0.0137191	SCPL45	Carboxypeptidase [Source:UniProtKB/TrEMBL;Acc:K4BLY8]	-	-	-	-	GO:0005773//vacuole	GO:0004185//serine-type carboxypeptidase activity	GO:0006508//proteolysis;GO:0051603//proteolysis involved in cellular protein catabolic process
Solyc07g052430.3	8.42	10.38	11.99	4.14	2.65	6.56	10.2633	4.45	-1.20562	0.00093873	0.0137354	--	XP_004243464.1 sigma intracellular receptor 2 [Solanum lycopersicum]	-	-	-	-	GO:0016021//integral component of membrane	-	-
Solyc01g073860.3	0	0.21	0	2.74	0.71	1.07	0.07	1.50667	4.42786	0.000950259	0.0138935	--	XP_004229344.1 uncharacterized protein LOC101249575 [Solanum lycopersicum]	-	-	-	-	-	-	-
Solyc02g069240.1	2.03	2.54	2.87	0.88	0.29	1.1	2.48	0.756667	-1.71261	0.000951296	0.013898	OFUT23	O-fucosyltransferase 23 [Source:Projected from Arabidopsis thaliana (AT3G05320) UniProtKB/Swiss-Prot;Acc:Q9MA87]	-	-	-	-	GO:0016021//integral component of membrane	GO:0016757//transferase activity, transferring glycosyl groups	GO:0006004//fucose metabolic process
Solyc02g083730.3	0.14	0.12	0.11	0.97	24.52	0.05	0.123333	8.51333	6.10909	0.000958934	0.0139565	STR18	XP_010316426.1 thiosulfate sulfurtransferase 18 isoform X1 [Solanum lycopersicum]	-	-	-	-	-	-	-
Solyc09g057580.3	3.75	1.9	3.7	4.6	8.54	7.59	3.11667	6.91	1.14868	0.00097418	0.0141462	At3g17800	XP_004247039.1 UV-B-induced protein At3g17800, chloroplastic [Solanum lycopersicum]	-	-	-	-	-	-	-
Solyc11g069510.2	12.05	7.44	10.21	16.67	40.15	17.95	9.9	24.9233	1.332	0.000978381	0.0141965	GATA11	XP_004251141.1 GATA transcription factor 11-like isoform X1 [Solanum lycopersicum]	-	-	-	-	-	GO:0008270//zinc ion binding;GO:0043565//sequence-specific DNA binding	GO:0006355//regulation of transcription, DNA-templated
Solyc02g086970.3	18.71	10.37	12.25	6.16	5.25	8.83	13.7767	6.74667	-1.02998	0.000979621	0.0142038	ALDH2B7	XP_010316283.1 aldehyde dehydrogenase family 2 member B7, mitochondrial [Solanum lycopersicum]	Metabolism;Metabolism;Metabolism;Metabolism;Metabolism;Metabolism;Metabolism;Metabolism;Metabolism;Metabolism;Metabolism;Metabolism;Metabolism;Metabolism	Global and overview maps;Global and overview maps;Carbohydrate metabolism;Carbohydrate metabolism;Lipid metabolism;Amino acid metabolism;Lipid metabolism;Amino acid metabolism;Metabolism of other amino acids;Amino acid metabolism;Carbohydrate metabolism;Amino acid metabolism;Amino acid metabolism;Metabolism of terpenoids and polyketides	ko01100//Metabolic pathways;ko01110//Biosynthesis of secondary metabolites;ko00010//Glycolysis / Gluconeogenesis;ko00620//Pyruvate metabolism;ko00561//Glycerolipid metabolism;ko00280//Valine, leucine and isoleucine degradation;ko00071//Fatty acid degradation;ko00380//Tryptophan metabolism;ko00410//beta-Alanine metabolism;ko00330//Arginine and proline metabolism;ko00053//Ascorbate and aldarate met…	K00128;K00128;K00128;K00128;K00128;K00128;K00128;K00128;K00128;K00128;K00128;K00128;K00128;K00128	-	GO:0016491//oxidoreductase activity;GO:0016620//oxidoreductase activity, acting on the aldehyde or oxo group of donors, NAD or NADP as acceptor	GO:0055114//oxidation-reduction process
Solyc08g063045.1	1.46	0.7	2.25	5.37	6.45	3.34	1.47	5.05333	1.78142	0.000982097	0.0142289	--	XP_015085741.1 protein indeterminate-domain 12-like [Solanum pennellii]	-	-	-	-	-	-	-
Solyc03g025870.3	3.05	2.34	2.09	0.99	0.21	0.92	2.49333	0.706667	-1.81897	0.000989557	0.0143262	LAF1	XP_004234444.1 transcription factor LAF1-like [Solanum lycopersicum]	-	-	-	-	GO:0005634//nucleus	GO:0043565//sequence-specific DNA binding;GO:0044212//transcription regulatory region DNA binding	GO:0030154//cell differentiation
Solyc12g096030.1	11.5	9.57	9.73	23.28	83.47	14.51	10.2667	40.42	1.9771	0.000997608	0.0143998	SLC25A44	XP_004253090.1 solute carrier family 25 member 44-like [Solanum lycopersicum]	-	-	-	-	GO:0016021//integral component of membrane	GO:0022857//transmembrane transporter activity	GO:0055085//transmembrane transport
Solyc05g009700.3	0.8	0.3	0.29	1.77	1.04	1.61	0.463333	1.47333	1.66896	0.000998216	0.0143998	At1g25530	XP_004238954.1 lysine histidine transporter-like 6 [Solanum lycopersicum]	-	-	-	-	-	-	-
Solyc03g121090.3	20.53	17.2	32.81	47.8	99.98	37.64	23.5133	61.8067	1.39428	0.000998395	0.0143998	--	XP_004235639.1 uncharacterized protein LOC101254072 [Solanum lycopersicum]	-	-	-	-	-	-	-
Solyc02g086270.3	7.11	11.21	16.88	4.91	2.73	6	11.7333	4.54667	-1.36773	0.00100314	0.014425	LRK10L-1.4	XP_010316315.1 LEAF RUST 10 DISEASE-RESISTANCE LOCUS RECEPTOR-LIKE PROTEIN KINASE-like 1.4 isoform X1 [Solanum lycopersicum]	-	-	-	-	-	GO:0004672//protein kinase activity;GO:0005524//ATP binding;GO:0030247//polysaccharide binding	GO:0006468//protein phosphorylation
Solyc11g007900.2	12.85	6.66	6.36	2.71	1.73	4.95	8.62333	3.13	-1.46208	0.00102635	0.0147255	SLC1	XP_004250022.1 girdin-like [Solanum lycopersicum]	-	-	-	-	-	GO:0016491//oxidoreductase activity	GO:0055114//oxidation-reduction process
Solyc12g044190.2	10.82	6.94	8.89	3.03	2.22	6.01	8.88333	3.75333	-1.24293	0.0010339	0.0148118	UNI	XP_027769088.1 probable disease resistance protein At1g61180 [Solanum pennellii]	-	-	-	-	-	GO:0043531//ADP binding	-
Solyc03g080020.3	3.35	2.53	2.26	1.11	1.04	1.59	2.71333	1.24667	-1.12199	0.00104355	0.0149055	At1g18000	XP_004235041.1 UNC93-like protein 1 [Solanum lycopersicum]	-	-	-	-	-	-	-
Solyc07g048085.1	7.57	6.51	8.81	12.75	76.63	14.1	7.63	34.4933	2.17656	0.0010567	0.0150373	FLA7	Fasciclin-like arabinogalactan protein 7 [Source:Projected from Arabidopsis thaliana (AT2G04780) UniProtKB/Swiss-Prot;Acc:Q9SJ81]	-	-	-	-	-	-	-
Solyc01g100700.3	14.96	13.09	15.47	27.36	75.32	22.02	14.5067	41.5667	1.51871	0.00106553	0.0151469	--	XP_004230320.1 uncharacterized protein LOC101253134 [Solanum lycopersicum]	-	-	-	-	-	-	-
Solyc07g043490.1	13.64	20.11	18.27	8.99	5.2	10.72	17.34	8.30333	-1.06234	0.00106983	0.015168	GmSGT2	Glycosyltransferase [Source:UniProtKB/TrEMBL;Acc:K4CEK7]	-	-	-	-	GO:0043231//intracellular membrane-bounded organelle	GO:0008194//UDP-glycosyltransferase activity;GO:0016740//transferase activity;GO:0080043//quercetin 3-O-glucosyltransferase activity;GO:0080044//quercetin 7-O-glucosyltransferase activity	-
Solyc01g111400.3	49.35	31.28	32.24	10.73	4.7	21.51	37.6233	12.3133	-1.61141	0.00107531	0.0152324	SBT1.6	XP_004231026.1 subtilisin-like protease SBT1.6 [Solanum lycopersicum]	-	-	-	-	-	GO:0004252//serine-type endopeptidase activity;GO:0008236//serine-type peptidase activity	GO:0006508//proteolysis
Solyc03g098290.3	13.71	11.35	7.62	5.22	4.08	6.73	10.8933	5.34333	-1.02763	0.00107596	0.0152324	SUS6	XP_004235388.1 sucrose synthase 5-like [Solanum lycopersicum]	Metabolism;Metabolism;Metabolism	Global and overview maps;Global and overview maps;Carbohydrate metabolism	ko01100//Metabolic pathways;ko01110//Biosynthesis of secondary metabolites;ko00500//Starch and sucrose metabolism	K00695;K00695;K00695	-	GO:0016157//sucrose synthase activity	GO:0005985//sucrose metabolic process
Solyc05g053760.3	13.83	14.56	12.43	43.43	80.91	15.04	13.6067	46.46	1.77168	0.00108028	0.0152824	ATJ20	XP_004239854.1 chaperone protein dnaJ 20, chloroplastic [Solanum lycopersicum]	-	-	-	-	GO:0009507//chloroplast	-	GO:0061077//chaperone-mediated protein folding
Solyc06g033850.3	24.75	10.44	19.17	38.2	136.47	30.65	18.12	68.44	1.91726	0.00109203	0.0154372	--	-	-	-	-	-	-	-	-
Solyc10g080690.2	48.25	160.81	112.19	715.17	491.29	128.12	107.083	444.86	2.05462	0.0010946	0.0154501	PLP3	Patatin [Source:UniProtKB/TrEMBL;Acc:K4D2V9]	-	-	-	-	-	GO:0016787//hydrolase activity	GO:0006629//lipid metabolic process;GO:0016042//lipid catabolic process
Solyc03g078440.3	0.1	0.04	0.08	0.28	0.45	1.09	0.0733333	0.606667	3.04836	0.00111123	0.015645	CAD9	XP_004235066.2 probable cinnamyl alcohol dehydrogenase 9 [Solanum lycopersicum]	-	-	-	-	GO:0048046//apoplast	GO:0008270//zinc ion binding;GO:0016491//oxidoreductase activity;GO:0045551//cinnamyl-alcohol dehydrogenase activity	GO:0009735//response to cytokinin;GO:0009809//lignin biosynthetic process;GO:0055114//oxidation-reduction process
Solyc01g006430.3	588.79	444.39	341.33	178.5	278.09	203.75	458.17	220.113	-1.05764	0.00111162	0.015645	FAD12	XP_004228665.1 delta(12)-fatty-acid desaturase FAD2 [Solanum lycopersicum]	Metabolism;Metabolism;Metabolism	Global and overview maps;Global and overview maps;Lipid metabolism	ko01100//Metabolic pathways;ko01212//Fatty acid metabolism;ko01040//Biosynthesis of unsaturated fatty acids	K10256;K10256;K10256	GO:0016021//integral component of membrane	GO:0016717//oxidoreductase activity, acting on paired donors, with oxidation of a pair of donors resulting in the reduction of molecular oxygen to two molecules of water	GO:0006629//lipid metabolic process;GO:0055114//oxidation-reduction process
Solyc01g096090.3	81.07	52.09	62.93	124.11	369.19	102.88	65.3633	198.727	1.60423	0.00111826	0.0157269	--	XP_004229996.1 uncharacterized protein LOC101256522 isoform X2 [Solanum lycopersicum]	-	-	-	-	-	-	-
Solyc02g078450.3	1.2	0.57	1.25	1.62	2.76	5.27	1.00667	3.21667	1.67598	0.00113623	0.015933	TOM2AH3	XP_004232858.1 tetraspanin-19 [Solanum lycopersicum]	-	-	-	-	GO:0016021//integral component of membrane	-	-
Solyc05g055070.3	18.98	20.21	24.11	54.41	67.61	25.36	21.1	49.1267	1.21926	0.00113878	0.015957	EIN4	XP_004239739.1 protein EIN4-like [Solanum lycopersicum]	Environmental Information Processing;Environmental Information Processing	Signal transduction;Signal transduction	ko04075//Plant hormone signal transduction;ko04016//MAPK signaling pathway - plant	K14509;K14509	GO:0005789//endoplasmic reticulum membrane	GO:0000155//phosphorelay sensor kinase activity;GO:0004672//protein kinase activity;GO:0005515//protein binding;GO:0038199//ethylene receptor activity;GO:0051740//ethylene binding	GO:0000160//phosphorelay signal transduction system;GO:0007165//signal transduction;GO:0009723//response to ethylene
Solyc01g107780.3	0.03	0.55	1	5.27	2.33	2.73	0.526667	3.44333	2.70884	0.0011472	0.0160465	GT7	XP_004230753.1 scopoletin glucosyltransferase-like [Solanum lycopersicum]	-	-	-	-	-	GO:0008194//UDP-glycosyltransferase activity	-
Solyc08g006010.3	2.8	2.41	3.88	1.29	1.58	1.19	3.03	1.35333	-1.1628	0.00116173	0.016213	ATG18A	XP_004244459.1 autophagy-related protein 18a [Solanum lycopersicum]	-	-	-	-	GO:0005829//cytosol;GO:0019898//extrinsic component of membrane;GO:0034045//phagophore assembly site membrane	GO:0005515//protein binding;GO:0032266//phosphatidylinositol-3-phosphate binding;GO:0080025//phosphatidylinositol-3,5-bisphosphate binding	GO:0000045//autophagosome assembly;GO:0000422//autophagy of mitochondrion;GO:0006497//protein lipidation;GO:0034497//protein localization to phagophore assembly site
Solyc08g062970.1	0.29	0	0.34	1.72	6.45	0.98	0.21	3.05	3.86035	0.00116729	0.0162725	GRXC6	XP_004245087.1 glutaredoxin-C6 [Solanum lycopersicum]	-	-	-	-	GO:0005623//cell	GO:0009055//electron transfer activity;GO:0015035//protein disulfide oxidoreductase activity	GO:0045454//cell redox homeostasis
Solyc08g042040.3	0.15	0.5	0.35	1.24	1.24	1.18	0.333333	1.22	1.87184	0.00116807	0.0162725	--	XP_010324873.1 kinesin-like protein KIN-6 isoform X3 [Solanum lycopersicum]	-	-	-	-	-	-	-
Solyc05g054620.3	7.58	5.5	6.93	8.27	27.35	15.78	6.67	17.1333	1.36105	0.00117579	0.0163544	ACR9	ACT domain-containing protein ACR9 [Source:Projected from Arabidopsis thaliana (AT2G39570) UniProtKB/Swiss-Prot;Acc:O80644]	-	-	-	-	-	-	-
Solyc10g076550.2	1.68	4.9	3.53	9.97	7.78	7.45	3.37	8.4	1.31764	0.00117779	0.0163544	WAK5	XP_027767970.1 uncharacterized protein LOC107001596 [Solanum pennellii]	-	-	-	-	-	GO:0004672//protein kinase activity;GO:0005524//ATP binding;GO:0030247//polysaccharide binding	GO:0006468//protein phosphorylation
Solyc01g090680.3	2.55	1.44	2.82	3.72	6.72	4.6	2.27	5.01333	1.14308	0.00117906	0.0163544	--	XP_004229771.1 uncharacterized protein LOC101265167 [Solanum lycopersicum]	-	-	-	-	-	-	-
Solyc12g088680.2	4.96	3.34	2.37	1.32	1.31	1.7	3.55667	1.44333	-1.30112	0.00119593	0.0165167	SCE1	XP_004252754.1 SUMO-conjugating enzyme SCE1-like [Solanum lycopersicum]	Genetic Information Processing;Genetic Information Processing	Folding, sorting and degradation;Translation	ko04120//Ubiquitin mediated proteolysis;ko03013//RNA transport	K10577;K10577	GO:0005634//nucleus	GO:0005524//ATP binding;GO:0061656//SUMO conjugating enzyme activity	GO:0016925//protein sumoylation
Solyc10g078280.3	1.37	1.04	1	1.68	3.06	2.1	1.13667	2.28	1.00422	0.00119886	0.0165334	CYP94A2	XP_004249121.2 cytochrome P450 94A2 isoform X2 [Solanum lycopersicum]	-	-	-	-	GO:0016021//integral component of membrane	GO:0004497//monooxygenase activity;GO:0005506//iron ion binding;GO:0016705//oxidoreductase activity, acting on paired donors, with incorporation or reduction of molecular oxygen;GO:0020037//heme binding	GO:0055114//oxidation-reduction process
Solyc12g096860.2	3.33	3.61	2.54	1.29	0.26	1.16	3.16	0.903333	-1.80659	0.00120986	0.0166731	-	-	-	-	-	-	-	-	-
Solyc01g102300.3	13.16	6.71	9.45	12.92	25.11	23.91	9.77333	20.6467	1.07899	0.00121413	0.0167164	PIL15	XP_010313958.1 transcription factor PIF3 isoform X1 [Solanum lycopersicum]	Environmental Information Processing;Organismal Systems	Signal transduction;Environmental adaptation	ko04075//Plant hormone signal transduction;ko04712//Circadian rhythm - plant	K12126;K12126	-	GO:0046983//protein dimerization activity	-
Solyc02g094400.3	11.28	7.96	11.72	21.2	34.94	14.27	10.32	23.47	1.18537	0.00121474	0.0167164	GDPD1	Glycerophosphodiester phosphodiesterase GDPD1, chloroplastic [Source:Projected from Arabidopsis thaliana (AT3G02040) UniProtKB/Swiss-Prot;Acc:Q9SGA2]	Metabolism	Lipid metabolism	ko00564//Glycerophospholipid metabolism	K18696	-	GO:0008081//phosphoric diester hydrolase activity	GO:0006629//lipid metabolic process;GO:0046475//glycerophospholipid catabolic process
Solyc06g048770.3	0.15	0	0	0.62	0.47	3.9	0.05	1.66333	5.05601	0.00121892	0.0167619	--	-	-	-	-	-	-	-	-
Solyc03g114890.3	0.39	0.47	0.52	0.07	0	0	0.46	0.0233333	-4.30117	0.00122021	0.0167676	COBL4	XP_019068610.1 COBRA-like protein 4 isoform X1 [Solanum lycopersicum]	-	-	-	-	GO:0031225//anchored component of membrane	-	GO:0010215//cellulose microfibril organization
Solyc02g080880.3	18.39	22.14	20.35	71.56	33.17	31.56	20.2933	45.43	1.16264	0.00122145	0.0167726	APA1	XP_004232695.1 aspartic proteinase [Solanum lycopersicum]	-	-	-	-	-	GO:0004190//aspartic-type endopeptidase activity	GO:0006508//proteolysis;GO:0006629//lipid metabolic process
Solyc10g018120.2	2.27	2.79	1.96	6.95	3.89	4.25	2.34	5.03	1.10405	0.00123797	0.0169389	--	XP_004248565.1 uncharacterized protein LOC101247075 [Solanum lycopersicum]	-	-	-	-	-	-	-
Solyc03g071690.3	1.09	0.54	2.3	0	0.15	0.17	1.31	0.106667	-3.61839	0.00124159	0.0169643	HB2	Non-symbiotic hemoglobin 2 [Source:Projected from Arabidopsis thaliana (AT3G10520) UniProtKB/Swiss-Prot;Acc:O24521]	-	-	-	-	-	GO:0019825//oxygen binding;GO:0020037//heme binding;GO:0046872//metal ion binding	GO:0006631//fatty acid metabolic process;GO:0019432//triglyceride biosynthetic process
Solyc09g092110.3	0	0	0.45	1.07	8.16	1.32	0.15	3.51667	4.55117	0.00124315	0.0169711	LIR1	XP_004247868.1 light-regulated protein 1, chloroplastic [Solanum lycopersicum]	-	-	-	-	GO:0009507//chloroplast;GO:0098807//chloroplast thylakoid membrane protein complex	-	GO:0007623//circadian rhythm
Solyc07g062605.1	42.5	56.43	54.56	168.55	262.89	53.32	51.1633	161.587	1.65913	0.00124386	0.0169711	IDM1	XP_004244264.1 increased DNA methylation 1 isoform X1 [Solanum lycopersicum]	-	-	-	-	-	GO:0003714//transcription corepressor activity	GO:0045892//negative regulation of transcription, DNA-templated
Solyc05g005150.1	7.11	7.95	16	25.21	51.54	16.59	10.3533	31.1133	1.58744	0.00124513	0.0169764	At1g23390	XP_004238648.1 F-box/kelch-repeat protein At1g23390 [Solanum lycopersicum]	-	-	-	-	GO:0005634//nucleus;GO:0005829//cytosol	GO:0005515//protein binding	GO:0043161//proteasome-mediated ubiquitin-dependent protein catabolic process
Solyc02g031960.3	8.7	2.43	0.5	0	0	0.48	3.87667	0.16	-4.59867	0.00126329	0.0171996	--	XP_004231596.1 probable pectate lyase P59 [Solanum lycopersicum]	-	-	-	-	-	GO:0030570//pectate lyase activity	-
Solyc12g032933.1	2.11	2.27	2.13	0.29	1.02	0.61	2.17	0.64	-1.76155	0.00126558	0.0172185	CBSCBSPB4	XP_004252206.2 CBS domain-containing protein CBSCBSPB5-like isoform X2 [Solanum lycopersicum]	-	-	-	-	-	GO:0005515//protein binding	-
Solyc09g014350.3	0	0.13	0.08	0.69	0.11	3.4	0.07	1.4	4.32193	0.00126762	0.017234	GPAT6	Glycerol-3-phosphate 2-O-acyltransferase 6 [Source:Projected from Arabidopsis thaliana (AT2G38110) UniProtKB/Swiss-Prot;Acc:O80437]	Metabolism;Metabolism;Metabolism;Metabolism	Global and overview maps;Global and overview maps;Lipid metabolism;Lipid metabolism	ko01100//Metabolic pathways;ko01110//Biosynthesis of secondary metabolites;ko00564//Glycerophospholipid metabolism;ko00561//Glycerolipid metabolism	K13508;K13508;K13508;K13508	GO:0016020//membrane;GO:0016021//integral component of membrane	GO:0016746//transferase activity, transferring acyl groups;GO:0016791//phosphatase activity;GO:0090447//glycerol-3-phosphate 2-O-acyltransferase activity	GO:0010143//cutin biosynthetic process
Solyc04g078670.3	6.63	7.39	9.44	2.72	1.91	5.37	7.82	3.33333	-1.2302	0.00127071	0.0172639	NAC072	XP_004238138.1 NAC domain-containing protein 19-like [Solanum lycopersicum]	-	-	-	-	GO:0005634//nucleus	GO:0003677//DNA binding	GO:0006355//regulation of transcription, DNA-templated
Solyc01g100250.3	5.92	5.58	8.88	3.94	2.46	3.54	6.79333	3.31333	-1.03584	0.00127251	0.0172639	TGD1	Protein TRIGALACTOSYLDIACYLGLYCEROL 1, chloroplastic [Source:Projected from Arabidopsis thaliana (AT1G19800) UniProtKB/Swiss-Prot;Acc:Q8L4R0]	-	-	-	-	GO:0043190//ATP-binding cassette (ABC) transporter complex	GO:0005548//phospholipid transporter activity	GO:0015914//phospholipid transport
Solyc09g089680.3	0.84	1.51	1.04	5.31	2.13	2.86	1.13	3.43333	1.60329	0.00127731	0.0173168	ACO3	XP_004247710.1 1-aminocyclopropane-1-carboxylate oxidase homolog [Solanum lycopersicum]	-	-	-	-	-	GO:0016491//oxidoreductase activity	GO:0055114//oxidation-reduction process
Solyc06g051500.3	15.02	8.05	12.91	24.6	81.53	18.29	11.9933	41.4733	1.78995	0.00129293	0.017502	pom1	XP_010322192.1 dual specificity tyrosine-phosphorylation-regulated kinase 4 isoform X2 [Solanum lycopersicum]	-	-	-	-	-	GO:0004672//protein kinase activity;GO:0005524//ATP binding	GO:0006468//protein phosphorylation
Solyc12g017240.2	199.77	191.19	281.2	82.11	57	156.91	224.053	98.6733	-1.18311	0.00129371	0.017502	XTH15	Xyloglucan endotransglucosylase/hydrolase [Source:UniProtKB/TrEMBL;Acc:K4DD58]	Environmental Information Processing	Signal transduction	ko04075//Plant hormone signal transduction	K14504	GO:0005576//extracellular region;GO:0005618//cell wall;GO:0048046//apoplast	GO:0004553//hydrolase activity, hydrolyzing O-glycosyl compounds;GO:0016740//transferase activity;GO:0016762//xyloglucan:xyloglucosyl transferase activity;GO:0016787//hydrolase activity;GO:0016798//hydrolase activity, acting on glycosyl bonds	GO:0005975//carbohydrate metabolic process;GO:0006073//cellular glucan metabolic process;GO:0008152//metabolic process;GO:0010411//xyloglucan metabolic process;GO:0042546//cell wall biogenesis;GO:0071555//cell wall organization
Solyc10g084640.1	15.55	7.98	10.38	16.42	24.85	26.94	11.3033	22.7367	1.00827	0.00129675	0.0175308	At2g39020	XP_004249522.1 probable acetyltransferase NATA1-like [Solanum lycopersicum]	-	-	-	-	-	GO:0008080//N-acetyltransferase activity;GO:0016747//transferase activity, transferring acyl groups other than amino-acyl groups	GO:0006591//ornithine metabolic process
Solyc06g053830.3	6.89	5.04	3.17	1.12	0.98	2.7	5.03333	1.6	-1.65344	0.00130398	0.0176072	IAA14	Auxin-responsive protein [Source:UniProtKB/TrEMBL;Acc:G9HPV6]	Environmental Information Processing	Signal transduction	ko04075//Plant hormone signal transduction	K14484	GO:0005634//nucleus	GO:0005515//protein binding;GO:0042802//identical protein binding	GO:0006351//transcription, DNA-templated;GO:0006355//regulation of transcription, DNA-templated;GO:0009734//auxin-activated signaling pathway;GO:1900057//positive regulation of leaf senescence
Solyc04g082880.3	82.59	76.96	70.81	140.05	401.79	116.29	76.7867	219.377	1.51448	0.00130424	0.0176072	PFP-ALPHA	XP_004238468.1 pyrophosphate--fructose 6-phosphate 1-phosphotransferase subunit alpha [Solanum lycopersicum]	Metabolism;Metabolism;Metabolism;Metabolism;Metabolism	Global and overview maps;Global and overview maps;Carbohydrate metabolism;Carbohydrate metabolism;Carbohydrate metabolism	ko01100//Metabolic pathways;ko01110//Biosynthesis of secondary metabolites;ko00010//Glycolysis / Gluconeogenesis;ko00051//Fructose and mannose metabolism;ko00030//Pentose phosphate pathway	K00895;K00895;K00895;K00895;K00895	-	GO:0003872//6-phosphofructokinase activity;GO:0005524//ATP binding;GO:0047334//diphosphate-fructose-6-phosphate 1-phosphotransferase activity	GO:0006096//glycolytic process
Solyc03g116360.2	2.78	1.59	1.89	0.64	0.69	1.34	2.08667	0.89	-1.22932	0.0013179	0.0177549	PRAF1	XP_010318794.1 PH, RCC1 and FYVE domains-containing protein 1 isoform X1 [Solanum lycopersicum]	-	-	-	-	-	GO:0046872//metal ion binding	-
Solyc09g090680.3	1.22	0.88	0.91	1.9	9	2.15	1.00333	4.35	2.11621	0.00131795	0.0177549	PDLP2	XP_019071185.1 cysteine-rich repeat secretory protein 3-like [Solanum lycopersicum]	-	-	-	-	GO:0009506//plasmodesma;GO:0016021//integral component of membrane	-	GO:0010497//plasmodesmata-mediated intercellular transport;GO:0046739//transport of virus in multicellular host
Solyc02g082910.3	0.4	0.93	1.72	5.17	2.12	3.34	1.01667	3.54333	1.80126	0.00132226	0.0178005	AAE1	XP_004232549.1 probable acyl-activating enzyme 1, peroxisomal [Solanum lycopersicum]	-	-	-	-	-	GO:0003824//catalytic activity	-
Solyc01g091700.3	0.64	0.04	0.31	1.32	3.87	1.18	0.33	2.12333	2.68579	0.00133021	0.0178824	PP2A13	XP_004229840.1 F-box protein PP2-A13 [Solanum lycopersicum]	-	-	-	-	-	GO:0005515//protein binding	-
Solyc02g076920.3	0.43	0.13	0.18	0.68	1	0.77	0.246667	0.816667	1.72718	0.00133592	0.0179341	BHLH30	XP_004232970.1 transcription factor bHLH30-like [Solanum lycopersicum]	-	-	-	-	-	GO:0046983//protein dimerization activity	-
Solyc06g067890.3	1.38	2.45	2.96	5.7	4.73	3.94	2.26333	4.79	1.08158	0.0013608	0.0182014	--	XP_004241714.1 uncharacterized protein LOC101268405 [Solanum lycopersicum]	-	-	-	-	-	-	-
Solyc05g041200.3	34.91	19.97	19.98	49.86	122.93	40.03	24.9533	70.94	1.50737	0.00136152	0.0182014	HPD	4-hydroxyphenylpyruvate dioxygenase [Source:UniProtKB/TrEMBL;Acc:K4C0A1]	Metabolism;Metabolism;Metabolism;Metabolism	Global and overview maps;Amino acid metabolism;Amino acid metabolism;Metabolism of cofactors and vitamins	ko01100//Metabolic pathways;ko00360//Phenylalanine metabolism;ko00350//Tyrosine metabolism;ko00130//Ubiquinone and other terpenoid-quinone biosynthesis	K00457;K00457;K00457;K00457	GO:0005829//cytosol	GO:0003868//4-hydroxyphenylpyruvate dioxygenase activity;GO:0016701//oxidoreductase activity, acting on single donors with incorporation of molecular oxygen;GO:0046872//metal ion binding	GO:0006572//tyrosine catabolic process;GO:0009072//aromatic amino acid family metabolic process;GO:0055114//oxidation-reduction process
Solyc07g039510.3	1.6	1.4	1.6	2.61	2.58	4.1	1.53333	3.09667	1.01404	0.00136153	0.0182014	--	XP_025887743.1 uncharacterized protein LOC101267625 isoform X2 [Solanum lycopersicum]	-	-	-	-	-	-	-
Solyc01g099620.3	3.06	4.92	8.99	36.76	231.47	6.26	5.65667	91.4967	4.0157	0.00136596	0.0182479	RBOHB	Respiratory burst oxidase homolog protein B [Source:Projected from Arabidopsis thaliana (AT1G09090) UniProtKB/Swiss-Prot;Acc:Q9SBI0]	Environmental Information Processing;Organismal Systems	Signal transduction;Environmental adaptation	ko04016//MAPK signaling pathway - plant;ko04626//Plant-pathogen interaction	K13447;K13447	GO:0016020//membrane;GO:0016021//integral component of membrane	GO:0004601//peroxidase activity;GO:0005509//calcium ion binding;GO:0016174//NAD(P)H oxidase activity;GO:0016491//oxidoreductase activity;GO:0050664//oxidoreductase activity, acting on NAD(P)H, oxygen as acceptor	GO:0009408//response to heat;GO:0009845//seed germination;GO:0055114//oxidation-reduction process
Solyc06g066640.3	1	1.83	0.72	1.83	4.88	7.79	1.18333	4.83333	2.03016	0.0014028	0.0186363	PSAH1	XP_004241734.1 photosystem I reaction center subunit VI-1, chloroplastic-like [Solanum lycopersicum]	Metabolism	Energy metabolism	ko00195//Photosynthesis	K02695	GO:0009522//photosystem I;GO:0009535//chloroplast thylakoid membrane;GO:0009538//photosystem I reaction center	-	GO:0015979//photosynthesis
Solyc11g071575.1	0.78	0.36	1.09	1.78	2.08	3.57	0.743333	2.47667	1.73632	0.00140967	0.0187142	TUBGCP6	XP_010313467.1 uncharacterized protein LOC101258919 [Solanum lycopersicum]	-	-	-	-	GO:0000922//spindle pole;GO:0005815//microtubule organizing center	GO:0043015//gamma-tubulin binding	GO:0000226//microtubule cytoskeleton organization;GO:0007020//microtubule nucleation
Solyc07g021750.1	39.4	70	72.61	34.34	22.15	30.76	60.67	29.0833	-1.06079	0.00141451	0.0187309	CDA1	Cytidine deaminase [Source:UniProtKB/TrEMBL;Acc:K4CD31]	Metabolism;Metabolism	Global and overview maps;Nucleotide metabolism	ko01100//Metabolic pathways;ko00240//Pyrimidine metabolism	K01489;K01489	GO:0005829//cytosol	GO:0003824//catalytic activity;GO:0004126//cytidine deaminase activity;GO:0008270//zinc ion binding;GO:0016787//hydrolase activity	GO:0009972//cytidine deamination
Solyc04g009290.2	0.71	0.75	0.44	0.09	0.12	0.13	0.633333	0.113333	-2.48239	0.001427	0.0188534	RPP13	XP_019068820.1 disease resistance protein RPP13-like [Solanum lycopersicum]	-	-	-	-	-	GO:0043531//ADP binding	-
Solyc02g067930.3	0.91	0.91	1.41	1.87	7.24	2.05	1.07667	3.72	1.78873	0.00144656	0.0190464	GPDH	Glycerol-3-phosphate dehydrogenase [NAD(+)] [Source:UniProtKB/TrEMBL;Acc:K4B7C5]	Metabolism;Metabolism	Global and overview maps;Lipid metabolism	ko01110//Biosynthesis of secondary metabolites;ko00564//Glycerophospholipid metabolism	K00006;K00006	GO:0005829//cytosol;GO:0009331//glycerol-3-phosphate dehydrogenase complex	GO:0004367//glycerol-3-phosphate dehydrogenase [NAD+] activity;GO:0016491//oxidoreductase activity;GO:0016616//oxidoreductase activity, acting on the CH-OH group of donors, NAD or NADP as acceptor;GO:0042803//protein homodimerization activity;GO:0047952//glycerol-3-phosphate dehydrogenase [NAD(P)+] activity;GO:0051287//NAD binding	GO:0005975//carbohydrate metabolic process;GO:0006072//glycerol-3-phosphate metabolic process;GO:0006116//NADH oxidation;GO:0046168//glycerol-3-phosphate catabolic process;GO:0055114//oxidation-reduction process
Solyc01g066040.2	0	0	0	1.28	0.56	1.07	0.001	0.97	9.92184	0.00146146	0.0192294	--	TMW90993.1 hypothetical protein EJD97_014959 [Solanum chilense]	-	-	-	-	-	-	-
Solyc12g010440.2	13.03	18.74	27.19	11.12	4.49	6.87	19.6533	7.49333	-1.39109	0.00146765	0.0192924	At2g13100	XP_010313844.1 putative glycerol-3-phosphate transporter 5 [Solanum lycopersicum]	-	-	-	-	GO:0016021//integral component of membrane	GO:0022857//transmembrane transporter activity	GO:0055085//transmembrane transport
Solyc08g081710.3	0.36	0.49	0.34	2.26	0.44	2.98	0.396667	1.89333	2.25493	0.00146915	0.0192924	MAKR2	Probable membrane-associated kinase regulator 2 [Source:Projected from Arabidopsis thaliana (AT1G64080) UniProtKB/Swiss-Prot;Acc:Q9SH58]	-	-	-	-	GO:0005886//plasma membrane	-	-
Solyc07g005895.1	1.09	0.51	0.8	2.92	2.41	3.41	0.8	2.91333	1.8646	0.00147296	0.0193277	--	TMW91055.1 hypothetical protein EJD97_014847 [Solanum chilense]	-	-	-	-	-	-	-
Solyc03g112090.3	0.63	0.85	1.29	2.01	1.8	2.09	0.923333	1.96667	1.09083	0.00148891	0.0194894	NRT3.2	XP_006344486.1 PREDICTED: high-affinity nitrate transporter 3.2-like [Solanum tuberosum]	-	-	-	-	-	-	GO:0010167//response to nitrate;GO:0015706//nitrate transport
Solyc03g116100.3	0.13	0.23	0.3	2.2	0.5	0.88	0.22	1.19333	2.43942	0.00148934	0.0194894	MYB306	XP_004236011.1 myb-related protein 306 [Solanum lycopersicum]	-	-	-	-	GO:0005634//nucleus	GO:0043565//sequence-specific DNA binding;GO:0044212//transcription regulatory region DNA binding	GO:0030154//cell differentiation
Solyc12g042500.2	28.26	25.99	24.08	7.25	10.29	18.67	26.11	12.07	-1.11318	0.00149282	0.0195216	SN1	XP_004252296.1 peamaclein-like [Solanum lycopersicum]	-	-	-	-	-	-	-
Solyc09g008530.2	0.38	0.07	0.11	0	0.01	0	0.186667	0.00333333	-5.80735	0.0015144	0.0197634	--	XP_010325954.1 ELKS/Rab6-interacting/CAST family member 1-like [Solanum lycopersicum]	-	-	-	-	-	-	-
Solyc02g086670.3	52.52	39.43	41.69	73.17	201.51	72.32	44.5467	115.667	1.37658	0.00151872	0.0198062	ASK5	XP_004232308.1 shaggy-related protein kinase epsilon isoform X1 [Solanum lycopersicum]	-	-	-	-	-	GO:0004672//protein kinase activity;GO:0005524//ATP binding	GO:0006468//protein phosphorylation
Solyc08g082090.1	80.53	166.33	228.98	59.82	44.03	83.87	158.613	62.5733	-1.34189	0.00153011	0.0199278	--	XP_004245532.1 uncharacterized protein LOC101261732 [Solanum lycopersicum]	-	-	-	-	-	-	-
Solyc08g068780.2	0.22	1.03	1.06	7.43	1.48	3.68	0.77	4.19667	2.44631	0.00153929	0.0200183	THT4	NP_001234022.1 N-hydroxycinnamoyl-CoA:tyramine N-hydroxycinnamoyl transferase THT7-8 [Solanum lycopersicum]	-	-	-	-	-	GO:0008080//N-acetyltransferase activity;GO:0016740//transferase activity	-
Solyc07g045010.3	0.96	1.5	1.3	0.59	0.36	0.58	1.25333	0.51	-1.2972	0.00154432	0.0200584	JASON	XP_004243611.1 protein JASON [Solanum lycopersicum]	-	-	-	-	-	-	GO:0007142//male meiosis II
Solyc09g075210.3	1707.42	1226.29	628.69	1844.16	3045.55	3744.5	1187.47	2878.07	1.27721	0.00155066	0.0201158	SAG21	Heat shock protein [Source:UniProtKB/TrEMBL;Acc:Q42475]	-	-	-	-	GO:0005739//mitochondrion	-	-
Solyc02g077790.1	0	0	0	1.27	5.89	2.01	0.001	3.05667	11.5777	0.00155717	0.020162	--	XP_015159360.1 PREDICTED: ethylene-responsive transcription factor ERF096-like [Solanum tuberosum]	-	-	-	-	-	GO:0003677//DNA binding;GO:0003700//DNA-binding transcription factor activity	GO:0006355//regulation of transcription, DNA-templated
MSTRG.18580	6.02	3.34	5.2	1.28	2.39	1.83	4.85333	1.83333	-1.40451	0.00156537	0.0202495	--	-	-	-	-	-	-	-	-
Solyc02g084980.3	2.47	2.68	6.34	1.56	1.05	0.53	3.83	1.04667	-1.87154	0.00156704	0.0202575	GOLS2	Hexosyltransferase [Source:UniProtKB/TrEMBL;Acc:K4BB12]	Metabolism;Metabolism	Global and overview maps;Carbohydrate metabolism	ko01100//Metabolic pathways;ko00052//Galactose metabolism	K18819;K18819	GO:0005737//cytoplasm	GO:0016740//transferase activity;GO:0016757//transferase activity, transferring glycosyl groups;GO:0046872//metal ion binding;GO:0047216//inositol 3-alpha-galactosyltransferase activity	GO:0005975//carbohydrate metabolic process;GO:0006012//galactose metabolic process
Solyc02g067680.1	1.94	4.38	4.3	7.88	7.92	7.27	3.54	7.69	1.11923	0.00157789	0.0203704	ATL46	XP_004233335.1 RING-H2 finger protein ATL46 [Solanum lycopersicum]	-	-	-	-	GO:0016021//integral component of membrane	GO:0031625//ubiquitin protein ligase binding	GO:0016567//protein ubiquitination
Solyc06g066430.3	15.33	8.23	13.1	25.3	140.76	14.73	12.22	60.2633	2.30204	0.00159528	0.0205534	--	XP_004241751.1 protein IQ-DOMAIN 14-like [Solanum lycopersicum]	-	-	-	-	-	GO:0005515//protein binding	-
Solyc03g053060.2	1.69	1.38	0.43	0	0.15	0	1.16667	0.05	-4.54432	0.00161075	0.0207249	--	-	-	-	-	-	-	-	-
Solyc07g039410.3	0.17	0.79	0.54	0	0	0	0.5	0.001	-8.96578	0.00161887	0.0208154	RPP13L3	XP_004236838.1 disease resistance protein RPP13-like [Solanum lycopersicum]	-	-	-	-	-	-	-
Solyc02g081010.2	10.78	10.37	11.91	22.48	57.36	14.56	11.02	31.4667	1.5137	0.00162791	0.0209037	JMJ25	XP_004233782.1 lysine-specific demethylase JMJ25 [Solanum lycopersicum]	-	-	-	-	-	-	-
Solyc08g068770.2	0.94	7.53	9.64	1.31	0.73	0.89	6.03667	0.976667	-2.62781	0.00163392	0.0209668	THT4	NP_001316134.1 N-hydroxycinnamoyl-CoA:tyramine N-hydroxycinnamoyl transferase [Solanum lycopersicum]	-	-	-	-	-	GO:0008080//N-acetyltransferase activity	-
Solyc05g024260.3	226.05	61.08	76.68	43.2	34.81	41.47	121.27	39.8267	-1.60642	0.00163893	0.0210171	N3	Bidirectional sugar transporter SWEET [Source:UniProtKB/TrEMBL;Acc:K4BZR4]	-	-	-	-	GO:0000139//Golgi membrane;GO:0005887//integral component of plasma membrane;GO:0016021//integral component of membrane	GO:0008515//sucrose transmembrane transporter activity;GO:0051119//sugar transmembrane transporter activity	GO:0009793//embryo development ending in seed dormancy;GO:0010150//leaf senescence;GO:0010431//seed maturation;GO:0071215//cellular response to abscisic acid stimulus;GO:0071446//cellular response to salicylic acid stimulus;GO:0071470//cellular response to osmotic stress
Solyc02g063430.3	2.39	18.47	13.27	77.96	103.83	13.2	11.3767	64.9967	2.51429	0.0016576	0.0212281	BHLH93	XP_004233470.1 transcription factor bHLH93 [Solanum lycopersicum]	-	-	-	-	-	GO:0046983//protein dimerization activity	-
Solyc04g064470.2	1.42	0.95	0.5	2.09	2.26	4.41	0.956667	2.92	1.60988	0.00166475	0.0212771	DHAR2	TMW83554.1 hypothetical protein EJD97_001363, partial [Solanum chilense]	-	-	-	-	GO:0005634//nucleus	GO:0003677//DNA binding;GO:0046872//metal ion binding	-
MSTRG.364	7.09	2.28	3.03	1	0.68	1.87	4.13333	1.18333	-1.80445	0.00168228	0.021444	--	-	-	-	-	-	-	-	-
Solyc06g075960.1	19.2	21.09	12.34	7.51	4.5	9.49	17.5433	7.16667	-1.29155	0.00168945	0.0215069	At1g07660	Histone H4 [Source:UniProtKB/Swiss-Prot;Acc:P35057]	-	-	-	-	GO:0000786//nucleosome;GO:0005634//nucleus;GO:0005694//chromosome	GO:0003677//DNA binding;GO:0046982//protein heterodimerization activity	GO:0006334//nucleosome assembly
Solyc03g117980.3	162.95	228.81	230.55	129.19	45.73	74.31	207.437	83.0767	-1.32016	0.00170587	0.0216872	RBOHC	NP_001234271.2 whitefly-induced gp91-phox [Solanum lycopersicum]	Environmental Information Processing;Organismal Systems	Signal transduction;Environmental adaptation	ko04016//MAPK signaling pathway - plant;ko04626//Plant-pathogen interaction	K13447;K13447	GO:0016020//membrane;GO:0016021//integral component of membrane	GO:0004601//peroxidase activity;GO:0005509//calcium ion binding;GO:0016491//oxidoreductase activity;GO:0046872//metal ion binding;GO:0050664//oxidoreductase activity, acting on NAD(P)H, oxygen as acceptor	GO:0055114//oxidation-reduction process;GO:0098869//cellular oxidant detoxification
Solyc08g075640.3	0.96	0.9	1.33	1.99	3.44	1.72	1.06333	2.38333	1.16439	0.00172941	0.0219574	RGA1	XP_019070725.1 LOW QUALITY PROTEIN: putative disease resistance protein RGA3 [Solanum lycopersicum]	-	-	-	-	-	GO:0005515//protein binding;GO:0043531//ADP binding	-
Solyc11g013500.1	3.17	2.47	2.7	0.78	0.91	0.87	2.78	0.853333	-1.7039	0.00173717	0.0220267	--	XP_010312805.1 uncharacterized protein LOC104644498 [Solanum lycopersicum]	-	-	-	-	GO:0048046//apoplast	-	-
Solyc04g071150.3	16.85	8.48	9.81	5.69	3.7	6.87	11.7133	5.42	-1.11179	0.00174476	0.0220937	CYP707A3	XP_004237776.1 abscisic acid 8'-hydroxylase 3 [Solanum lycopersicum]	-	-	-	-	GO:0016021//integral component of membrane	GO:0004497//monooxygenase activity;GO:0005506//iron ion binding;GO:0016705//oxidoreductase activity, acting on paired donors, with incorporation or reduction of molecular oxygen;GO:0020037//heme binding	GO:0007275//multicellular organism development;GO:0010268//brassinosteroid homeostasis;GO:0016125//sterol metabolic process;GO:0016132//brassinosteroid biosynthetic process;GO:0055114//oxidation-reduction process
Solyc03g064030.3	21.92	20.96	25.5	44.08	134.13	31.31	22.7933	69.84	1.61544	0.00174684	0.0221055	Abhd18	XP_004234845.1 protein ABHD18 [Solanum lycopersicum]	-	-	-	-	-	-	-
Solyc07g063000.3	0.38	0.65	0.35	1.06	1.16	0.95	0.46	1.05667	1.19981	0.00175238	0.022161	PSKR2	XP_004244239.1 phytosulfokine receptor 2 [Solanum lycopersicum]	-	-	-	-	-	GO:0004672//protein kinase activity;GO:0005515//protein binding;GO:0005524//ATP binding	GO:0006468//protein phosphorylation
Solyc02g069830.3	5.62	5.7	5.5	10.39	36.16	8.19	5.60667	18.2467	1.70242	0.0017612	0.0222579	ATHB-14	XP_004233170.1 homeobox-leucine zipper protein ATHB-14 isoform X2 [Solanum lycopersicum]	-	-	-	-	-	GO:0003677//DNA binding;GO:0008289//lipid binding	-
Solyc05g009120.3	11.96	7.02	11.08	49.43	12.32	24.3	10.02	28.6833	1.51733	0.00176519	0.0222817	BC10	XP_004238911.1 uncharacterized protein LOC101249358 [Solanum lycopersicum]	-	-	-	-	GO:0016020//membrane	-	-
Solyc10g012430.3	1.21	2.38	3.33	18.35	4.27	4.54	2.30667	9.05333	1.97264	0.00176558	0.0222817	SPPL4	XP_004248045.1 signal peptide peptidase-like 4 isoform X1 [Solanum lycopersicum]	-	-	-	-	GO:0005765//lysosomal membrane;GO:0016021//integral component of membrane;GO:0030660//Golgi-associated vesicle membrane;GO:0071458//integral component of cytoplasmic side of endoplasmic reticulum membrane;GO:0071556//integral component of lumenal side of endoplasmic reticulum membrane	GO:0004190//aspartic-type endopeptidase activity;GO:0042500//aspartic endopeptidase activity, intramembrane cleaving	GO:0033619//membrane protein proteolysis
Solyc01g079880.3	655.88	428.77	498.23	804.33	1730.36	861.71	527.627	1132.13	1.10145	0.0017671	0.0222817	TSJT1	XP_004229428.1 stem-specific protein TSJT1 [Solanum lycopersicum]	-	-	-	-	-	-	-
Solyc02g036260.3	0.25	0.24	0.42	0.71	0.69	0.87	0.303333	0.756667	1.31875	0.00176968	0.0222817	CSC1	XP_010315702.1 calcium permeable stress-gated cation channel 1-like [Solanum lycopersicum]	-	-	-	-	GO:0016020//membrane	-	-
Solyc06g068900.3	0.35	0.06	0.47	3.2	2.48	0.45	0.293333	2.04333	2.80031	0.00177121	0.0222817	NUDT17	XP_004241659.1 nudix hydrolase 18, mitochondrial-like [Solanum lycopersicum]	-	-	-	-	-	GO:0016787//hydrolase activity	-
Solyc09g097980.3	0.78	0.85	1.04	0	0.22	0	0.89	0.0733333	-3.60126	0.00177691	0.0223095	Os04g0338000	XP_004248016.1 auxin-induced protein PCNT115 [Solanum lycopersicum]	-	-	-	-	-	-	-
Solyc11g017474.1	0	0	0	1.32	0.35	0.88	0.001	0.85	9.73132	0.00179126	0.0224604	--	XP_010312840.1 uncharacterized protein LOC104644505 [Solanum lycopersicum]	-	-	-	-	-	-	-
Solyc12g095980.2	32.21	43.76	46.54	21.47	11.54	26.08	40.8367	19.6967	-1.05191	0.00179866	0.0225384	--	XP_004253095.1 NDR1/HIN1-like protein 6 [Solanum lycopersicum]	-	-	-	-	GO:0005886//plasma membrane;GO:0016021//integral component of membrane	-	-
Solyc12g096250.2	1.8	1.08	1.59	0.49	0.51	0.68	1.49	0.56	-1.41181	0.00181666	0.0227491	At3g50280	XP_004253191.2 uncharacterized acetyltransferase At3g50280-like isoform X1 [Solanum lycopersicum]	-	-	-	-	-	GO:0016747//transferase activity, transferring acyl groups other than amino-acyl groups	-
Solyc03g119570.2	1.79	2.08	2.63	1.24	0.6	1.18	2.16667	1.00667	-1.10589	0.00183219	0.0229138	CCR4-5	Carbon catabolite repressor protein 4 homolog 5 [Source:Projected from Arabidopsis thaliana (AT1G73875) UniProtKB/Swiss-Prot;Acc:Q0WKY2]	-	-	-	-	-	-	-
Solyc10g044840.2	1.6	0.95	2.43	2.82	4.14	4.48	1.66	3.81333	1.19987	0.00183632	0.0229504	--	XP_004248838.1 uncharacterized protein LOC101259090 isoform X1 [Solanum lycopersicum]	-	-	-	-	-	-	-
Solyc04g008850.1	3.56	4.99	3.74	1.85	2.23	1.48	4.09667	1.85333	-1.14433	0.00184073	0.0229905	ASPG2	XP_004236867.1 protein ASPARTIC PROTEASE IN GUARD CELL 2-like [Solanum lycopersicum]	-	-	-	-	-	GO:0004190//aspartic-type endopeptidase activity	GO:0006508//proteolysis;GO:0030163//protein catabolic process
Solyc10g079910.2	0.82	0.97	0.68	0.23	0.08	0.27	0.823333	0.193333	-2.09039	0.00185042	0.0230815	UUAT1	XP_004249242.1 UDP-URONIC ACID TRANSPORTER 1-like [Solanum lycopersicum]	-	-	-	-	GO:0016021//integral component of membrane	-	-
Solyc04g051490.3	4.8	3.28	15.7	1.68	1.66	3.25	7.92667	2.19667	-1.8514	0.00185329	0.0231024	PCMP-H81	XP_004237632.1 putative pentatricopeptide repeat-containing protein At5g52630 [Solanum lycopersicum]	-	-	-	-	-	GO:0003677//DNA binding;GO:0004518//nuclease activity;GO:0005515//protein binding;GO:0008270//zinc ion binding	-
Solyc02g079190.3	7.62	2.68	3.4	6.22	35.21	12.5	4.56667	17.9767	1.97691	0.00186793	0.0232395	TIR1	XP_004232795.1 protein AUXIN SIGNALING F-BOX 2 [Solanum lycopersicum]	Environmental Information Processing	Signal transduction	ko04075//Plant hormone signal transduction	K14485	-	GO:0005515//protein binding	-
Solyc07g051840.3	2	4.06	4.49	7.6	5.37	11.07	3.51667	8.01333	1.18819	0.00187093	0.0232618	WRKY6	XP_004243486.1 probable WRKY transcription factor 31 [Solanum lycopersicum]	-	-	-	-	-	-	-
Solyc02g090360.3	678.56	1079.25	731.83	452.56	94.61	182.27	829.88	243.147	-1.77108	0.00187441	0.0232901	Bp10	XP_004232058.1 L-ascorbate oxidase homolog [Solanum lycopersicum]	-	-	-	-	GO:0009505//plant-type cell wall;GO:0009506//plasmodesma	GO:0005507//copper ion binding;GO:0016491//oxidoreductase activity;GO:0016722//oxidoreductase activity, oxidizing metal ions	GO:0055114//oxidation-reduction process
Solyc04g082820.3	12.06	8.94	9.14	3.46	6.02	3.89	10.0467	4.45667	-1.17268	0.00188808	0.0234143	--	KAF1876549.1 hypothetical protein Lal_00021263 [Lupinus albus]	-	-	-	-	-	-	-
Solyc12g007240.2	0.68	1.85	1.3	0.19	0.11	0.42	1.27667	0.24	-2.41128	0.00189326	0.0234332	SPEAR3	XP_004251618.1 protein SPEAR1-like [Solanum lycopersicum]	-	-	-	-	-	GO:0003700//DNA-binding transcription factor activity	-
Solyc05g012790.3	1.59	0.92	2.31	3.62	2.45	6.25	1.60667	4.10667	1.3539	0.00191334	0.0236361	PAT22	S-acyltransferase [Source:UniProtKB/TrEMBL;Acc:K4BY01]	-	-	-	-	GO:0005783//endoplasmic reticulum;GO:0005794//Golgi apparatus;GO:0016021//integral component of membrane	GO:0016409//palmitoyltransferase activity;GO:0019706//protein-cysteine S-palmitoyltransferase activity	GO:0006612//protein targeting to membrane;GO:0018230//peptidyl-L-cysteine S-palmitoylation
Solyc09g090350.3	4.57	2.28	5.93	8.71	33.89	6.72	4.26	16.44	1.94828	0.00191811	0.0236797	FAO1	Long-chain-alcohol oxidase [Source:UniProtKB/TrEMBL;Acc:K4CW61]	-	-	-	-	GO:0016020//membrane;GO:0043231//intracellular membrane-bounded organelle	GO:0016614//oxidoreductase activity, acting on CH-OH group of donors;GO:0046577//long-chain-alcohol oxidase activity;GO:0050660//flavin adenine dinucleotide binding	GO:0006066//alcohol metabolic process;GO:0055114//oxidation-reduction process
Solyc10g081320.1	92.54	191.37	142.77	79.65	36.47	62.5	142.227	59.54	-1.25626	0.00192749	0.0237497	CSA	NP_001335087.1 Myb-like DNA-binding family protein [Solanum lycopersicum]	-	-	-	-	GO:0005634//nucleus	GO:0000978//RNA polymerase II proximal promoter sequence-specific DNA binding;GO:0000981//DNA-binding transcription factor activity, RNA polymerase II-specific;GO:0003677//DNA binding	GO:0006355//regulation of transcription, DNA-templated;GO:0006357//regulation of transcription by RNA polymerase II
Solyc03g005310.3	1.73	1.54	2.56	3.75	14.74	3.42	1.94333	7.30333	1.91002	0.00196085	0.0241298	LFR	XP_004234024.1 armadillo repeat-containing protein LFR [Solanum lycopersicum]	-	-	-	-	GO:0016514//SWI/SNF complex;GO:0035060//brahma complex	-	GO:0006338//chromatin remodeling
Solyc03g006970.1	0.29	0.19	0.12	0.5	0.57	1.36	0.2	0.81	2.01792	0.00196279	0.0241381	SBT1.3	SBT2 protein [Source:UniProtKB/TrEMBL;Acc:P93205]	-	-	-	-	-	GO:0004252//serine-type endopeptidase activity;GO:0008233//peptidase activity;GO:0008236//serine-type peptidase activity;GO:0016787//hydrolase activity	GO:0006508//proteolysis
Solyc09g007720.3	0.79	0.87	0.85	0.41	0.14	0.36	0.836667	0.303333	-1.46375	0.00200312	0.0245555	--	-	-	-	-	-	-	-	-
Solyc02g077230.3	2.09	2.5	3.18	1.38	0.83	1.06	2.59	1.09	-1.24862	0.00201073	0.0246331	TAX1	XP_004232953.1 uncharacterized protein LOC101246784 [Solanum lycopersicum]	-	-	-	-	-	-	-
Solyc03g111680.3	0.28	0.2	0.38	0.36	1.09	1.49	0.286667	0.98	1.77341	0.00201934	0.0247069	At4g24790	XP_019068227.1 protein STICHEL-like 2 [Solanum lycopersicum]	-	-	-	-	GO:0005634//nucleus;GO:0005663//DNA replication factor C complex;GO:0009360//DNA polymerase III complex	GO:0003677//DNA binding;GO:0003887//DNA-directed DNA polymerase activity;GO:0005524//ATP binding	GO:0006260//DNA replication;GO:0006261//DNA-dependent DNA replication
Solyc12g008930.2	0	1.22	0.78	6.81	4.24	4.29	0.666667	5.11333	2.93923	0.00202892	0.0247769	BHLH41	XP_004251673.2 putative transcription factor bHLH041 [Solanum lycopersicum]	-	-	-	-	-	GO:0046983//protein dimerization activity	-
Solyc01g080020.2	46.69	27.17	34.67	56.74	141.19	61.33	36.1767	86.42	1.25631	0.0020534	0.0250508	GIP2	XP_004229435.1 basic 7S globulin [Solanum lycopersicum]	-	-	-	-	-	GO:0004190//aspartic-type endopeptidase activity	GO:0006508//proteolysis;GO:0030163//protein catabolic process
Solyc03g006840.3	0.04	0	0.02	0.3	0.09	0.62	0.02	0.336667	4.07325	0.00205658	0.0250508	--	NP_001359177.1 protein TONNEAU1 recruiting motif 25 [Solanum lycopersicum]	-	-	-	-	-	-	-
Solyc05g010080.3	2.08	1.23	1.89	0.68	0.78	1.09	1.73333	0.85	-1.02801	0.00205837	0.0250567	--	XP_015076914.1 lysine-rich arabinogalactan protein 19 [Solanum pennellii]	-	-	-	-	-	-	-
Solyc01g010720.3	0.86	0.61	1.24	2.02	1.36	2.72	0.903333	2.03333	1.17052	0.00206218	0.0250733	SCPL46	GAY61901.1 hypothetical protein CUMW_213580 [Citrus unshiu]	-	-	-	-	-	GO:0004185//serine-type carboxypeptidase activity	GO:0006508//proteolysis
Solyc02g078460.3	35.16	15.21	32.48	47.06	130.74	50.81	27.6167	76.2033	1.46431	0.00206234	0.0250733	AIRP2	NP_001333355.1 abscisic acid-insensitive RING protein 4-like [Solanum lycopersicum]	-	-	-	-	-	-	-
Solyc01g097330.3	5.24	4.51	8.31	8.6	16.66	11.77	6.02	12.3433	1.0359	0.00208166	0.0252443	CPRF2	XP_004230097.1 light-inducible protein CPRF2 [Solanum lycopersicum]	-	-	-	-	-	GO:0003700//DNA-binding transcription factor activity	GO:0006355//regulation of transcription, DNA-templated
Solyc01g056580.3	0	0	0.03	0.17	1.56	0.03	0.01	0.586667	5.87447	0.00209932	0.0254062	Os02g0134400	TMW84895.1 hypothetical protein EJD97_024170 [Solanum chilense]	Metabolism;Metabolism;Metabolism	Global and overview maps;Amino acid metabolism;Metabolism of cofactors and vitamins	ko01100//Metabolic pathways;ko00250//Alanine, aspartate and glutamate metabolism;ko00760//Nicotinate and nicotinamide metabolism	K00278;K00278;K00278	-	GO:0008734//L-aspartate oxidase activity;GO:0016491//oxidoreductase activity	GO:0009435//NAD biosynthetic process;GO:0055114//oxidation-reduction process
Solyc02g070910.2	3.43	4.78	4.18	20.05	8.06	5.64	4.13	11.25	1.44571	0.00211744	0.025549	FLS2	XP_004233867.2 LRR receptor-like serine/threonine-protein kinase FLS2 [Solanum lycopersicum]	Environmental Information Processing;Organismal Systems	Signal transduction;Environmental adaptation	ko04016//MAPK signaling pathway - plant;ko04626//Plant-pathogen interaction	K13420;K13420	-	GO:0004672//protein kinase activity;GO:0005515//protein binding;GO:0005524//ATP binding	GO:0006468//protein phosphorylation
Solyc08g068150.3	0.36	0.34	2.21	4.71	2.29	7.81	0.97	4.93667	2.34748	0.00216246	0.0260595	RD22	BURP domain protein RD22 [Source:Projected from Arabidopsis thaliana (AT5G25610) UniProtKB/Swiss-Prot;Acc:Q08298]	-	-	-	-	-	-	-
Solyc05g053890.2	0.22	0.77	0.68	1.16	1.99	2.09	0.556667	1.74667	1.64972	0.00216444	0.026067	UGT92A1	XP_004240208.2 UDP-glycosyltransferase 73C6-like [Solanum lycopersicum]	-	-	-	-	-	GO:0008194//UDP-glycosyltransferase activity	-
Solyc07g054060.3	9.12	2.52	3.05	1.49	1.72	0.85	4.89667	1.35333	-1.85528	0.00217377	0.0261466	--	TMW89343.1 hypothetical protein EJD97_017314 [Solanum chilense]	-	-	-	-	-	-	-
Solyc06g062920.3	21.59	57.34	90.1	22.95	17.98	14.3	56.3433	18.41	-1.61376	0.00217839	0.0261857	RIPK	Auxin-regulated dual specificity cytosolic kinase [Source:UniProtKB/TrEMBL;Acc:Q94FU1]	-	-	-	-	-	GO:0004672//protein kinase activity;GO:0005524//ATP binding;GO:0016301//kinase activity	GO:0006468//protein phosphorylation;GO:0016310//phosphorylation
Solyc03g007150.3	0.43	0.72	0.51	1.32	1.4	1.59	0.553333	1.43667	1.3765	0.00218834	0.0262724	AHL3	XP_004234164.1 AT-hook motif nuclear-localized protein 1 isoform X1 [Solanum lycopersicum]	-	-	-	-	-	GO:0003680//AT DNA binding	-
MSTRG.16064	3.8	4.68	4	2.12	1.9	1.5	4.16	1.84	-1.17688	0.00219928	0.0263708	--	Ulp1 protease family, C-terminal catalytic domain containing protein [Solanum demissum]	-	-	-	-	-	-	-
Solyc02g031940.2	3.99	2.08	1.69	0.93	0.12	0.13	2.58667	0.393333	-2.71727	0.00222062	0.0265769	--	XP_015064466.1 pathogen-related protein-like [Solanum pennellii]	-	-	-	-	-	-	-
Solyc01g097270.3	0.16	0.31	0.43	1.07	0.68	1.39	0.3	1.04667	1.80277	0.00222371	0.0265817	WIN2	Hevein-like preproprotein [Source:Projected from Arabidopsis thaliana (AT3G04720) UniProtKB/Swiss-Prot;Acc:P43082]	-	-	-	-	-	GO:0004540//ribonuclease activity;GO:0008061//chitin binding	GO:0006952//defense response;GO:0042742//defense response to bacterium;GO:0050832//defense response to fungus;GO:0090501//RNA phosphodiester bond hydrolysis
MSTRG.4453	2.07	1.8	1.72	14.98	2.82	3.4	1.86333	7.06667	1.92314	0.00223237	0.0266676	--	-	-	-	-	-	-	-	-
Solyc07g043170.3	4.3	2.59	2.38	0.64	0.65	1.79	3.09	1.02667	-1.58964	0.00224735	0.0267966	GT6	XP_004243651.1 UDP-glucose flavonoid 3-O-glucosyltransferase 6 [Solanum lycopersicum]	-	-	-	-	-	GO:0008194//UDP-glycosyltransferase activity	-
Solyc01g074040.2	16.19	16.89	32.64	8.53	7.35	14.08	21.9067	9.98667	-1.13329	0.00226315	0.0269682	BGLU12	CBI24830.3 unnamed protein product, partial [Vitis vinifera]	Metabolism;Metabolism;Metabolism;Metabolism;Metabolism	Global and overview maps;Global and overview maps;Biosynthesis of other secondary metabolites;Carbohydrate metabolism;Metabolism of other amino acids	ko01100//Metabolic pathways;ko01110//Biosynthesis of secondary metabolites;ko00940//Phenylpropanoid biosynthesis;ko00500//Starch and sucrose metabolism;ko00460//Cyanoamino acid metabolism	K01188;K01188;K01188;K01188;K01188	-	GO:0004553//hydrolase activity, hydrolyzing O-glycosyl compounds;GO:0016787//hydrolase activity	GO:0005975//carbohydrate metabolic process
Solyc06g076850.3	56.38	53.14	40.08	50.73	133.99	170.76	49.8667	118.493	1.24866	0.00226711	0.0269986	--	XP_004241173.1 uncharacterized protein LOC101258865 [Solanum lycopersicum]	-	-	-	-	-	GO:0005515//protein binding	-
Solyc02g092290.3	9.35	6.36	8.12	13.35	61.06	11.98	7.94333	28.7967	1.85809	0.00227368	0.0270448	At2g04230	XP_004231931.1 putative F-box protein At1g49610 [Solanum lycopersicum]	-	-	-	-	-	GO:0005515//protein binding	-
Solyc07g043120.2	15.28	10.47	15.52	5.36	4.24	10.17	13.7567	6.59	-1.06178	0.00227967	0.027081	GT3	XP_004243654.1 anthocyanidin 3-O-glucosyltransferase 2 [Solanum lycopersicum]	-	-	-	-	-	GO:0008194//UDP-glycosyltransferase activity	-
Solyc07g055940.2	1.53	3.13	2.33	0.61	0.89	0.84	2.33	0.78	-1.57878	0.00229402	0.0272178	--	XP_004243232.1 uncharacterized protein LOC101256013 [Solanum lycopersicum]	-	-	-	-	-	-	-
Solyc06g064840.3	6.94	3.64	5.11	1.53	2.97	1.19	5.23	1.89667	-1.46334	0.00229704	0.0272367	AGL11	XP_004241906.1 agamous-like MADS-box protein AGL11 isoform X1 [Solanum lycopersicum]	-	-	-	-	GO:0005634//nucleus	GO:0000977//RNA polymerase II regulatory region sequence-specific DNA binding;GO:0003677//DNA binding;GO:0003700//DNA-binding transcription factor activity;GO:0046983//protein dimerization activity	GO:0006355//regulation of transcription, DNA-templated;GO:0045944//positive regulation of transcription by RNA polymerase II
Solyc12g010050.2	0.34	0.57	0.58	0.88	1.21	1.51	0.496667	1.2	1.27268	0.00229973	0.0272518	guaA	XP_004251752.1 uncharacterized protein LOC101267869 isoform X1 [Solanum lycopersicum]	Genetic Information Processing	Replication and repair	ko03410//Base excision repair	K01246	-	GO:0003824//catalytic activity;GO:0008725//DNA-3-methyladenine glycosylase activity	GO:0006281//DNA repair;GO:0006284//base-excision repair
Solyc01g087840.3	1.59	2.22	1.76	0.38	0.38	1.17	1.85667	0.643333	-1.52908	0.00231506	0.0273841	sbt3	NP_001317298.1 serine protease precursor [Solanum lycopersicum]	-	-	-	-	-	GO:0004252//serine-type endopeptidase activity;GO:0008236//serine-type peptidase activity	GO:0006508//proteolysis
Solyc10g080210.2	1.86	0.34	0.32	0.12	0	0.08	0.84	0.0666667	-3.65535	0.00231517	0.0273841	PG2	Polygalacturonase-2 [Source:UniProtKB/Swiss-Prot;Acc:P05117]	Metabolism;Metabolism	Global and overview maps;Carbohydrate metabolism	ko01100//Metabolic pathways;ko00040//Pentose and glucuronate interconversions	K01184;K01184	GO:0005576//extracellular region;GO:0005618//cell wall;GO:0048046//apoplast	GO:0004650//polygalacturonase activity;GO:0016787//hydrolase activity;GO:0016798//hydrolase activity, acting on glycosyl bonds	GO:0005975//carbohydrate metabolic process;GO:0008152//metabolic process;GO:0009835//fruit ripening;GO:0009901//anther dehiscence;GO:0010047//fruit dehiscence;GO:0045490//pectin catabolic process;GO:0071555//cell wall organization
Solyc08g068070.3	20.82	16.48	14.53	29.79	123.28	26.66	17.2767	59.91	1.79397	0.00231855	0.0273902	GLB3	XP_004245251.1 two-on-two hemoglobin-3 [Solanum lycopersicum]	-	-	-	-	-	GO:0019825//oxygen binding;GO:0020037//heme binding	GO:0015671//oxygen transport
Solyc10g011910.3	0.12	1.32	0.29	17.29	0.71	2.26	0.576667	6.75333	3.54979	0.00234	0.0275659	WRKY22	XP_004248063.1 WRKY transcription factor 22-like [Solanum lycopersicum]	Environmental Information Processing;Organismal Systems	Signal transduction;Environmental adaptation	ko04016//MAPK signaling pathway - plant;ko04626//Plant-pathogen interaction	K13425;K13425	GO:0005634//nucleus	GO:0003700//DNA-binding transcription factor activity;GO:0043565//sequence-specific DNA binding;GO:0044212//transcription regulatory region DNA binding	GO:0006355//regulation of transcription, DNA-templated
Solyc04g050040.3	9.92	7.49	9.51	13.74	39.23	14.49	8.97333	22.4867	1.32535	0.0023406	0.0275659	SAMC2	XP_004237518.1 mitochondrial substrate carrier family protein C isoform X1 [Solanum lycopersicum]	-	-	-	-	GO:0005743//mitochondrial inner membrane;GO:0009941//chloroplast envelope;GO:0016021//integral component of membrane	GO:0000095//S-adenosyl-L-methionine transmembrane transporter activity;GO:0005509//calcium ion binding	-
Solyc01g108110.3	7.36	6.15	7.47	11.11	33.82	10.97	6.99333	18.6333	1.41383	0.00238053	0.0278893	FUT11	XP_004230780.1 glycoprotein 3-alpha-L-fucosyltransferase A-like [Solanum lycopersicum]	Metabolism;Metabolism	Global and overview maps;Glycan biosynthesis and metabolism	ko01100//Metabolic pathways;ko00513//Various types of N-glycan biosynthesis	K00753;K00753	GO:0016020//membrane	GO:0008417//fucosyltransferase activity	GO:0006486//protein glycosylation
Solyc04g082970.3	7.07	12.59	15.65	5.8	4.5	6.62	11.77	5.64	-1.06135	0.00238393	0.0279051	--	XP_025886695.1 uncharacterized protein LOC101248099, partial [Solanum lycopersicum]	-	-	-	-	-	-	-
Solyc06g053970.3	0.49	1.17	0.45	0.07	0.06	0.06	0.703333	0.0633333	-3.47317	0.00238708	0.0279249	EPFL4	XP_015165645.1 PREDICTED: EPIDERMAL PATTERNING FACTOR-like protein 4 isoform X2 [Solanum tuberosum]	-	-	-	-	-	-	GO:0010374//stomatal complex development
Solyc02g072100.3	5.59	6.72	6.78	2.6	1.9	4.56	6.36333	3.02	-1.07523	0.00239053	0.0279329	ubtd1	XP_004233078.1 ubiquitin domain-containing protein 1 [Solanum lycopersicum]	-	-	-	-	-	-	-
Solyc03g019640.1	0.41	0.49	0.36	0.1	0.11	0.1	0.42	0.103333	-2.02308	0.00239212	0.0279329	dnaJ	TMW97054.1 hypothetical protein EJD97_006294 [Solanum chilense]	-	-	-	-	-	-	-
Solyc07g041070.3	0.94	0.57	1.71	3.03	1.75	3.57	1.07333	2.78333	1.37472	0.00239772	0.0279785	--	XP_010324025.1 pollen-specific leucine-rich repeat extensin-like protein 1 [Solanum lycopersicum]	-	-	-	-	GO:0016021//integral component of membrane	-	-
Solyc10g005950.3	1.08	1.92	1.53	28.61	2.96	1.31	1.51	10.96	2.85963	0.00239895	0.0279785	NUDT2	XP_004248336.1 nudix hydrolase 2 [Solanum lycopersicum]	-	-	-	-	-	GO:0016787//hydrolase activity;GO:0035529//NADH pyrophosphatase activity;GO:0047631//ADP-ribose diphosphatase activity;GO:0051287//NAD binding	-
Solyc08g077460.3	30.83	18.1	18.69	33.62	68.05	39.78	22.54	47.15	1.06477	0.00240326	0.0280118	BRG1	XP_004245850.1 BOI-related E3 ubiquitin-protein ligase 1 [Solanum lycopersicum]	-	-	-	-	-	GO:0004842//ubiquitin-protein transferase activity	-
Solyc11g013300.2	0.8	0.53	0.84	1.51	2.02	1.54	0.723333	1.69	1.22429	0.00241835	0.0281364	At1g75040	XP_004250343.2 pathogenesis-related protein 5 [Solanum lycopersicum]	-	-	-	-	GO:0016021//integral component of membrane	-	-
Solyc07g006830.3	42.27	35.71	43.31	72.02	161.19	54.37	40.43	95.86	1.2455	0.00242779	0.0282291	CBP60B	XP_010323248.2 calmodulin-binding protein 60 D [Solanum lycopersicum]	-	-	-	-	-	GO:0005516//calmodulin binding	-
Solyc04g006960.3	0.57	0.32	0.81	1.15	1.41	1.31	0.566667	1.29	1.1868	0.00243107	0.0282501	ABCG21	ABC transporter G family member 21 [Source:Projected from Arabidopsis thaliana (AT3G25620) UniProtKB/Swiss-Prot;Acc:Q7XA72]	-	-	-	-	GO:0005886//plasma membrane;GO:0016020//membrane;GO:0016021//integral component of membrane	GO:0005524//ATP binding;GO:0016887//ATPase activity;GO:0042626//ATPase activity, coupled to transmembrane movement of substances	GO:0055085//transmembrane transport
Solyc02g092537.1	5.96	8.68	5.54	3.31	0.8	2.29	6.72667	2.13333	-1.65678	0.00245947	0.0285456	--	-	-	-	-	-	-	-	-
Solyc09g065610.2	69.99	90.87	92.08	54.53	31.45	23.62	84.3133	36.5333	-1.20655	0.00247215	0.0286408	LFG4	XP_015086331.1 protein LIFEGUARD 2-like [Solanum pennellii]	-	-	-	-	GO:0016021//integral component of membrane	-	-
Solyc02g090545.1	0.2	0.28	0.56	1.16	0.82	0.82	0.346667	0.933333	1.42884	0.00247464	0.0286524	ACA8	XP_015064915.1 calcium-transporting ATPase 12, plasma membrane-type-like, partial [Solanum pennellii]	-	-	-	-	-	GO:0000166//nucleotide binding	-
Solyc04g078470.3	0.7	1.08	1.28	2	1.83	2.58	1.02	2.13667	1.06679	0.00247914	0.0286868	CYCD3-3	CycD3;3 protein [Source:UniProtKB/TrEMBL;Acc:Q9SMD4]	Environmental Information Processing	Signal transduction	ko04075//Plant hormone signal transduction	K14505	GO:0000307//cyclin-dependent protein kinase holoenzyme complex;GO:0005634//nucleus;GO:0005737//cytoplasm	GO:0016538//cyclin-dependent protein serine/threonine kinase regulator activity;GO:0019901//protein kinase binding	GO:0000079//regulation of cyclin-dependent protein serine/threonine kinase activity;GO:0000278//mitotic cell cycle;GO:0006468//protein phosphorylation;GO:0007049//cell cycle;GO:0007088//regulation of mitotic nuclear division;GO:0008284//positive regulation of cell proliferation;GO:0044772//mitotic cell cycle phase transition;GO:0045787//positive regulation of cell cycle;GO:0051301//cell division
Solyc12g010920.2	0.18	0.33	0.72	1.26	14.81	0.3	0.41	5.45667	3.73432	0.0024806	0.0286868	At3g01570	Oleosin [Source:UniProtKB/TrEMBL;Acc:K4DCH8]	-	-	-	-	GO:0012511//monolayer-surrounded lipid storage body;GO:0016021//integral component of membrane	-	GO:0010344//seed oilbody biogenesis;GO:0019915//lipid storage;GO:0050826//response to freezing
Solyc06g063260.3	0.36	0.31	0.13	0.95	1	0.63	0.266667	0.86	1.6893	0.00248321	0.0286987	MNS1	XP_004242262.1 mannosyl-oligosaccharide 1,2-alpha-mannosidase MNS1-like isoform X1 [Solanum lycopersicum]	Metabolism;Genetic Information Processing;Metabolism;Metabolism	Global and overview maps;Folding, sorting and degradation;Glycan biosynthesis and metabolism;Glycan biosynthesis and metabolism	ko01100//Metabolic pathways;ko04141//Protein processing in endoplasmic reticulum;ko00510//N-Glycan biosynthesis;ko00513//Various types of N-glycan biosynthesis	K01230;K01230;K01230;K01230	GO:0016020//membrane	GO:0004571//mannosyl-oligosaccharide 1,2-alpha-mannosidase activity;GO:0005509//calcium ion binding	GO:0005975//carbohydrate metabolic process
Solyc02g093250.3	10.5	13.94	30.17	7.78	4.28	8.37	18.2033	6.81	-1.41848	0.00248462	0.0286987	CCOAOMT	XP_004231856.1 caffeoyl-CoA O-methyltransferase [Solanum lycopersicum]	Metabolism;Metabolism;Metabolism;Metabolism;Metabolism	Global and overview maps;Global and overview maps;Biosynthesis of other secondary metabolites;Biosynthesis of other secondary metabolites;Biosynthesis of other secondary metabolites	ko01100//Metabolic pathways;ko01110//Biosynthesis of secondary metabolites;ko00940//Phenylpropanoid biosynthesis;ko00941//Flavonoid biosynthesis;ko00945//Stilbenoid, diarylheptanoid and gingerol biosynthesis	K00588;K00588;K00588;K00588;K00588	-	GO:0008168//methyltransferase activity;GO:0008171//O-methyltransferase activity;GO:0008757//S-adenosylmethionine-dependent methyltransferase activity;GO:0016740//transferase activity;GO:0042409//caffeoyl-CoA O-methyltransferase activity	GO:0009699//phenylpropanoid biosynthetic process;GO:0009809//lignin biosynthetic process;GO:0032259//methylation
Solyc07g032740.3	93.94	82.83	97.75	180.2	778.07	102.09	91.5067	353.453	1.94957	0.00251563	0.0289523	Os01g0760600	NP_001308263.1 aspartate aminotransferase, cytoplasmic [Solanum lycopersicum]	Metabolism;Metabolism;Metabolism;Metabolism;Metabolism;Metabolism;Metabolism;Metabolism;Metabolism;Metabolism;Metabolism;Metabolism;Metabolism;Metabolism;Metabolism	Global and overview maps;Global and overview maps;Global and overview maps;Global and overview maps;Amino acid metabolism;Energy metabolism;Amino acid metabolism;Amino acid metabolism;Global and overview maps;Amino acid metabolism;Amino acid metabolism;Amino acid metabolism;Amino acid metabolism;Biosynthesis of other secondary metabolites;Biosynthesis of other secondary metabolites	ko01100//Metabolic pathways;ko01110//Biosynthesis of secondary metabolites;ko01200//Carbon metabolism;ko01230//Biosynthesis of amino acids;ko00270//Cysteine and methionine metabolism;ko00710//Carbon fixation in photosynthetic organisms;ko00330//Arginine and proline metabolism;ko00360//Phenylalanine metabolism;ko01210//2-Oxocarboxylic acid metabolism;ko00250//Alanine, aspartate and glutamate metab…	K14454;K14454;K14454;K14454;K14454;K14454;K14454;K14454;K14454;K14454;K14454;K14454;K14454;K14454;K14454	-	GO:0003824//catalytic activity;GO:0008483//transaminase activity;GO:0030170//pyridoxal phosphate binding	GO:0006520//cellular amino acid metabolic process;GO:0009058//biosynthetic process
Solyc10g061960.2	14.52	13.8	20.04	32.18	148.34	17.88	16.12	66.1333	2.03653	0.00251766	0.0289584	--	XP_004248983.1 uncharacterized protein LOC101257910 [Solanum lycopersicum]	-	-	-	-	GO:0016021//integral component of membrane	-	-
Solyc08g079700.2	191.06	192.13	302.15	447.09	748.46	302.71	228.447	499.42	1.1284	0.0025264	0.0290415	SAP7	XP_010325448.1 zinc finger A20 and AN1 domain-containing stress-associated protein 1 [Solanum lycopersicum]	-	-	-	-	-	GO:0003677//DNA binding;GO:0008270//zinc ion binding;GO:0046872//metal ion binding	-
Solyc09g010568.1	1.06	0.79	0.65	0.19	0.08	0.31	0.833333	0.193333	-2.1078	0.00253856	0.0291638	--	-	-	-	-	-	-	-	-
Solyc12g042240.2	5.68	6.49	6.17	2.85	1.83	4.08	6.11333	2.92	-1.06599	0.00254514	0.029187	NPF8.3	TMW84129.1 hypothetical protein EJD97_025745 [Solanum chilense]	-	-	-	-	GO:0016020//membrane	GO:0022857//transmembrane transporter activity	GO:0006857//oligopeptide transport;GO:0055085//transmembrane transport
Solyc12g008530.2	4.47	4.18	2.47	7.76	11.9	5.74	3.70667	8.46667	1.19167	0.00255516	0.0292011	PME53	Pectinesterase [Source:UniProtKB/TrEMBL;Acc:K4DBU1]	Metabolism;Metabolism	Global and overview maps;Carbohydrate metabolism	ko01100//Metabolic pathways;ko00040//Pentose and glucuronate interconversions	K01051;K01051	GO:0005618//cell wall;GO:0005737//cytoplasm	GO:0030599//pectinesterase activity;GO:0045330//aspartyl esterase activity	GO:0042545//cell wall modification;GO:0045490//pectin catabolic process
Solyc07g008107.1	1.03	2.26	2.12	0.31	0.13	0.29	1.80333	0.243333	-2.88966	0.0025555	0.0292011	At2g25060	XP_010323477.1 stellacyanin-like [Solanum lycopersicum]	-	-	-	-	-	GO:0009055//electron transfer activity	-
Solyc09g082210.3	56.44	31.32	42.31	70.86	247.28	68.28	43.3567	128.807	1.57088	0.00259163	0.0295261	At2g32040	TKR63927.1 integral membrane transporter family protein [Populus alba]	-	-	-	-	GO:0016021//integral component of membrane	-	-
Solyc05g014230.3	0.38	0.78	1.13	1.73	1.96	2.36	0.763333	2.01667	1.40159	0.0025985	0.0295868	AIRP2	XP_004239169.1 E3 ubiquitin-protein ligase AIRP2 [Solanum lycopersicum]	-	-	-	-	-	-	-
Solyc03g123610.3	55.83	57.96	66.33	106.72	402.43	78.76	60.04	195.97	1.70664	0.00260221	0.0296115	ALAAT2	XP_010318451.1 alanine aminotransferase 2 [Solanum lycopersicum]	Metabolism;Metabolism;Metabolism;Metabolism;Metabolism;Metabolism;Metabolism	Global and overview maps;Global and overview maps;Global and overview maps;Energy metabolism;Global and overview maps;Amino acid metabolism;Amino acid metabolism	ko01100//Metabolic pathways;ko01200//Carbon metabolism;ko01230//Biosynthesis of amino acids;ko00710//Carbon fixation in photosynthetic organisms;ko01210//2-Oxocarboxylic acid metabolism;ko00250//Alanine, aspartate and glutamate metabolism;ko00220//Arginine biosynthesis	K00814;K00814;K00814;K00814;K00814;K00814;K00814	-	GO:0003824//catalytic activity;GO:0030170//pyridoxal phosphate binding	GO:0009058//biosynthetic process
Solyc08g067490.1	0.84	0.49	1.07	0	0.14	0	0.8	0.0466667	-4.09954	0.00263449	0.0298726	--	TMW85078.1 hypothetical protein EJD97_023831 [Solanum chilense]	-	-	-	-	GO:0016021//integral component of membrane	GO:0008270//zinc ion binding	-
Solyc01g067510.3	4.09	5.87	2.84	0.75	0.63	2.53	4.26667	1.30333	-1.7109	0.00264558	0.0299629	ACR4	XP_025886421.1 proline-rich receptor-like protein kinase PERK15 isoform X1 [Solanum lycopersicum]	-	-	-	-	GO:0005886//plasma membrane;GO:0016021//integral component of membrane	GO:0004672//protein kinase activity;GO:0004675//transmembrane receptor protein serine/threonine kinase activity;GO:0005524//ATP binding	GO:0006468//protein phosphorylation
Solyc09g055900.3	1.35	1.96	0.88	2.77	2.94	3.17	1.39667	2.96	1.08361	0.002691	0.0304056	LOX1.6	XP_010326261.1 linoleate 9S-lipoxygenase-like [Solanum lycopersicum]	Metabolism;Metabolism;Metabolism;Metabolism	Global and overview maps;Global and overview maps;Lipid metabolism;Lipid metabolism	ko01100//Metabolic pathways;ko01110//Biosynthesis of secondary metabolites;ko00592//alpha-Linolenic acid metabolism;ko00591//Linoleic acid metabolism	K00454;K00454;K00454;K00454	-	GO:0016491//oxidoreductase activity;GO:0016702//oxidoreductase activity, acting on single donors with incorporation of molecular oxygen, incorporation of two atoms of oxygen;GO:0046872//metal ion binding	GO:0055114//oxidation-reduction process
Solyc10g083330.1	5.92	8.82	8.04	1.96	1.65	5.03	7.59333	2.88	-1.39866	0.00272222	0.0307402	--	XP_004249438.1 uncharacterized protein LOC101257619 [Solanum lycopersicum]	-	-	-	-	-	-	-
Solyc04g073960.3	5.92	2.04	7.83	1.47	2.06	1.83	5.26333	1.78667	-1.55871	0.00274467	0.0309574	--	XP_004237900.1 thiamine pathway transporter THI73 isoform X1 [Solanum lycopersicum]	-	-	-	-	GO:0016021//integral component of membrane	GO:0022857//transmembrane transporter activity	GO:0055085//transmembrane transport
Solyc01g079940.3	0.96	2.57	1.94	3.59	31.52	1.74	1.82333	12.2833	2.75205	0.00276413	0.0311313	GIP2	XP_004229430.1 basic 7S globulin [Solanum lycopersicum]	-	-	-	-	-	GO:0004190//aspartic-type endopeptidase activity	GO:0006508//proteolysis;GO:0030163//protein catabolic process
Solyc10g011815.1	7.53	9.25	8.01	4.58	2.67	4.05	8.26333	3.76667	-1.13344	0.00277096	0.0311806	sld1	XP_004248068.1 delta(8)-fatty-acid desaturase [Solanum lycopersicum]	-	-	-	-	-	-	-
Solyc02g069430.3	0.1	0.13	0.17	0.54	0.24	0.82	0.133333	0.533333	2	0.00277598	0.0312041	ALA7	XP_004233200.2 probable phospholipid-transporting ATPase 4 [Solanum lycopersicum]	-	-	-	-	GO:0016021//integral component of membrane	GO:0000166//nucleotide binding;GO:0000287//magnesium ion binding;GO:0005524//ATP binding	GO:0015914//phospholipid transport
Solyc12g045020.2	0	0	0	0.42	0.07	0.32	0.001	0.27	8.07682	0.00278165	0.0312277	CYP71AU50	XP_004252382.1 cytochrome P450 CYP736A12 [Solanum lycopersicum]	-	-	-	-	GO:0016020//membrane	GO:0005506//iron ion binding;GO:0016705//oxidoreductase activity, acting on paired donors, with incorporation or reduction of molecular oxygen;GO:0016709//oxidoreductase activity, acting on paired donors, with incorporation or reduction of molecular oxygen, NAD(P)H as one donor, and incorporation of one atom of oxygen;GO:0020037//heme binding	GO:0055114//oxidation-reduction process
Solyc05g056420.3	0.07	0.15	0.08	0.4	0.32	0.19	0.1	0.303333	1.6009	0.00280182	0.0314357	DGK2	Diacylglycerol kinase [Source:UniProtKB/TrEMBL;Acc:K4C2W6]	Metabolism;Metabolism;Metabolism;Metabolism;Environmental Information Processing	Global and overview maps;Global and overview maps;Lipid metabolism;Lipid metabolism;Signal transduction	ko01100//Metabolic pathways;ko01110//Biosynthesis of secondary metabolites;ko00564//Glycerophospholipid metabolism;ko00561//Glycerolipid metabolism;ko04070//Phosphatidylinositol signaling system	K00901;K00901;K00901;K00901;K00901	GO:0005622//intracellular;GO:0016021//integral component of membrane	GO:0003951//NAD+ kinase activity;GO:0004143//diacylglycerol kinase activity;GO:0005524//ATP binding;GO:0016301//kinase activity	GO:0007165//signal transduction;GO:0007205//protein kinase C-activating G protein-coupled receptor signaling pathway;GO:0009611//response to wounding;GO:0035556//intracellular signal transduction;GO:0048364//root development;GO:0048366//leaf development
Solyc09g082980.3	79.63	46.58	34.69	15.72	26.42	28.64	53.6333	23.5933	-1.18475	0.00280479	0.0314374	--	XP_004247620.1 uncharacterized protein LOC101261455 [Solanum lycopersicum]	-	-	-	-	-	-	-
Solyc09g011640.3	0.11	0.94	1.69	0.05	0.08	0.13	0.913333	0.0866667	-3.39759	0.00280525	0.0314374	PRP1	GAV65461.1 GST_C domain-containing protein/GST_N_3 domain-containing protein [Cephalotus follicularis]	Metabolism;Metabolism	Global and overview maps;Metabolism of other amino acids	ko01100//Metabolic pathways;ko00480//Glutathione metabolism	K00799;K00799	-	GO:0005515//protein binding;GO:0016740//transferase activity	GO:0006749//glutathione metabolic process
Solyc04g050170.3	0.86	0.8	0.62	0.22	0.38	0.27	0.76	0.29	-1.38995	0.00281238	0.0314623	PXL1	Leucine-rich repeat receptor-like protein kinase PXL1 [Source:Projected from Arabidopsis thaliana (AT1G08590) UniProtKB/Swiss-Prot;Acc:Q9FRS6]	-	-	-	-	-	GO:0004672//protein kinase activity;GO:0005515//protein binding;GO:0005524//ATP binding	GO:0006468//protein phosphorylation
Solyc02g083540.3	9.49	5.96	7.15	9.28	22.2	15.55	7.53333	15.6767	1.05726	0.00281523	0.0314665	CNR13	XP_004232512.1 protein MID1-COMPLEMENTING ACTIVITY 1 [Solanum lycopersicum]	-	-	-	-	-	-	-
Solyc08g066160.3	23.63	22.06	22.87	40.39	98.29	31.19	22.8533	56.6233	1.30899	0.00281914	0.0314689	--	XP_010325064.1 early nodulin-93 [Solanum lycopersicum]	-	-	-	-	GO:0005739//mitochondrion;GO:0016021//integral component of membrane	-	-
Solyc08g068790.2	0.38	0.47	0.11	4.72	0.78	1.5	0.32	2.33333	2.86625	0.00281953	0.0314689	THT4	XP_015085427.1 tyramine N-feruloyltransferase 4/11-like [Solanum pennellii]	-	-	-	-	-	GO:0008080//N-acetyltransferase activity	-
[truncated: 142 more rows]

## Sheet: KEGG pathway
Table S5 Transcriptome information in E8::PpbZIP44 vs WT fruits
KEGG_A_class	KEGG_B_class	Pathway	WT-vs-OE-2 (252)	All (6361)	Pvalue	Qvalue	Pathway ID	Genes	K_IDs
[truncated: 95 more rows]
