# Supplementary material for: A pear S1-bZIP transcription factor PpbZIP44 modulates carbohydrate metabolism, amino acid, and flavonoid accumulation in fruits
Source: Hortic Res. 2023 Jul 21;10(8):uhad140. doi: 10.1093/hr/uhad140 (PMC10421730; doi:10.1093/hr/uhad140)
Supplement: Web_Material_uhad140 [file web_material_uhad140.zip › Supplementary Table S7.xlsx]

## Sheet: the promoter sequences of DEGs
Table S6 The promoter sequences of DEGs in E8::PpbZIP44 vs WT fruits
gene_id	annotation	transcript_id	chr	promoter_start	promoter_end	strand	G-box pos	seq
Solyc01g006510.3	Sorbitol related enzyme [Source:UniProtKB/TrEMBL;Acc:Q3C2L6]	Solyc01g006510.3.1	1	1091447	1093446	+	533,538;	TAAAGATTCCAACTTGGGTTCCAAAATCAAGAAACAAAGAGCACAAAAACTCAATATTTGCTTCAAAGGTGCTGTACAATATGCAGTTACAATAGTACCTTCTCAGTACAGACAAGAAATTGCACAATGATTATCGATTCCCCTAAATATTCCActttaataaaacgcagctctgtgcactaaaatcccactatgtgcgttatccgaggaagggctggaccaccagggtcaattgtacacaacattaccctcatacaggaggttttttttctttcacagctcaaaaacgtgagttcgtgatcatgtgacaacaactatactagctgggctggaccaccagggtcacttgtacacaacattaccctcatacaagaggttcttttctcttccacagctcaa…
Solyc01g006430.3	XP_004228665.1 delta(12)-fatty-acid desaturase FAD2 [Solanum lycopersicum]	Solyc01g006430.3.1	1	1038598	1040597	-		TAATAATAGTCGGCTAATTAAGGATTTTTTCTTAAAAAACCATTTATGTCAAATTAGATATGAATAAATAAATATAAACGAAAAAGAGTTTTATATATGTCTTCCCTCATCATCATAATATAATTTAATTTTCCATTTTCAACATATAAGAAAAGGACAAATATCTACTAAAACATTAAATAAATAAAGTATTTGAGATAAGAGGAATCAAACAAACTACCAAAGTAGACAAATGTTGTAAATAAATGATAAAATAATACCACTAAAATTTTCAATCATTTCTTTTAAATAAGTTTGGAGGTGATAAAACCAAAGAGAAAATATTTGTTATGGACAAAATATTCTAAATAATATTCAAACTATTTTCTAGTGCTTCACAAATTACAAGACACTCAAATG…
Solyc01g081250.3	RWR74843.1 putative glutathione S-transferase [Cinnamomum micranthum f. kanehirae]	Solyc01g081250.3.1	1	80363913	80365912	+		tacctcaataattgcaggagagaaatttgtatgaatactcaatgaactcatgttaattaatttatactaacaaatacttataacaataactttgtagaaagataacttaaaacatgtactcaaaataacaattaataacatcatcataaattaatgaccgtaaaaaaacataatatgatatgtaacaatagaataaaacagaaaggaaaaaatcaagttcactgaatgcatgatatcctcttaagaaaattattcttctctagtaaccgaggtttaaaggaacaaatccttcaagaataaaacgattctattcagagaaaattcctctatttaaaaaacaataaagggtagtgtcatcaaatatttattgtgtcttacggaaagtcacaactctttgaa…
Solyc01g110360.3	Fructose-bisphosphate aldolase [Source:UniProtKB/TrEMBL;Acc:K4B3P9]	Solyc01g110360.3.1	1	96996163	96998162	+		TTGAATGAAGTTTGCTTCTCTCTTTCTGTATGGTCAAATAGGGAGTATATTATTGAATCCTCATTCCCTTGATGCTTCTGTATGTTTAATTGTTGTCTTGCTCTTAGTAGTGACACTCACACCAAGCCTTTTAACTGATTTCATCAATTATAGGCAGTTCTAGTCTGCTACAACAGCTGAAGATATTCATCTGTCTCTGTGTTGCTTGGTATTATAATTGTTTAGGTTTGATCCTGAATATTTCCCCAGTGATGAATTGTTGATGCTAGTAATCCACTTTTTGCCATCTTTTTGTGGTTGAAACCTCAGTTTCATGACATTTGAAACCGTTGTATTGTGGTCTTATTTTAATTACTTGTGCTTGGAGTCATAAAATGTTTGTTGATGATTCCTGAAGGC…
Solyc01g107590.3	XP_004230734.1 probable cinnamyl alcohol dehydrogenase 1 [Solanum lycopersicum]	Solyc01g107590.3.1	1	94983426	94985425	+		ATCAAACTAAATATGTTAGGAGGGATAAATAATTCATAATATCTTTTAAATAATGTAATTGTGTATATATAAGAAAGTTTAAGCTTTCAATTCAATAATTATGTATATACATAGATTTTAAATTTCTTTAACACAAGACTAGAGGTTAACTTAATAAATAAATTCACCTTAAAATTTTAAATCTGTCACGATGTATACCGGGTGAATTTGTTTCTTACCTTCTTTTAGACGAACAGGGGGCAATCTCTTTCTATTATATTACCTAACTTTTAAGGACACAAAACCAAAATAAATAGAGTGAAATTTATAATCTACATTATTACTCCTATTATTTATTTATTTTaaaaaaataattgataaaaaaaCCTTACCTAAAAGGTGACGATCTAGTGACGCATC…
Solyc01g056580.3	TMW84895.1 hypothetical protein EJD97_024170 [Solanum chilense]	Solyc01g056580.3.1	1	54883561	54885560	+		ATTTAGCATAATAATCGAATAAATGAAGGGACAAAAAGTTGAATGATCATTTTCTAATTAGATCTCTTTGACTCTTTAATTAACAGAATTTTTGCACAGATATTCAATATAATTATGTATTACGGCGTCAATCTTGGGCCTTGTTTGGttttatttttatttttatttaCATGTGAAGCCCATATCCTCTTTATATGCTCCCTACCCACCTCCTTTAATTAAAATAATAAATTTGTTATTCATCTTTAAAtttttatttttttttAACTTTTATGGTTTAGATTCTGTCAAAAGCATATATCTTTCATGAGTATGTATCCTAACCACTAGAAAAATGATAAAATCCCTTCTTTAGCTTTTCTAAACTCTATATATACCCTACTTGCATTTGTTCATTTT…
Solyc01g074040.2	CBI24830.3 unnamed protein product, partial [Vitis vinifera]	Solyc01g074040.2.1	1	81238992	81240991	+		ACACATTTTTGTTCTAGCTTGCTAtttttttCCATTCAATAAATggaaaaatgatctgatatatatacttctcaattttatcatttagaataagataaaattttcgttataaaaatatttcatatatgtcgttactgttatataaatggctgacatatatgttatccttacaaaaggagttcacattgctctttatctaacggaagtaacaaaattagttttaaatttattttaactttaaaatttaaaataaattcatgtaggggtgtacatgattcttttagcaaaacttaaggtgtattttaattcttttatacataaattatttttcaacttttctgattatcattgtaaagaaaaaaataattaaaagacttattttttttatggctatattgt…
Solyc01g096670.3	Cytochrome P450 98A3 [Source:Projected from Arabidopsis thaliana (AT2G40890) UniProtKB/Swiss-Prot;Acc:O22203]	Solyc01g096670.3.1	1	87574615	87576614	+		AGCAAAGGAAGTTTCATATTATGACATGCAGTAGCTTTTAGCACGAAAACTATCATAGCAGGTACacaacgaattgggaaggatctgcctctgataccatgataGAAATGGACCTCATATTCTAGAGATATCAGGGTTCCAAAAAGGAGTAACACGATGAATCATAAAATACCAATCACTTGTCTTATGCTTTTACAAGACAAACTGTGTTGCTTCTCTTGATTAACTCGATTTTTCCCTGCCCCATGGCCTCTCACTTAGTTTAGGATCAATGTGCCTAGGATTCTGTCTAAAATTCTTCAGAATTACTAACAAGTTTGGTACAATATATGATGGGTGAAAGTATATATATCTTGGCAATTCACACTGAATCATCATTCTCTTTTGGCAGTTCTTAAG…
Solyc01g104860.3	Peroxidase 43 [Source:Projected from Arabidopsis thaliana (AT4G25980) UniProtKB/Swiss-Prot;Acc:Q9SZH2]	Solyc01g104860.3.1	1	93077464	93079463	+	1086,1091;	ATTTTTTAAAAACTAGCTGACTAAAAATATTTATTTTAGGAGTCTTTCATCGTTAAATATGGATGTCAAATACGTTATTGTTGACAAATTATGGCAGAGAATATCACATTCCCCTCAAATAAGTACTGATCACGTAAGAGATGCTTTACATGAAAGTTGTGTATCAATACTGTATAAATTTTAGGGCttttttttGGGCCCATCAATACCAAACTTAATTATTGAATGTTAGCTCAACTATATAAAATGTAgaaaaaattacttggacgaatgtcttttaataaataattattaatttttagcaatattttttcatttattattatttatagtaatatatgcaaaaattgcaatgtgtattaaaagtgaattaagtatgcatatatgtattatatttgt…
Solyc01g109180.3	Long chain acyl-CoA synthetase 2 [Source:Projected from Arabidopsis thaliana (AT1G49430) UniProtKB/Swiss-Prot;Acc:Q9XIA9]	Solyc01g109180.3.1	1	96137133	96139132	-	1670,1675;	aattttttctagctttatacaacagaagtatatatattgtgtttctgtttttgtataaagcgagaggaaaacatatatcttcttgctatacacataatattgcagcgaaataggtagtgaattatacaattgtgcattatacaattgcagtgaaataggatagcgaattatacaattacagcgaaataggccagcaaattatacacttgtatatgtatagcgaattatacagtttttatgtttgctatggagcgcaattatacaaagtttgctatagcatacaaatatgaattttttgtttgctatatgtgaaagttgccttaATAAATATGATGACTTTTAAATAAAATATATTTTTCCCTCAAATTTCTTACGTATAACAGTGaaaaatctcttata…
Solyc09g055900.3	XP_010326261.1 linoleate 9S-lipoxygenase-like [Solanum lycopersicum]	Solyc09g055900.3.1	9	46293769	46295768	+		CACGTAGATTAGGATAAAACTTGTGTGATGCATAGATATAAAATAATAATTATATATGCTTATACATACACTTTTGTTCCTCTATAACAATTCATATTAGTAATTTTAAATTAAAATATCCTTGTATTTTAAAATCCGCAGGCGGGCAAATTTAGTCACGTTAAGAATAGAAACAGATTTTGAATACTTTATTTTACATTTCTTGTGATAAAAATAGTAAAGATTTAATTTTGAAATAACAATAGGACCTTTAAATACTTAAACATGAAATATATTCTATCCTATTGTACTCATTCTATCCCCACAATCCCTTATATGTAGAGGCCTATAAATTCTTTAACACTAGACTAGTTAAAtttttttttGAAATGtatatatattatattatatGTTGAACCC…
Solyc09g009260.3	Fructose-bisphosphate aldolase [Source:UniProtKB/TrEMBL;Acc:K4CQV5]	Solyc09g009260.3.1	9	2645906	2647905	-		ATATTAATATATATGACTATTAACTAGTTGGTTAATTTAGTTGAAGTGGAGAAAAATTAATGGAGTGTTATATGACATAATAATATCTGTTAAAGTGAAAAGTAAGTTCAAAAAATAATTATAATACGAAATTATATGATGTTTATGAATTTTGGATGGGAAAATCTTATATACATACACAACATGAGTGTTTGCAAAATTTTGAAATATTAAAATGGTTTTATGACCATATAATATAGAAGTATTGAAATTGACCATATTCACTAAAAGATTTAAATTGAGGATCGATTATGATGGTTGAGTGATATTTTGCATTTGATTTATAAAATTATTCGATATGTATATGTAAACTTATGGTGAATGTATTGAAAGAGAACAAAATTGAACTAAAATCACATA…
Solyc09g091030.3	Beta-amylase [Source:Projected from Arabidopsis thaliana (AT3G23920) UniProtKB/TrEMBL;Acc:A0A178VNG4]	Solyc09g091030.3.1	9	70855970	70857969	+	780,785;929,934;1707,1712;1760,1765;1776,1781;	tctgtttctgttttgtataaagcgagagaaaattgtacatacacatgcaaaaatgtatatcttcgtgttatacacttaattatacaatttacaaacattttacttcaaatattgcagagaaaaagaccaacgaattatacaattgcgaattatacaattgcagtgaaatacagttatctccagctttatacaacagaaatgtatatattgtgtttctgtttttgtataaagcgagaaaaagatatatcttcttgctatacacttataattatgcaatatacatacattttaattcgattcaactgtatgcaaaacaaattatacaattgcagcgaaataggccagcaaattatacaatttagaacagcgaattatacaattatatatgtatagcaaatt…
Solyc09g063150.3	XP_004247117.1 probable glutathione S-transferase [Solanum lycopersicum]	Solyc09g063150.3.1	9	61423181	61425180	+		CATTACAATTCTTCCCTGTTATAACAAAATCAATCAACCAACAGAAGCATCTACTGGAGCTGAAATGATTACCTTATATCAGAAGAAGAAGGACTCGAATTGTTACAAACTACGGAGAGCGATTTCGGTTTGCGTCTGGAACTGGAGATGTCAGTGAAGCCGGAGTAGTATTTCCCACCATATTTCAATTGGCGGGAGAATTCGGACAGTTTGGCGGTAAGATGGAAGTTGGGAGAATTGACGGTAATATAGGAGAACAGCGCCGCCGTAGCCATGGCTGAGCAACGTTATCCCGGTAGAAATGCAGTGGTTTGTGATGGTATAAACATGGCTGCTACCACCGTGAGTTGGGAAATGGAGGGATATTAGTTTTGGATGATCCAAACACAGCCACGACGA…
Solyc09g005110.3	XP_004246778.1 pyruvate decarboxylase 1 [Solanum lycopersicum]	Solyc09g005110.3.1	9	66937	68936	-	1053,1058;1720,1725;	AAATCAAAGTATGaataaacataagaattagataaataaatttaacttataaaaattatatttataaattttttctaatagaagaatatattttcataaGAACAACTTTTAATTAAGATTGTTAATGTTATTATAGTTATTAAAAATTATGTTCAATATACATGAATACAAAAGTGGTGTATAAAAGAAAACTGAAGAAGATATTTTTGTTATTTTACACTTATCCTAGGATTATTATTATTTCATCCGGGGGATAACTTATTTCAATACAATTTATTAATCCTAAAAAAGATTATCCTATTTCATCTAACTAAACAAGAAATTAAAAAATACTAAAATTCTATCTCATGGTAACTTTCTCTTTTCATCACACTAAACGACCCTATACAATAAAAAGTT…
Solyc09g059020.3	XP_015087849.1 chloroplast envelope quinone oxidoreductase homolog [Solanum pennellii]	Solyc09g059020.3.1	9	53237571	53239570	-	778,783;912,917;	TTAAGAAGTTACATGATCTTTTATCCTTTGACCAAATATTGCTCCTATTaaaaaaaaaTGTAAAATATATTTTAACAAACTTTTAGTTGTAAGAATACTAATATTATCATTTTGGCTCTCCATTAAattaaaatctgatttagttgattacatattaatattttatttgtataattacataatttaaatATCAATCATTGCACTTTAAATCTTTAGTTATTTCCTTCTAATAAGTTTCTTTTTTATAAATTTGAATTACTTAATTTCATTCTACTTAATGAGAAGGAGAATTTCATCTTTTACTAATTACTGTCAAATATTTTATCTTCTTGAAATGTATATCCTGTGTAACTATTAATTTAATTTCAATTTATTGTATGAGATAAGAGAGACATTTTA…
Solyc09g011640.3	GAV65461.1 GST_C domain-containing protein/GST_N_3 domain-containing protein [Cephalotus follicularis]	Solyc09g011640.3.1	9	4886389	4888388	+		aTTATTTTTTATCTTTCATATTTGTGGGGACTAAGATAATATATGAGAGTTTGACTAAAAGTGGTTGACATAAACACATAGATCATATTTTTCTAATTTCTAGTTTAGATCGAAATGAAATCCCTCAATAGAATAATTTTTAATTTATGACTAGTGCCTGATGGCAAATGGAATTCCCCAAATTTCAAATTTACTATATTCGAGTTTTTGGTCAAAAATATTAtttaactataccccaaatttaaattacatacttaaaatattatttttagtagaaaacatcctttaactatactccaaacttaaactacatccttaaagtatcattgttaaccgaaaacatcctttaagtatTTATAAGTGAACAACCTTCATCCTTTTTAAGATATTGTCAAAAAA…
Solyc09g011590.3	RXI02148.1 hypothetical protein DVH24_026678 [Malus domestica]	Solyc09g011590.3.1	9	4864430	4866429	+		ctttctcgcatatcagcctctttctcccaagtggcttcttcgacgggtcgattcttccattgaactttgatggatgcaatctcccttgaccttagcttgtgaacttctctgtctaaaatggcaacaggttcctcctcataagacaaattctcatcaagcaaaatggaatcccaacggatgatgtagtttccatccccgtggtatcttttcaacatagacacatggaataccggatgcactcctgacaaccctggaggcaaggctaactcataagccacctcccctactcgcttaagtatttcaaagggaccaatatatcttgggcttaattttccccttttaccaaaacgcatcacccctttcatgggtgagaccttcagcaagacctgttcaccctcc…
Solyc03g123610.3	XP_010318451.1 alanine aminotransferase 2 [Solanum lycopersicum]	Solyc03g123610.3.1	3	71921193	71923192	-		GCCTTATCTAACTGATTCAGTGTCATCAGAATGCACATGGTTTTTGTTTGTCACCATGTGATTTGATGTCTCAGTTTGCCACCCATGTGAACTCAGTTGACAACTGGTGCAGTGGTTGGCTGAATGACTATCATTAATTGTTCACTTATCAATGTGCCCCTCTTATCTTTTGGATTTAGCCTAATATTCCTTTTGCTGAAAATCTAATGTTACAATTTAACCTGGTTAATTATTACAACTGGTTAAATTtaatttggttcatgtatcagctgttgctggtagaggcttcattgccagagacataacattcaggaacacagctggcgcggcaaagcaccaggcagtggccatgcgttcggggtccgatcaatctgtattttatcgatgttcgtttgatgc…
Solyc03g114500.3	XP_004236093.1 enolase 1, chloroplastic [Solanum lycopersicum]	Solyc03g114500.3.1	3	65967137	65969136	+		ttaattttttttattatatattatatattattattattattaaattaatcaacttttatcatgttaacaacttttaAAGGTATTTCAGACATTTTGATTAAAGAAGTGTTTACCAGCACTTATTTGCTAAACACATGGACAACtttttttttAACTTCATACTTTTATCCAAACACATATCTACTTATTTTAAAAGGAAGTGAGTAATTTCCCTAAATAGTCATACATGTTTGAAAAATAACCTAAGAATATCACTTATGTTTGTTTTAGGACTACAATATCACCCAACTGCCTATTTTTCTCAAATTATACTTGATACaaaaaaaTACATTATCTTTGTCCTATTAGGATGCCATGTCAGattatttatttatttattattaaaaaactatgttttaa…
Solyc03g083440.3	Glutamate synthase 1 [NADH], chloroplastic [Source:Projected from Arabidopsis thaliana (AT5G53460) UniProtKB/Swiss-Prot;Acc:Q9LV03]	Solyc03g083440.3.1	3	54761702	54763701	+	1246,1251;	TCAAATTTCTTACTTCGTATGCGTGTAATAAAGGAACATCATCGTTTTGATTTATAATTTTTGGTCGCATAAAACTACCGGCACTTGGTCTCTCACGTAAACTATTGGCCGCGTCTGttttttatttttattttgttactctaatttcaatttgtatttatttatctcgtcatcttttattaattatATATTAACaaaaaaaTATATTTCATGTCACCATAATGCGatatatatatatatatatatatatatatTTTGTTAGTACATAATTGATAAAAGATGACGAATTCAATAACGAAATAAATAAACAatatatatatatatatatatatatatatatTGTGGATTAGCAAGTTTATAATCATATTTAATATTCTCTTGTTATAGTAATCCAAAAGC…
Solyc03g098290.3	XP_004235388.1 sucrose synthase 5-like [Solanum lycopersicum]	Solyc03g098290.3.1	3	62068412	62070411	+		TTGATGCCATACGTAAGGTATGTTCCTTTTTGTTATTGATACTAGTCTTTTTCTTAGTTCTAGATGTTGCTCATTTCCTTTTTTCTACTTTTATCTCTAACAAGTATTGAATTGACTTGAGCTGAATCTCAGGCATGTGCATCATTGGAGCCAAATTATCAGCCTCCAGTTACATTTGTTGTGGTTCAGAAACGTCATCATACTAGACTTTTTGCTAACAACCACCGTGATAGAAATGCTGTTGATCGGAGCGGGAACATTATACCTGGTAATTGTTTTTCTAACTTCCTACTTTGGACATCTTGTACTTGATTTTGAATCTTATTTTGAAAACATAACCGTACAGGTACTGTTGTTGATTCGAAGATTTGCCACCCAACAGAGTTTGATTTCTATCTT…
Solyc07g042550.3	Sucrose synthase [Source:UniProtKB/TrEMBL;Acc:E0Z1D0]	Solyc07g042550.3.1	7	56104539	56106538	-	1833,1838;	GTTAAAACAACTCTGAAACTTGAAGCCTAACTGACAAAGGTGTAGGAAGCAAGGTACATGCATGTTATAACATTTTTCATTGGATAAAATTATTAGGTTTGCGATGAGATAAATAAAATTACGAATTTAATCGTCAAAATAAAAATAATCAGTAAGAAATTGttttttttAATTATAAATAAGTGTTATGTGGTACAGTTTAAATTCATTAGAGATTTATATACCGGGGTGGGTGAGGGTGAAAACTAAATCATCGATAAATTGAATTAGAATAATTGTTATTAGTTTATTTGGTTCACGGAGTTTTAATGATTGTGTAAAGAAAAATTATTCTATTATTGGTTCGATTTTAATTTTTTAAGTATTCACCCAGTAATATATTAAGACGatattgattta…
Solyc07g032740.3	NP_001308263.1 aspartate aminotransferase, cytoplasmic [Solanum lycopersicum]	Solyc07g032740.3.1	7	40999460	41001459	-		caaaacatactaactacgaacatgatacaTAATACATATACTTCATAAACACTTAATAAAACTTTTTCCATCATGTAACATACAAAAAATGCTATTCAAAACATAATTCATATATaaaaaaaaTCAGGATTCCATCATCcaaaatatacaaaacaatgtttatcaaaacaaaattcatacaaacaaaaaacaataGCTATTCATATGCGTTTAATACAAATGTCATACAACAATGGTCCACAACGTTATAAATAATTCGTTCTTGATTAGTTACTAAACGCACTATAAATTAATTTTATTTTTTCATAAAACACATATTAATCGAATCTTCAATTTTAATAAAACTAAGACTTCTATACTGCTCTGTACTGTTGCACATATGGTACATATCAAAACACG…
Solyc07g062070.3	XP_004244302.1 uncharacterized protein LOC101251203 [Solanum lycopersicum]	Solyc07g062070.3.1	7	65024189	65026188	+	488,493;	TGAAATTTTGCTTTTGAATCCTCCAAAAGTTGGCTTGCCGTTTAATCCCAATTGGGGTTTCGATAAAAAGTTCAATCCTGAGCTGAAAGAGGAGATTTGTATGGTTCGAGAAGCCATGGATATATGCTTAAAACTGATTCTTGAATACGAAAATGCTGGCATTTTCTAGTATTCGTAGAGGAAAATTCCCATGCTTCGCAAGTACATGGAAAAGATGGTGGTTTCATCATCTTAAACCGTTCAAATTTGTATGATCTACTATGTATTTAAATTACAAATTATAAACATGTATTTAttttaagcataatacataaaatgattttaacttaacgtcagctaacaactatggcttttagctttgagtgtgcacaaaagaacacttaaacttgtataaaatta…
Solyc07g006500.3	Trehalose-6-phosphate synthase [Source:UniProtKB/TrEMBL;Acc:A9ZSX8]	Solyc07g006500.3.1	7	1299058	1301057	+	99,104;166,171;558,563;	atttgtcgctatatgatcccgtaaaataataattgcaaggagttataacatcaccatatttttactctttttgattattctctgacaactaattcaaacacgtgttgcacttcaattttcaaaatttaattctgtaaatattaaagacaatgcaatcaaaatagacacgtgaaattccacaaagcaactaaatttattttattacgtgtaattattattatttatcgctatataatctcataaaacaagagttgcaaggagttataacatcacaatatttttactcttttggaatattttcttacaactgactcaaacacgcgtgcacaccaattttcaaaattGTAAACGACAATATAGCCACAACAGACCTATCAAACTCGACAAAACCACCGATAA…
Solyc12g009300.2	Sucrose synthase [Source:UniProtKB/TrEMBL;Acc:K4DC18]	Solyc12g009300.2.1	12	2579547	2581546	-		TAAtttttttattttttAATAGTaaaaaaaTGAATAAAGAAGCAGAAAAAACTGGATAAAGTGTCTAGTTTTATTTAATAAAAATTGGGTCCACAAGATTAGTGTCAAATACTGATGGAATaaaagtggttttgattattattatatttttaaaaagtggttttgattattattattattttataaagtggttttgaCTGAAAACTAATATAATTGAGATTATTATAAACCAGCAGCTGCCAATTGTAATAGGGATCAGAGTGAAGCttttttttttttttAACTTTGAATATTCATATGAAAAATCCGATTAAATATGAATTTATAGAAAAAGTTTAACTAAAttttttttGATAAAAATAGAAAATATTTATATTAGTTAtttttttATACTAATTT…
Solyc12g040640.2	XP_004252272.1 beta-glucosidase 44-like isoform X1 [Solanum lycopersicum]	Solyc12g040640.2.1	12	55633455	55635454	-		TACCTAGATAAAAATGAAGTTTATACGAttttttttttGGAAAATTCAAAAGGCATTTAAAACAATTCTATTGAACATGTCAATGGTTTGTGTGTTGTATCCTCTATGGGGCGGAGTACCCTCTATTCGATATATGATTTTATGTCCGGAGGGATATGAAAACTGTATCGAGGAAATCATTTTGTCTCAATCAATCAATAATGCCTCGACTAGATAAATTCACTTATTTCACACAATTCTTTTGATCATGTCGTTTCTTCTTTAATTTCTATATTCCTATATGCAATGATGAAGATGGAGTACTTGAGATCAGCACAATTCTAAAACTATGAAACCAGCTGGTTTCACTCCGAGAAAACAATATCCAGAGCAACGATCCTAACAATTTGGATGATATCT…
Solyc12g013665.1	Q9FUQ6.1 RecName: Full=Mannan endo-1,4-beta-mannosidase 3; AltName: Full=Beta-mannanase 3; AltName: Full=Endo-beta-1,4-mannanase 3; AltName: Full=LeMAN3; Flags: Precursor [Solanum lycopersicum]	Solyc12g013665.1.1	12	4506174	4508173	+		TAGGGATCATGGGCGGAGCTACGTGGTTTCTGGTGGTCAGCTGAACACTCTTCGTTGGAAAATTATACTGTATAGGTCAAATCTAACTTTATATTGATTTATAAGAGCATTTTGGGACGATCTTTTCAATTTTTCTTCCATAGCCGTGGAATAGGTGGTTACTTCCAGAGGCGGATTCAGGGCGAGTTCTAAGTTGAAGTGAACCTATTGTTTTCAACTTATAACTCTATATACATAATACTTTGAATCGAATTTAGAATTTAAGGATATAGAATCTCTAtttttttttGTTATTTTGACTTCTACACATGTTATATGACaaaaaaaTTGAGTTTGATTGAACTCATAGTTAAACTATTGCACCCGTCTCCATGTATAATAAGATTATACTTAATTTAA…
Solyc12g098500.2	Adenosylhomocysteinase [Source:UniProtKB/TrEMBL;Acc:K4DHM3]	Solyc12g098500.2.1	12	66967649	66969648	+		GAACATAGGAAAATGTTAGATTGTATATTTTGTCCTTTTTGGAAAAAGTGGCAATAAAATATTGGACCAAAAATTGTTGTTATTAGCTTTACTATAATTAGTTAGAACCATGATGTGTCCATGATGTCAACATGTCTCTTTTTGAGTACTTGGCTTTTGTGCCTTTGCATACAGCAAAATAATTTATTCACATTCGATATTTATAAtttttttttaaaaaaaTTATTCATATTTGATATTTAGTCTATCTACTTTCTTTCAGGAGATATTGATAAAATATGTTTACATTATCGTTCTCAAATCCTACTAAATAAAACTTTACTCAATATTTATCGTACACACGATGTTTATATCAAATTTCACATTGTGTCATGTTTGAGTGGTGCaaacaaaaaatta…
Solyc05g041200.3	4-hydroxyphenylpyruvate dioxygenase [Source:UniProtKB/TrEMBL;Acc:K4C0A1]	Solyc05g041200.3.1	5	51109047	51111046	-	1946,1951;	GTCAAAGGGTTTAAAATATCGTGTTTTGTTGACAAAGTTATTAATTAAGAATCCAGTTTACAATTCGACTCAAGTATAAGGGCCTATCAAACCCTTTTGCCTATTATATATTATAgagtttagtaatggaagaaatgtttttgaaacttgcagcttaaaattagtcatatatatttgtgtcactgtcaaacataattaaggataaaagaagtattttaaaattaagtttttacgtaatataaaagtgtcattcttttttagattgattacaaaaagaaagtaagtgatataaattcggataATAGAAatattcaaatattctttatatttcatattgagtgatttttatattatattttttttttttggggggggggggggggggggagggaggagggg…
Solyc05g047530.3	XP_004240122.1 cytochrome P450 CYP73A100 [Solanum lycopersicum]	Solyc05g047530.3.1	5	59865953	59867952	-		tataactgttttttaaactatattatgcttgtttgaaaagaaattgacatattgtattatatgagtattaaaatgtgtgataaatgtattaaccatcaataacgctactatatgtgaataacatattcttctttgtaatatacattaaaattgtataataaatGAactagtaaaaatacccgcgtttcgtgcgggagttaaatattacaaaatttataaaataatacttaaagtacatcggtcattaaacctaaaattctatattctcttacacacaagattatgtagtaagaatcattaacgatgtaaaggaacataaaaattattgcatcttatcatttatccttaataatataagcataaactaatgagtgtaacaatacataccaggatctgtga…
Solyc04g012060.3	Ribonucleoside-diphosphate reductase [Source:UniProtKB/TrEMBL;Acc:K4BPQ8]	Solyc04g012060.3.1	4	4391105	4393104	-	1643,1648;	aacaccattcgttgaaaaattatattgtacatatagaTAAACAATACGAAATATATAGGTCAATGTAGTATATATTAATTCTTAAACATCCGTAGTGAAATTTCAAATTTTGCCACTAACTAGGTGGATTCAAAATTGAAGTTTATGCGTTATTGTATAGCAATTTCAAGTACATATGCAATAATAATTCGGTTCAAATTCGATTTGTTGATATTTGATGATATTTTTTAGGACATATACAAAGTTCGGCAAACATTGCTATATATTTATTGATCTCCCATTAATATTTTGAATCCGCCACTTTTAAAATCCGATTTATTTAGTTAGTAGAACCTTCTTTAATCAAGTGAAGGTTCATGGACCAGCCATATAGATGCAAATCTCATGAAAATTATCTTT…
Solyc04g054930.3	XP_004237406.1 probable trehalose-phosphate phosphatase J [Solanum lycopersicum]	Solyc04g054930.3.1	4	53381550	53383549	-		atcacataattctttcgaagttgtcattgcactatagacattatataagtcatcttataagacactcagaatgtagcccttacataggggtctgtctgtttccatgcttcaataatcattagtttttctctgtttagcgatttagcagttggcgttagagtttcgtcattgataaatttctgtagatcaagagtggtaggctagaaaaatatccgttgctgccatcctttgatattcacaccacatcattttcctgatatctctactggtggtataacagtttgggttggtatagcaacaaccattgtagcattgttgccatttctaataaacaaaagtcgatacagatttagtaagcaatagcttaaaattgcagacttaaaaggagtataaaatcac…
Solyc04g015200.3	ATP-dependent 6-phosphofructokinase [Source:UniProtKB/TrEMBL;Acc:K4BQ23]	Solyc04g015200.3.1	4	5384503	5386502	-		TGAAGGCATACAATTTTGTTGTTGATAGTGTGGACTTTGTTGCCTACTTCTTGGAAATCAACCGGTACTTAGATTTTACAATCAATCACAAATTCTTAAATAATCCAGTACTATACTTCTCATTTACTCCTCCGCATAACGACATACTAAATTCATTTTTCCTTTTATTTCACAGAGACTTTCTATCTGGCGCTGAGTAACACTATTGAAATGCAACATTATGTAAATACACTACAGCATTATGTAAATATTGTAGAATGACTCTATGTATACACTTTTCTTACATTCGACTCACACAATTTAGAACATTGTGCCCGTGCTTGCACGGGCAACTGTTGCCTAGTATCTAATAGAAGTGTtagtattaaattacatactattcatatgaccaatatttta…
Solyc04g081930.3	Probable prolyl 4-hydroxylase 3 [Source:Projected from Arabidopsis thaliana (AT1G20270) UniProtKB/Swiss-Prot;Acc:Q9LN20]	Solyc04g081930.3.1	4	65871092	65873091	-		CTCTTGCATCACTATCGTTTTCTGCACCATGGTCCAGACACTATGGAGGAATTATTGGATAGACATGTGGTCAAAAAGGAGAAGAGCCTTGATGATGATGAGAACGAGCTCCTCAATAGACAGCGACTCACTAGCAGCCGCCGTGAGGCTCTAAGTCTCTACCGAGATGTCATCCGTGCTACCCGGTTCTTCATGTGGGCCAACTCTCAAGGAAACCTGTGGCGTGATGTGCTCAGAGAAAATGTCCGAAAGGAGTTTGAGGAGGCACGATTTGAGAGAGATCCAGAAGTCATCACCAGGTTGCTTATTGGAGGCCGGGATGCTCTGCAAGCTGCTTTGGATAAACTTGCTGAGAAACAAAAGCAAGAAATCGAAAAGCAACATGGCAATTCAAATACT…
Solyc04g082880.3	XP_004238468.1 pyrophosphate--fructose 6-phosphate 1-phosphotransferase subunit alpha [Solanum lycopersicum]	Solyc04g082880.3.1	4	66476705	66478704	-		TCATTCTCTATTGATTATGAAACAAAAATATGATTCTCTTTTCCGAAGACATACAGATTTTATCAAAGCACATGATGCTGCAACTTTTCCATTAGTTTGCAATCATGAACACACCCCCAAGTGGGAAACTTTCCTGAATAGCAAACTACTTCTAGACTTCTTAGAATAAGAAGCCATGTCCTTGAAAGATTGCACTTATTTAATGTGTGATGGATATATTATTATGTAATGTGCGCATTTATCATGCTTAAAATTGCATAACATCTTGTGCATTTATCTAGAGTAGTTTAATACACCCCTCTCCTCTTCTATTTCAAAATGGTGAGAGGATTGTACTTATCTAATCTGTATGTATATAGCAGCTTAAAGAAAATCTCAGTCACAAACTTAATTTTTGTT…
Solyc08g083280.3	XP_004245447.1 alcohol dehydrogenase-like 4 [Solanum lycopersicum]	Solyc08g083280.3.1	8	65902475	65904474	+		TGTTGTTCAACGACTTTGGCTCATAGCAAACTCAAtattattcgctatcaatatttagtgataataggattgaaatttctattttgtataatttgtacataattgtataacttttgtaaatgtaattttgcattatataatttgtataaatatttataattcaaatgtttttagttgtactaatttgttattttgaatttatacaaaaataattaaattatataaatataaccgtaaattatataaattcatttgtgaattatacaaatccatAAATTATACAACGAGATGACTTAAATTATAGCTACAAACCACAAATAGCTATAAAACATAATTAAATTATTATAGTGTTTTTTGCGAAAATTTCTAATAACAACAACCATATCTAATTTGAGATTG…
Solyc08g006150.3	Gamma-glutamylcyclotransferase [Source:UniProtKB/TrEMBL;Acc:K4CIA4]	Solyc08g006150.3.1	8	872810	874809	+	1841,1846;1910,1915;	TATGTATCTCAATAtttgtcattttaaaattttaaggaaaatgtaataattctttgttcatttttctttgtttattttcggatttAAAAATAATTTGATGAATAATTAGTAATCAATCTAATGTTATAGTGTGAAACAAGATAACAATTATCTTTTCTTCATATGTTAAATTGCCGAGTATATATTATTCTGTTTACTTTTATTTATTCATTTTGAAATTAGACCGCTCTTAAGGaatataaattaatatatgtattatacattgatattcatattaattgacatataaacatagatattgaataataCTTTGGGAATAAGTCATCTTGAAGGTAGAATaaaaaaaTATTTTTATTCATTTTACAAATAGTTACTCTTGAAAACTACGAAAACAACAAT…
Solyc08g079080.3	NP_001234069.1 invertase [Solanum lycopersicum]	Solyc08g079080.3.1	8	62841244	62843243	+		ACGTAGCAACAGGAACACAAGTATTGGAGGAATCTTGGTTTATGCTTACATTAAAGGGCAAAAACGTTACTACAAGAAATTGGGTAAAATATTTACCCTCTTACATCAAATCAATCATGTTGAGCAAATTAACTAGAGAATTTTTGTAACTTAAtttttttGAGACCTAGAGCTTCACCTTGGTGTTATCTAAATCCAACGACACTAGAAGTTCTGGAATGAAATTGTATCCAGGAGCCACAGCCTTCAATTCGCATAATCCATCTGCAGTTGTTTCCATAATGATTTATATCATAAGGATCAATGTCCATAATAATTGAGATTCCACCTATGATCATAATTCGTATCATGTCACTTAAAAGTTAATATGGATGTGTCCTAATAACAAGAAGATCAAAT…
Solyc08g066240.3	XP_004245144.1 histidine decarboxylase [Solanum lycopersicum]	Solyc08g066240.3.1	8	54783771	54785770	+		tcaactacaatactcaacaggtagcaacaacaagtacaagaatcattgataacaacgccaagtacacccatgaggactcaagcctccataccatactcatttggggaaataggttcattaatttgagtatattaacataattcaagattcattctctttattcctcttgtgtcggaacgtgacactccgatcccctaatactacgtgtcggttcgtgacacccgatccactaatactatgtgttggttcgtgacacccgatccactaatactatgtgtcggttcgtgacacccgatcccctaatactatgtgtcggttcgtgacacccgatcccctaattctatgtgtcgtttcgtgacacccagtcccctaacctcattcttttagttcatcaagcct…
Solyc08g066100.3	ATP-dependent 6-phosphofructokinase [Source:UniProtKB/TrEMBL;Acc:K4CLI8]	Solyc08g066100.3.1	8	54599046	54601045	-		TCTTATACATTCTAGAGGGGAGCTACATGGTTTGAATAAAGAGGTTTAAGTGAAGAACCATTTATTACAAAGTATTTTTACAAATTAAGTAGAAGTAtttttttAAATACACATACTGAAAGtaaaattttaaaaataatgagttcaatttattttaaataatagattataatatataaactagttatacactaattagaaatatagagttaaaatatTGATTACTATATGAACATGTTTTATCATTTAATAATCTTAATCTATGTATTGCTAATCCAACACttttattttatatatatattttttttACATATTACCTACTTATAGGAAAGGGAAGCTAAGAGTATATAAAATATATGGAATTTATACTAAAGGTATAATCTGATCGATCAAAAATAA…
Solyc08g067410.2	3-ketoacyl-CoA synthase [Source:UniProtKB/TrEMBL;Acc:K4CLW7]	Solyc08g067410.2.1	8	56519589	56521588	-		ccgtgacatatgaatagaaatgaaaggagtattTCCGTATAGACGATAGAGGGAGCCAAAAGCGTTACTAGTTATTTCAGTATGGATGAAATCATTACTAATTATTTTAGTATTGGATATATTTTTCaaaaaaaaaaTGGTATGTATTAGTAATTAATAATAAtaatggagtcaaaatttttattaaggagtgcccaagatataaaataaaagtctataagagttgttataaaagatataacacacaattttaagttatttttggaaccccttaaccactacactaaactttgaacttgtatcaaggggtgttaaaatttatgtatatttattaaatcaaattttaacctatatatagaatgtaaatttccaataaaggaatatcgcttgacaaacctt…
Solyc08g068390.3	XP_010325170.1 peroxisomal fatty acid beta-oxidation multifunctional protein AIM1-like [Solanum lycopersicum]	Solyc08g068390.3.1	8	57577149	57579148	+		CTTCACACTCTTTTGATTTCCACCTTACTAAAATATAGCTCACACTCTATTTTTCTTCACTAACTATTTTTCTTGCATAATATGTGAAATGATTTTTCTCTCTAACTTGTGTGTTTTACAAATGAGCAATGATGCTTTATTTATAGAAGAAATTTATAACTAATGACGTCATCAATGACATCATGAAAATACTTAAATTTCAAACTTTGCAACTTAAATAGTTATTTTGGTAAGATTTAATTGATATATTGTTGTATCAAATTAAGACTTTGAAAAAGTTACGAGGCTAGAATCCCACAGTCTAGACTCTAGATAAATGAAGATGTCAAATTGTAGATGAGGGGCAGATATATACTTGTTTTAAAACTTGTATAAACCACATGCGTACATCTAGAGGAA…
Solyc08g076970.3	NP_001316163.1 N2-acetylornithine deacetylase [Solanum lycopersicum]	Solyc08g076970.3.1	8	61035478	61037477	-		nnnnnnnnnnnnnnnnnnnnnnnnnnnnnnnnnnnnnnnnnnnnnnnnnnnnnnnnnnnnnnnnnnnnnnnnnnnnnnnnnnnnnnnnnnnnnnnnnnnnnnnnnnnnnnnnnnnnnnnnnnnnnnnnnnnnnnnnnnnnnnnnnnnnnnnnnnnnnnnnnnnnnnnnnnnnnnnnnnnnnnnnnnnnnnnnnnnnnnnnnnnnnnnnnnnnnnnnnnnnnnnnnnnnnnnnnnnnnnnnnnnnnnnnnnnnnnnnnnnnnnnnnnnnnnnnnnnnnnnnnnnnnnnnnnnnnnnnnnnnnnnnnnnnnnnnnnnnnnnnnnnnnnnnnnnnnnnnnnnnnnnnnnnnnnnnnnnnnnnnnnnnnnnnnnnnnnnnnnnnnnnnnnnnnnnnnnnnnnn…
Solyc10g075170.2	XP_004249043.1 aspartate aminotransferase, mitochondrial-like [Solanum lycopersicum]	Solyc10g075170.2.1	10	58947229	58949228	+		caatttGATAAACCCATTAGATTTCATGATGATCAGAAAGTATCATATAGttttttttatccgatttcagttaagttttttcaatttttgggaattaattgattcttttaaaattatcatttctaattttgaatCTATATGAAAATGAGTAGTTTATGATACCTTCTAAATTTTCGTAGAAAAATAATTAATTTTGCTATCAATAATTCAAAAAAGCCTATAAAATAATATGAATTCTATAAAGAATTTGACTAGAAGaaaaaaaaaaTGGGAGTAAGACTCAATTTTGATATGGAGTGTAGGAGGTGAAGaaaaaaaaaTGAAGGAATGAATCACTTGAAAGTGGGAGGTGAGAGATAAGTGaaatttaagataaatcaaaattaaaagtcaaaaaat…
Solyc10g011920.2	KVH90475.1 Aromatic amino acid lyase [Cynara cardunculus var. scolymus] [Cynara cardunculus]	Solyc10g011920.2.1	10	4195254	4197253	+		tcgtttgatcgtagatgttcttgtgatgatgacttccagattttggggaataatagatgttgaattttagaagttaatgaattggtctttatttaatgagttaaagtcttccgcattactttctgttgatattacattgaaatgttaaggttagattggttggttcgctcacataggagggtaagtgtgggtgccggtcgcaacccggtttgggtcatgacaTTTTATTTATAGTATTACATCGAGACATGTAGACAAAAAGAATGTCATATACATTACATTAAGGGGAAACTTACTAATTATGCTCAAATGGTGAACACTCCACACTGTCAACCTTAAGATTGTAAGTTCGAATCACCAAGAGATTAGAAAATGTAGAAGCTCATCAGGAGATGGATA…
Solyc10g084960.2	XP_004249548.1 probable glutathione S-transferase [Solanum lycopersicum]	Solyc10g084960.2.1	10	64433220	64435219	+		CAAACTAAATTTATATCATGTGTTCCAGCGATATGTCAATATTTATATGTCATGTCCTCTTGTTAACTCAAAGATTCATTACTATTTTCTATGACAAGTCTTAAAAGATCACCTAGACAAGCCACATGTGAATTTCTTCAACCTTACTATAGTTGATTGAGAGTAGAAAGGCCACTAAATGAGACAGGTGATATAATCAGTGCCTAAAGAGAAGAAATGAAGAATTAGTATCATTTAATGTGAAAAATTAGGAAATTTATCACAAGGCTTATTTAATTTTTTGTGACCTTGCACCCTAACTAGACTAAAAGGACAATTTGATCTCAAATCAATTTAAAAGTAAACATCTATATCATTCATCATGCTTGCTTTAATATATCTCTAATCACATGGAAAAAG…
Solyc10g075175.1	TMW85192.1 hypothetical protein EJD97_023604 [Solanum chilense]	Solyc10g075175.1.1	10	58950603	58952602	+		ccttttttctttttAATTAGAGTTAATGGTAAAATATTTGGCTAATTTAGGATCGAGATATGTTTTAATACAAATGAAGTGATATATGTTAATTAGGTAAAGAGTAGAATGAATAGTTGAAGTATGAAACTCACGAAAAAGTGATAGTTCAACTGTATTTTTAGCTTTATTGTTTGTATAACTTAGTGTTATATTTAAGGGCTGATGTTTCCTCCTTTTTTCGCTATGATTGAATAATTGTTTTGGTTAAATGAGTGTACTCTAAGTCTAAGCTCATGTTGGATTTGATCAATCGTATTTTTCAGAATTTCCTTATCTAATTACTCGAATTTGTTTCATTTCTTACTTTTCTGAAGTCTGACTATCCATTGCATGAACAATTTCTTGACTTTATGATTG…
Solyc10g076510.2	XP_004249069.1 pyruvate decarboxylase 1-like [Solanum lycopersicum]	Solyc10g076510.2.1	10	59606620	59608619	-		AACTTTTCTTCATCTACTTGataattaatagaaataaaaaattgacaagtaattataaattaataaattaCtttttttccctctcatttatgttacatttttattattttatatttaaattgtttaaaattttattaatatttaataagaattttattagtatatattgatatgaaaaatcatacagtaatttgtattttttatataatatagtttttaaatattttaataatttaatcataaaaattaattattattaGCCGCCAAGTGCATCAATGCTGGGGCAGGCCGAATCTGAATCAGGTTTGTGACAGCCACTACTCATTTGCCTCTCTTCTTCGAACTAAAAACCATTAAAGCTAACCCAAGGCTAGCTCCCTGttttttatttatttttAA…
Solyc11g008820.2	Endoglucanase 7 [Source:Projected from Arabidopsis thaliana (AT1G65610) UniProtKB/Swiss-Prot;Acc:O04478]	Solyc11g008820.2.1	11	3010498	3012497	-		TCAGCACTTATTTGCCAAACACATCAACAACtttttttttaacctcagcacttttatccaaacacataactgcttattttaaaaataggtttcagtactttcaaaagtacttttttaaagctgcttttaataagccatccaaacgggccctaattctTGTCTTTAATTTTTTGGGGGCTAAAATAATTTAAAATGCAAAGAGTAGGTAATTGtattttatattttattttttaaaattaaattattttagaatgtatttttaACAAAGTCTAATTAGTAAATATAATCAAAATTATTTTAGTCCTAGTATGCTGCACAAAAGGATGAGAATGTCATTAATGTAAATGAATCTAATTGGTTTGCAAATCCTCTCTTATTTAATGGTTATTGGAATTAGTT…
Solyc11g008680.2	Acyl-[acyl-carrier-protein] desaturase [Source:UniProtKB/TrEMBL;Acc:K4D5C8]	Solyc11g008680.2.1	11	2857733	2859732	+		GTCCATGGACGAGATGGATAGTTAAACAAAAGATTGATCTAGAACGTAATTTTGTGTTATTAATTCTTATTGTTATCATTAAGGAAGAtttttttCCCTTCGTTAGATATTTATATATGATAAGATTGAAATTATAATCTCCATTTTAAATATTTATTTTATCTTTTCTCATATATAGTTGCTTTTCTTAGCATATTTAATGCTCTTTATGCTaaaaaaaTAAATGTTTAGTTATTCATTTTTTACATTTAATGTATCAAAATGTAACTATAAGAATTTTTGGTATTTCAAAGTCCACTCTTTAAATGTTAATGCATGTATCACTTTTAAAAACCATTTTTGGACTAATTTTATATTTTATATCTTCTCTTTAAATTAGATTGTAAGATCTTAGTTAAT…
Solyc11g071640.2	XP_010313472.1 uncharacterized protein LOC101256554 isoform X1 [Solanum lycopersicum]	Solyc11g071640.2.1	11	55349145	55351144	+		tttattaatttgcggtaaaaaatccctttatttctagtgatatttcTAGTCACAAATTCAAACTATAAAATTAGTCATTAATATTTATAACATGATAGATAATATATCCGTATATCACGCACATAGAAAATTTAGGATTCATACGAAAGTCTTATTTTATAGATATTGAAATCTGAACTTATTACAAGTCATAATTGGACAACTCACAATCATAAAAAATTGGTTGTATGTATATAAAAATTAATTTGATCCAAATATAATATAAATTCTAAGAAGTAATTGATTAAATTTAGCTTTGATCCAATTTGTTTTTTATCTTAAATTTAGTCCATCACCATTGTATTCAAAATCCTCCAATCGTCATCACTAACTATCTTTGTTGTTATAATCATACCATTA…
Solyc11g071550.2	XP_004251204.1 probable amidase At4g34880 [Solanum lycopersicum]	Solyc11g071550.2.1	11	55272825	55274824	+	1304,1309;	ATATTTAGCCAACTGCCTTGTTGCAGAAGATTTGGTTTTGTAGTCCATTACAAATGTTGTATTCCATTGGGAGATCTATATAGAAACAACATCTTATGTTATTCCAATTTGTAAATTAGATATGAGATCATTTTTCATGAGACATTCAGTTAACTTCCTTGAAAGTGATAACAAAATAGCTTTACTACATATAAATAAGGGGACTACTACCTTATTGGTTGAAATCTAAAGCCAGTTGAGTATGTCGAAATTTCATCAAAAGACTCGAATTCGAGATCTCTAGATTCTTAAGTAGAATATCATCAGGTCCATACCCTGAATGTGCaatcttttttgttagagaactatttatctcttaatgtgggacttttcgatgaaaatctaaatttagtcaaactt…
Solyc11g032133.1	XP_025883885.1 12-oxophytodienoate reductase 1-like isoform X1 [Solanum lycopersicum]	Solyc11g032133.1.1	11	25167464	25169463	-		gggcctggaaaaattagtttcattcacaagcgtaaattcatctgtattcattctaacaagaggaaatttagatttagaaaaactagcacttttatttttttaacaaaattttttactcattctactagactctttttacttccattttttttaaaagactccatgatacacaattataaattagaaaatatgaaacttaacaagaacaaataatataataagaacttacaacttacaaataataaatataaaaaataaatataagattagagagtggaacgaagttaccaaacatttgtgtaagaacaaaagattataagaaaaattaaaatattgatatcgaaacttgaaatttgaagaagattccttctccaaaatacatcaaatcaccaaatgata…
Solyc11g018777.1	XP_025884099.1 lignin-forming anionic peroxidase [Solanum lycopersicum]	Solyc11g018777.1.1	11	9486879	9488878	+		ttatatatatatatatatatatatatatatatatatatatatatatatatatatatatatataATCATTAAAAACACATAAATCTAATAAGAttttttttCAATTTAATTTATTAATCAATTCGATCTTTCATACCGTACTCGTATTTGGCAAGAGTTGTCTTTGACAAATGATATAAGGTGAATTTCTTATAAAGTATTAGATGCTGCTTTAATTTATTaaaaaaaTAAAATTAGTTTTAACTTTATTATGTAATTGGATATAGCCTGCTGACTTTGACTTTCAACTAATATAATACCTAAATACATGTTGAAAATGACATTTATGCATGCCATTATTTATTATTACTACATTATTTAATACATGAAGCTTCCTAGTACGTATAACAAAATTATAGAT…
Solyc02g093250.3	XP_004231856.1 caffeoyl-CoA O-methyltransferase [Solanum lycopersicum]	Solyc02g093250.3.1	2	54811934	54813933	-		atattacataattccctttttttaaaattttagtagaagtgtatagatacataacattctctctcctataatacacaatcccccaatataatgcctattttttctccactaaaacactcaatcttctaaatcAGatttttgaatttttaattattaattttaattaattttaattaaaacactcaatttttaaattttgaatttcaaaattcaaaaaatttgaaatttcaaaaaaCTGCACAATTTCTCTCCCGTTCTTATTGTTCTTCTTACTCCATCATCGATTAGTACAAAGTCTCCAGCTTTCGTCAAAATCATCGATTTTTCTTTTTATGCCTTTCCCTTTTAATCATTCTCAGAAGTTTTTCATCAGATATCACTAACCCTACAACCCCTTCT…
Solyc02g080620.3	Arogenate dehydratase [Source:UniProtKB/TrEMBL;Acc:K4B9T3]	Solyc02g080620.3.1	2	45359171	45361170	+	1792,1797;	taaaaTTGGGAGGAAGTATGTCATAGGTCACAGTTCACAAGTCACAAGAAGAATTTTGCTAAGCATCttccgacttccaccaaattccaaataaaagcactaaccaatgcactgctcaaatatatatatatatatatatatatatatatatatatatatatatatataaaacttttgttcattagccttgtaaaatttgtttcCTATATGACTTTaaaaaaaTGTTAGCACATAAAACCCAAAATTGAAAGCCTTGATGATAACGATATGATTGTAGATTATCTCTTTTCAACCGCACAATATTAATATTACTTTGTCTAACATATTAGTATTACATGCGAAATAGTATTAAATATCTTAACCATATGATTAACTTTCAAACTAATGGTAAATTAAAGA…
Solyc02g083620.3	NP_001316714.1 L-ascorbate peroxidase 5 [Solanum lycopersicum]	Solyc02g083620.3.1	2	47515780	47517779	+	926,931;	AATCataattatttatcatttgattttttcacacataaattaaaagggataattttatattattttattCAATAATATTTGTTCACATTTTATAATATGGGCCGATCCATATGGACTTACTCTGACCCAAAACTTATCGTATCAATTCAGTCTACAAATTATCTTCTGGTAAATCTCAAATCTTAATTAAGGAAAATACAATTTAATTTTCCCTTAATTTCGTTATTATTTGAAGAAAAGAGAATCTACGTAActttgcttttctttttgtcttcatccttgtcctatttttgttctccttttcgatgtttttACCAGATTAACGTTTCCTTTTCGAAATTGAAAAGTTGCAAGTTgtttcattttgtttttattttgatttaccgttatctttattaa…
Solyc02g062340.3	Fructose-bisphosphate aldolase [Source:UniProtKB/TrEMBL;Acc:K4B6C3]	Solyc02g062340.3.1	2	34496138	34498137	-		TCTCATATAAATCGGTTTCACCATCTCAATTTTGTTAGAGAAGTGCCATGATTGTTGGTTGTAACCGCATGTATTGCTAAGATCTAGTGAGATTTTTGATTCAAGAAACTGTAGATTTATGAAATGAAACGCTTCTTCTTTGCTTAGAAATTGGTGATTCTTCAGGCTAAATGCTGCCTGCTTATTCTGAGGCCTAAGAGTAATTCCCAATGTTGCTGTTCTAGCTAAAATGTTTGGTTCTATTCACTTGCCATTTGAGTGTTTTGTTACTTCTGATACCACACCAACCAAGCAAATTAATGTTGTGGTTGTGCAAGTATTGCAGTCTTGTTGTGAGTGTGATGGGTGTGCATGAGCTCAATCTCAGCTCTAGCAGTTAAGAACCAAAGAAAAGGAAAT…
Solyc02g080290.3	PWA72618.1 inactive beta-glucosidase 14 [Artemisia annua]	Solyc02g080290.3.1	2	45107362	45109361	+	1381,1386;1571,1576;1604,1609;	ttttaagtataaaaatttattcttaatgaattaaataaaaaattaaaaaCAATATGATCATCATTTTAGTTAAATGAGTTTAATGAATTAAATTAGTCTATTATTaaaaaaaGAACTTAATGACATGTCATGCCAAATAGGAGAGAGTAATACTTTTAAATTGTCAAGTATATTTGGAGGAAAATAGTGATATTTTGATCATAAATGAAACATAAATAATGTTTTAAAACAATTTCTTTAACTTGAGTGACTATTTGGGAAATTGACTCTTATTTTTTAAGATTTGAACATTTTTAAAAAGAGTTATTCCTTGAATTTCTATAGTATGATTTTCAAATTAAAATGGAATAAAGAGAGAAATAGTAGGAAGACGAGAGAAGATTTATTATTAATGATATT…
Solyc02g087110.3	NP_001333502.1 alpha-dioxygenase 1-like [Solanum lycopersicum]	Solyc02g087110.3.1	2	50254411	50256410	+		acattaatctatgcgcgagatacattaaattgatgtcgctgatccattaatctgatacatgaaaatgaaggattttggagatttgtaaaactattagggaatTATCCAATATGTTTGGAGATGGTTTCAATGGGGCATCAAGCATGTGGAGCTCTTGAGCTTTGGAATTATCCAATATGGATGAGGAATCTTGTTGCTCAAGATGTTGACCTTGCAGCTCTTGAAAGTAAGTTAACGTTATTGGAATTTATCTCTTCTTTCGAATTTTGTTTGGATGGCATGAAGTTTATAGGGACAGAGAAAGAAGCGTTGCTAGGTACAATGATTTTCCAAGGAGAATGTTGCAAATTCCTATTTCAAAATGGCAAGATTTGAGTGATAATGAGGAAACACTTGGTG…
Solyc02g089620.3	Proline dehydrogenase [Source:UniProtKB/TrEMBL;Acc:K4BCB3]	Solyc02g089620.3.1	2	52015928	52017927	-	1271,1276;	GTGCTGAATTTATGTTTGATGAAATTGCTAATGGTTCAGGAGCTGTTGTTCTTGCTACTCATAATATTGAGTCAGGTAAAATTTCGTGTCACTACACTTTTATTTACTTAATTATATAAGTAGTATTCTCAATATTATATCTTTCGAttttttttATAAATAGGAAAACTTGCTGCATCCAGGGCGATAGATTTAGGGATTAGAAAGGATAGTAAAAAGCTCCAATTTGCTCAGCTATATGGTATGGCAGAAGGGCTTTCATTTGGGCTGAGAAATGCAGGATTTCAAGTGAGTAAATATTTACCATTTGGACCTGTAGAGCAAGTTATGCCTTACCTTATTAGAAGAGCTGAAGAAAATAGAGGTCTTTTGTCTACATCTGCCTTCGATAGACAACTC…
Solyc02g087190.1	Peroxidase [Source:UniProtKB/TrEMBL;Acc:K4BBM6]	Solyc02g087190.1.1	2	50300821	50302820	+		taaggtatcatgatattggaatcatgagataaaactgatgttttgtttgaacatgcgatatgaaattttagtgttgtatattttctcataaacataaaaatccaataagttctaaatctattaaaaatgcctccaattgttattcaatattattaaataaataaaaaatcataaaatcatataatagattattacaaattaaatttatttattctccactcaagtaattatttcatcAATATATTTGAGCAAAAATGAAACACCTTTCACAAGATCTTCAAGATTTTATAACTTAACAATTGTGAAGTGTGAGTTAAAGTTACTATATGTTGgtaagaataatacatttttaaaagtaatgatgtgattataaattttatttacttgtgaaataaatgg…
Solyc02g086970.3	XP_010316283.1 aldehyde dehydrogenase family 2 member B7, mitochondrial [Solanum lycopersicum]	Solyc02g086970.3.1	2	50178077	50180076	-		gcaaaaatttgtttggaaacaatatttttgacatccttttgaaggatttctttagcagatttacagtccactctaagcagaaattctttgttaactagatcatcttggaacttggttatgcaaagaacaatagctaggacttcctttttgatcgtgctataattcttttgggcagaattccaggttcctgaatagtaacggaccagctgctccgtagatttggggtcttttctttgtttaagaatgccaccatatccgatgtcagaagcatcagtctcaacaatcataaaaaagtctgggttagagatacctaagcaaggaaggttcttaaccatatttttaaatagaacaactgccttagtatgatcgttaccccaaggtgaaggagtcttctttaac…
Solyc02g083860.3	NP_001316412.1 flavanone 3-dioxygenase [Solanum lycopersicum]	Solyc02g083860.3.1	2	47679182	47681181	-	1197,1202;1884,1889;	gaggggtagctacctaaaaataatgaagtgatgagatctcaataagttctgtcgtattgtgaatcgatacaaaatgatttatcgttgacgatatctttgatacaataacgctcaatattgtaaaatataatgaggatatacattatacatctattaaagcatgcttgtgtagaaataattatcaagtgaaaaatggaatgatgtatcttggtaagcgtaaagcttatttgacttgcaatctaggcactagaagatgtcatacatctaatattgaatgttgttacttgacaaaattgatatgaaaatatccgatgggttcaaaatataaagcatatacaagtttttggaaaacttgtttatcatcctcataaggattaaatagattcaaaatgcatagag…
Solyc02g063220.3	Mannose-6-phosphate isomerase [Source:UniProtKB/TrEMBL;Acc:K4B6K7]	Solyc02g063220.3.1	2	35820018	35822017	-		ATAAATACGTAAAGGTCCAAAATTGTGTTATTGTGGATGTGCATGTGATGATGACCACACAACCCACCGACTCAGAATCTTAAAAACAAAACTGCGTAACTCTTCAGCAATTCCATATTTATCTACTCTTCTTCCTGCCCCTACTTTATACTTATCAACAGTCTCTACGGTATAAATTTTTAAGTCGGtatttgagaaggatagaatatatagaaatattatttgtatatttatttttatgagatatagaaaaatttttattttGATGTAAATAGTTGATTTAAGCaaaaaaaatttaaaaaatatttttaattttagcactgttatgatatcaaattttatgaagatttttttacggtatatatttaatagtgtatttaaaggtatatatgtattcac…
Solyc02g089630.3	Proline dehydrogenase [Source:UniProtKB/TrEMBL;Acc:K4BCB4]	Solyc02g089630.3.1	2	52019763	52021762	-	1610,1615;1862,1867;	TAGATAATTATATTGGATGAAGACAGCTTTGAGAAAGTCGGTGTATTTATTATTAGCCGACAACAACATTAATTTAATTATGTCATATGTGTGTGAGTTAAGTTGTAACCTAGACGTTAATCACATTAACTATGAACAACAATTAACTTTTTAATTACCACTAAGTATTAGTTTTAGTAGCAATTATATTCCTAAAATCTTTAATGATATTATACTAATGATACttaattagtgacgataaaaattttaatattttttattaaaattaatatttaataccattaaagattatttaaaaaacttttgctttgtttGGTTTTAACAAGTCAACGTCTTGGTATTGCATATCCGTTAAAGACCTGGGAATTTGATGTTTTGTAATGTATGAATTCCCAAATG…
Solyc06g059740.3	NP_001234099.1 alcohol dehydrogenase 2 [Solanum lycopersicum]	Solyc06g059740.3.1	6	37720996	37722995	+		TTTTACAATATATATCGATTCAGTGTGTAAGCATCATGATGAGTCATGAAATTTTGATCATTTAGGTATTTTTCTAAATAATTATTTTCAAATTTCTAAAATATTGAACAATCAATACTTAAAACTTTAATTAAATGTTGATCCTGATTATTCAAGTTGATCCTTCACTTGTCTTTACACAAAAAGAGTATTTAAACCAACAATCTAATTACAAATATGTACACTATAATATTATCCTAATATCCAAGACTAGTACAGAAAAAATTGATTTGAATTGGACACCAAATTTTGAAAGTAGTATACTAAACTGTTGCTAGTAATTAACATGCACCAATTGAAGCTTCTAGGCAGCCAACTGTCAGCACATAACATGTAAGTAATTGGTTTAAGTGGGGTTAT…
Solyc06g050630.3	Arogenate dehydrogenase [Source:UniProtKB/TrEMBL;Acc:K4C5K7]	Solyc06g050630.3.1	6	33452497	33454496	-		aactcatattcaggattggagatggtactatcggtttgtgtgatagtgatcggcagagcagatttggtagtagtgagatgcccaaggatcttgtgtccattgagtagcattagtagttgcatcttccagctggcaaagttaaggttaccctacatattaataggtaattgggcagctggattgaactgtaccacatgaatggtagtcgaaactgcagcagcactgtcactcgtggtagtaggaataacaatgtttggacgcaaagaaaggaaaaaaaagaaaattggatcagactcgtgagagttttagaggggctctgataccataaagagaatgagaatcaaagaaaacttgaacgaatcttattcaaacgtagtatcaacttaaatacaagtaaga…
Solyc06g075513.1	XP_025887527.1 uncharacterized protein LOC101254215 [Solanum lycopersicum]	Solyc06g075513.1.1	6	47036838	47038837	+		TGTTTTTCTCTTACCTTCGTTAGCTTATATATATACCACTATTAAtttttttGTTATGTTTATTAAATTGTTCCAAATTATTTTAGTACACTAACTACGAGTAGTTGATTTTTCTTTACGATGAACTCTTAGGGACGGTATTACTAAAATTaggaaaaatgcataagtatttgaattatacataaagtttcaatgacatatttatattatactaagattttattactcatgaatttatcttataaataattttctacctcttttcgatttaagtgacaccaCCCAAACATGAGTAAAAACTAAAAAGTAATTATTTTAATCTTTTATCAGTGTGAATTGAGTTGACAAAATGTGAGTTGTTGGCTTCCTTATGCTGTTGTTGTGCGAGTAATTTTAGTA…
Solyc06g073190.3	Fructokinase-2 [Source:UniProtKB/Swiss-Prot;Acc:Q42896]	Solyc06g073190.3.1	6	45237402	45239401	-		CTAATGAATTACAAAAATAAATGTTACTTTTAGTTTATTAGTTAGAGACTTATTAGTGCTACTAGACTGCTAGCCCATATATAAAAACCCTTatattaagagtctgtttgcattgctatgctaaaaggaatttcataaacacatttttaaattgtaagaaaaatggctttttaaaaaaaaagtaatttgcattaaactaatttatttgaaaatattttaataagaaaattgtgcttaagcgaagttttctttttaaaagatgcttttgaaagttaaattacgataaatgataagtatttaatataattttaatgttaaaattattttattgagagaaatttggtttaaacatttattataaaaaattgaattaacttttatttatattaaatcaaaatg…
Notes: Highlights mean the promoter with G-box
