# Supplementary material for: A pear S1-bZIP transcription factor PpbZIP44 modulates carbohydrate metabolism, amino acid, and flavonoid accumulation in fruits
Source: Hortic Res. 2023 Jul 21;10(8):uhad140. doi: 10.1093/hr/uhad140 (PMC10421730; doi:10.1093/hr/uhad140)
Supplement: Web_Material_uhad140 [file web_material_uhad140.zip › Supplementary Table S8.xlsx]

## Sheet: Sheet1
Table S7 The promoter sequences of genes in pear (Pyrus pyrifolia)
> EVM0033154 SDH9 promoter
GGCGAAAATTTATCTCTAATGATATTTTGTGGTTGAAGAAATATAAACTGGTTAGGCTCCCAAAATCGAGAAGAACGTCCATGGCACATGGTAACGGCTGTTGTTTAAAATATTGATATATCGATTCCAGTTGTCTTTGATAGAAATTATGGTAATTTGCAATGCAGTGAGTGTATCAACTCATTCATATTTAGTCGAAATTAGAGAAAATTTTCTTAAAAAGTTTAAAAGTTTGAAATCTGTAATGGATTTTGGCAAATCTTTTGTACTGAATCATATATATGGATGATATATAGTGAGGCATTTCACTTTCTCTTTCCATATTGATCCTTAATTTTTTGGATATTTTAAACACAGGTAATTGCATATGAAGCCAATTCACGAATGACATTTGAATGC…
>XM_009339136.3 ADT promoter
AAAGCCTACCCGAAATGCGAGGCCATCCCCTGTGACCAATTCGAAGTCGCCTTCCAAGCCGTCGAGCTCTGGATCGCCGATCGAGCAGTCCTCCCAGTTGAAAACTCCCTTGGCGGCTCAATTCATCGCAATTACGATCTCCTCCTCCGCCACCGCCTCCACATCGTCGGAGAAGTCCAGCTTCCGGTCCACCACTGCCTCCTAGCCCTCCCCGGAGTCCGGAAGGAGTACTTGAACCGAGTCATCTCGCATCCTCAAGCCTTGGCTCAGTGCGAGCTGACTCTCACGAAACTCGGCCTCAACGTCACTCGCGAAGCCGTCGACGACACCGCCGGCGCAGCCGAGTTCGTCGCCGCCAACAACCTCCGCGACACGGCGGCCATCGCTTCGGCACGTGCC…
>EVM0004188_Promoter GWHBAOS00000224_8617513_8619512_2000_+ F3H
TATTGTTTGGGGGCCTAATTCCTAAGTTCCCCAACTCCTAAAGCTTCATGTCTTTACTCTGTGCTTTTACACTGACTTCTTAATGATTCCATTTCATAGTGGATTAATTAAACCTATCAATACCCTGCACTCCTGAGGTCTTCAATGTCTTTTTATGTAGCAAATATATTTTTGTTGACAGTTCGAGTTTTGATGAACTTTTCAGGTATATCTGATGTTGCAGAAGCTTATCTAGCAGCCATAAAGGGCGCTTCTGAGGAATCCCACGAAGTGCTCCCACATACATCGATCCAAGAAAAAGCAAGTTCTTTCTCTAAACACCTTCGTGATGACCAGACCACAGCTTTGAGCAAAATCCAGGATGGGCTACACTACTTGTCGTACGTTGTCATTTCAACC…
>XM_009375442.3 ProDH1
AATGATCCTTTGCTCGTCTGTGACTACTTATTTAGCAGTAGTAGCAGTAGATTGGAAGAGGATTTGAAAT+CCTAGGGTGAGGTTAGATTCTTTTTAATCTTTGTTATATATACTTCTTACTTTCAAATCCTACAAAATCC+ACAACTTATTGAAATCCTCTAAAATCTTAATTTTTTTTAATACACTTAAATTTGAATGAATTTTGAAATCCTTTAAAATCATTTAATTGGCTACACCTAGATTTGAATGGATCCTAAAATCCTTTAAAATCTTTTAGTTGATTACACTAGGATTTTAAAGTCTTTTAAAATTCTCTCAAATCTGAGTTTGACTACACCCCCTTAATGTAAAATCTTGATTCAATTCCTTCAAAATCTTAAAGGAGAGGTCAGAGGTG…
